# Supplementary material for: Two distinct waves of transcriptome and translatome changes drive Drosophila germline stem cell differentiation
Source: EMBO J. 2024 Mar 13;43(8):10. doi: 10.1038/s44318-024-00070-z (PMC11021484; doi:10.1038/s44318-024-00070-z)
Supplement: Supplementary file 1 — Table EV1 [file 44318_2024_70_MOESM1_ESM.xlsx]

## Sheet: legend
Table EV1. smFISH probe sequences

## Sheet: probe sequences
vas	aub	mtrm	bgcn	smg	mei-218	cuff	Ts	CG11674	CG32814	CG14545	blanks	gfp(sf) FlyFOS
gcaaaaccgaaaaggatctg	ccctgcgaatgaattggtta	tgcgaattcaagctggca	agagcagctgttgcggaa	gttccagttgcgtacttc	gagtattggttctggggc	gtgagcccggatgtttaa	ccatctttcgttggtgtt	accagtaccgttacttgc	aatgattccgctactcat	ctgtaaagcgagggctgc	cccatagcagttttcttc	caccaggatgggcaccac
taagttcagatcacttcgcg	gatgcttgatttccttccga	gtgcgagaattctccatt	atgtgcacgggaactgct	gctgcatctcgttggatg	ctgtcgtggtggacatgg	cagccattcgaaacgggc	gtttacttggtgactccc	cagttcacttgggttgct	tccatctggattctgtct	ttgatcttgtggtggcgg	acagttcccttctcatcg	gttcacgtcgccatccag
taatttggcctgcctttcaa	cgctcaaactggatttctct	ttttggtcttgttcgtgg	ttggcgaatgcttcgtgc	cctgctcgcaaaacagcg	tcgatcggtgtgtcgact	tggttcgaattgcccgat	tgcatctcatcccgattg	gtgcatcgctagcatgtt	ttttcttcgccgatggtg	ttccgacatgttacgtgt	tgagagcctttggctcag	cgcacgctgaacttgtgg
atcccagtcgtcagacatat	cgtgaatacaccaaatccgt	tggcgtgcgattaagcgt	gttgacatggaccacctg	gctgctcagattggtctg	gcactcacctcgatcatt	atttgatgcttggcggca	tgtgcctcagaagatcca	agcagcagtaggatccac	gtcttggagaagcggaat	gcaatcgattcttcttct	ggcgattttgtttttggt	gtcagcttgccgttggtg
cgagtatcaacaatgggctc	ctcctttcttgctggtcatc	catctgcgctcctttagc	tacaccttcacgcagcta	acaccggattgttggcat	tagaacacgggcggcaga	cttcttttccagcttcgg	ctgctctccatttgcgat	ccgaccagtcgctagaaa	gttcaacagttgtgcagg	tgccattttccatcaagt	ttcttacggccattggtt	gtaggtcagggtggtcac
tctcgatttcctccttggta	cctgcacggtaatatgagtg	gaggtgttcaccttcagg	cccgaggacaaaaccagc	tccttgtcggacgacgag	ttcccgactgctgatcaa	ctggagcatgttgtccag	gccgaacacggacagagt	acaactccagcagatcct	aaaacccaggtggaagcc	tctccagaagtcgaggga	tcacgggcatggtcaacg	gtagcggctgaagcactg
ccatcctcgttttcgtacag	tactggtagatggtccagtt	tcggagtagagcatcgca	cttgcccatcaaggactt	ctggaagtcactgccgta	ggctgacactgttgcttt	cctgctggttgtttctta	cgcatgtcgaagcgcatc	tcaaactgggcgcactgt	gtcctttaccgatgttca	acggatcgatatccacca	ccataagggcatccttgg	tcgtgctgcttcatgtga
atctagtcttccacgacgtt	tccacatcaggcgtaaaatc	ggcgagagattgggcgaa	tcatggagacgaggtccg	catgcagaatgtcctcct	atattggtggtgccaacc	ttcgctggtgcacactat	cacgaaccacagcagctc	cgtgctgtgcagatgcag	gctcttcttgtttagcca	catcagagggtccgatgg	tgtcacgccctttaactc	gcatggcgctcttgaaga
atctagtcttccacgacgtt	cccaggatccctttatgttc	ttcgtgcccatattctcg	gaaattcagctgcgcctc	agcagaggcagcatgttc	ggggtggcgaactggtaa	cacatcatcagctccagg	tcccagatgtgcacattc	ggcaccaccaatgatgtt	gtcggtgaagtacgttcc	cggaattagcggacagcc	cctcgtggtctcgtttta	tgaagctgatggtgcgct
atcatcttcatttcgacggc	attggttccgtcaaagatgt	ggcgacactggactcttc	tcagcgagtgacccagaa	ccttgacggcaactggta	gctggagctcatatgctg	gaccatccagtcttcttt	attctctggagctgttcc	ttcggcatgggacatgga	cccctgattgcaatgagt	ctccagggccttcatttg	caacgcgagccataatct	cttgtaggtgccgtcatc
gcttcctttcgacatcttcg	gggctatcttgaacagcttt	tgaaggtagcgaaccgca	gaagacggacttgtccca	actccgtgggcacaattt	cccggaaatgctggatgg	ttgtgttgcgataccggg	cgtgaaccccatcttgtc	atcgcgtgtggcatatgg	cgaacggagttttgtcgc	atcatgggcacgcgacac	tgaagaaccctcggcttc	cggttcaccagggtatcg
atctcaattgcatcgttgga	atttcaatgttttcgccagc	caccttcgttggcacttt	gacttcttgttccggcaa	tgatcctccaagtgacgc	ggcggcgaactgagagta	aatggggtcgggttgttc	ctccattggaagccgtac	actggacacatgaccctc	cggatctttcgtgatgtt	aacggcgcaaatggcgca	cttctcgcaagctgcatt	aaatcgatgcccttcagc
aaaaatgaatcccggaagct	agattgcacagatccaacag	ggcttaagctgagtgcga	ctcgccgaagaagttggc	ctggtcgccgaagaggaa	aagtgttgctggtgctgg	cctcttcagattgtcctg	ctgtagtcgtcgtcgcag	ttgccaatgcaggagcta	gtgaatgtagtcggtggt	ccaaggcatccaaatcga	gtggttaggatttcctgc	caggatgttgccatcctc
caccttaaccggtatgttgt	gaccagcttcaagtctaagc	gcttgggcagcacgaatg	ggagctaacggcgctgaa	atcgtttgccagtcgttg	tcctggtggatgcatgat	gattgtgctggtgcatct	atggtgtcgatcacctgg	ggttaaggcagaggcact	gctcatcatatggctttg	tttcgccatcgtaaagct	cgtccaacacagctttca	ttgtactccagcttgtgg
tataggttgtggaacatcgc	gcgaatcgaagtctgatagc	ctcgatgatctcctcctg	aaagtactgcgccgtcga	tcaccggccaatttgttt	gaggcctgctgtacatta	ttggcatctcggctagta	gacggtctgaggggttat	tccctcgtggaactcgaa	aagcgattcttgcttcgt	cacatactcctccacttc	cgctttccaagctctttc	gtacacgttgtggctgtt
tcaaatcagcgctcgtaaaa	gtggcatatctcggaacaaa	ctctttatttctcgctcc	gttgcgaaactgctggct	caccgttgaccagggaag	ttcctcctgatccatatc	tacccagcttagagcaga	agtggattccaagccgac	gcaatccttgtcctctag	cgcttgcgatttggggaa	acggcttcctccacattg	gaggccatcttttcgagt	ttctgcttatcggcggtg
cacttttgaattggtgtcgg	aaggtctcagttcgcataac	atccgaacaggtatccgg	gacatcgttcaccaccag	gagaatctccgtgccatt	ctggttctccgactggaa	atagggcgtatctgcagg	agggccatctttgggatg	gcaaatcgaggctccaca	gatttctcttccggtgga	ggaatcttcgctcgatga	ccaagtttgtgaatggca	gaagttggccttgatgcc
ggtctcgaccagaggatatt	ttgataatcgtcactgtcgc	ccagtgaggtctccatat	cggtgtagggatcatgca	tactgctggccagactac	agcgaggtacgcgttttc	ccaatccagtcgactcat	aactgcgccaagcagtgg	ccttgatgcacttggtca	gcccatcatcacatcatg	gtctcaatgctctccacc	tcatcggtcttccattcc	tccacattgtggcggatc
gctcaaaatgggcaacaaaa	catcgtcaatgcgataggtt	gaacgacgacgcgactcc	gtttcccatttgcgacag	cgaggcatagggaggagg	atgacgctcgagtggtgg	tctgtgcgattgtgctct	tggcacgaaagctcaccg	cacgtgtcaccgtaagcg	cccgaatcttttcgttgt	gtttcgtggagtccatcg	tacagggttgcgacatca	tagtgatcggccagctgc
cttccaagctccagttcatg	gaaatctcaccgtcattggt	ccacgtacgagtggttcg	cctcgccaaagaagtcgg	caaactgatcgcccacgt	tttagatccggcttggga	aacacttgacccaccact	ctgcgcttctctggtata	tagcttgcacggcgaact	tttagggccactggactg	tgtacatagcccaagctc	acgtctgcttgttcttca	tatcgggcagcagcactg
tggggatacaatcactacct	atttttgtctgtcggacgag	cacattggcggcatggtt	ctccggctgcttaatcat	tcttcagggctgcaatct	ttgatgctggacggcacg	tagaggctttcgattccc	atgttgaagggtacgccc	cagacgcagaggtgatcc	ggtgcggttgttagacaa	tccttgagcgatgacatc	gcttctttggctcgacaa	ctgggtgctcaggtagtg
aagatctgaattgccagctc	attatggcctggtcatttcc	cccatgtgcatgagaatc	cttgtagatgtccggacc	gccagattctccgttgaa	ctgagcacttagggcgta	atgttgtgcacatgggcg	tgagcagggcataggagg	ttttggggtagtgggtcg	gtttgtggatggtttggt	ttcgatactgtgcgatct	cttccatgtttcgggcaa	gttggggtccttggacag
gactcgaaagcaaacttcct	ctcaacgtcctaaagtcagc	tggtcacatagttctcca	tgttggcgcgaaaagcct	gcgctgatgctcaatcga	gccagcagtatcatcttc	ccataaatcccgcaccaa	cttcagacccgtcacatg	atcgtcgttttcgtcctt	actttgcagctgtagctt	ctcacatgcagttgccaa	gaaccatgcaagggtgca	tgtacagctcatccatgc
gtgcctccgtaaacaatacc	ggattcagcctggtatgttc	gatgtgagcctcttcgaa	ttgtccatctgctcgttg	tcggaaccgctgttcatc	tgtcggtggcgattatgc	gcgaccaatctttttcgc	cgcccatggtgtgaacaa	aagtgatccgctccagat	cccagcaactattttcaa	catctcacattgcgtcga	taaaggtgcactgggggc	cggtgaacagctcctcgc
atgcactcgttttgatgtct	tacacgactttaagcgcttg	gatgccagttccaccaga	caggaagggacgtagggc	gagcatttcctcgtacgt	tagacggttggccatcag	gaagttggcgcacactgt	cgtggttcaggtagacgt	cgaacggcacgatgggtg	agctttaagtacggggat	ccatacatcatgctggtc	tctggtttgtaccagtgc	ccggtggtgcagatgaac
cgatccacgaaatccagaag	ccaggacttaagggtctcta	caagatcagcacgctcca	gagccaggtcgtagttta	cttggtgacgccaacact	ggaaacgtggtgccagtt	ggcgccataacttgggaa	agcttgggaaagggtcgc	cggcattcgctatcgttt	cgtgcaacgtgcttatgt		agttgtccacacagacgc	tcgaacttcacctcggcg
cgagtgtcttcaaacgtgat	gagcgtcgcatacgaatatt	cggtatttaggccgattt	ccttgttcagttcggagg	cagttcttgttctacccg	ttaaagcgcgtgggcagg	taaacggtgctggggcag	cctgcacctgacgtttaa	tggatgctgtggcattct	actttgtagctgtagctt		atggcccttcagcattaa	cgatgggggtgttctgct
catatctagcatgcgatcgg	aaactcattggtccaatcgg	gatacggttgcaatcctc	cagcaggcgcagatgatt	gaccaatgttttcctccg	caatcgccggcgtagtaa	ggctcgcgtcgaactgaa	gtcctcgaagcggaagtc	ccaattgcacaccatggg	cccagcaactattttcaa		tttgtaacgggctgcctt	accatgtgatcgcgcttc
cttcgcatgtcttctgagaa	gatttcgactcggtgtgatc	agagtgtggagcacatcc	aatgtagggatcagcgcc	agtctcgtcgtcttggac	atgcacttttccagctgg	cgcaagcccttgtatgat	gccatgtccatttggatt	tccagtcgatgggtctta	agctttaagtacggggat		tgtggatagtcggttcca	cggtcacgaactccagca
cgcatagttacatgcgtcat	atgttcatcttcatgctgct	catgccagcgattcactt	gatggcgttctgctggaa	tccttgagttgactggcg	gcaactgcggaactggga	acgtgtactgattgcgcc	ttgatttcaaggtcgcct	ttgcggagttctccacaa	tccgtgcacgttttagga		ggtgcccagaatcatgtg
gcggaaaacatcaatgtctg	gtcatccggaatttcctcat	gctttaagacaccaggtc	catcgatgcactcgtggt	ctggcttgacgtgatgca	gcctttaagggctgatcg	tccggaaccagtccgaaa	gcttgctcaagtaagcca	aaggccacaaagcctctt			tgccgctaatacgtttta
cggccattctttggatttct	gacaaccatcacgatctgtg	gagcttcggagcaacatt	cgtgcagactgtagctgt	ggcttgttaatgttccca	gagggccagtgtttgatt	gttcgtgtgatcgtccag	gtgagcgacctactcagt	ccgtgtgaagcgtgtgtt			ttcgtgtagtttgtgggg
atggcgacgaaaacgtaatt	cacgtgcgttttttaatgca
cttcacatcagagcaagctc	aggcgcgataacttttagtg
gatcgcttggcgtacttatt	cgaaaccaacagtcatcaga
cttgctcggaaaggatttct	tattcttcggtgaatggcag
tctccacaaacacaatggtg	gaaagccccatatgacttgt
aaggaagctaaaaagtcggc	tcttggcccttaatgtgttc
cggaaactccttttctgaca	gaaagaagagaatgcgctct
agagccgttcttgaaatcac	ctgtcctttagggtgttcac
ctgaagtggctatgagaacc	tgtttgccagctgatttgta
ctgggcatgtcatagttgat	gtagcgagaattaatgcgct
ccaatgcgatgtacgtagtc	ctggcaaggtaataacgtca
cttgtggctcgtccattatt	cacagttcctatccgaacag
cgatccttttcagggtcaaa	cgtttagtcccatgttgtca
agatttttaccaagtccgca	gagagcatctgcagcttatc
tagaaagtccggaacagtct	cgtatggttccgctgtaatt
gctcttcttcctcgacattg	cacgattaatggattcggct
