# Supplementary material for: Two distinct waves of transcriptome and translatome changes drive Drosophila germline stem cell differentiation
Source: EMBO J. 2024 Mar 13;43(8):10. doi: 10.1038/s44318-024-00070-z (PMC11021484; doi:10.1038/s44318-024-00070-z)
Supplement: Supplementary file 3 — Data Set EV2 [file 44318_2024_70_MOESM3_ESM.xlsx]

## Sheet: legend
Dataset EV2. rRNA depleted RNA-seq FPKMs for each time point, after filtering (>10 FPKM, removal of contaminants).

## Sheet: Dataset EV2
	0h_RNAseq	0.5h_RNAseq	5h_RNAseq	9h_RNAseq	18h_RNAseq	28h_RNAseq	38h_RNAseq
128up	45.071	40.9598	52.385	56.1653	45.4943	42.1675	44.7596
14-3-3epsilon	435.649	432.885	447.604	477.036	420.679	439.978	444.522
14-3-3zeta	400.446	329.769	431.113	459.472	437.912	484.58	456.314
140up	14.2313	15.2902	16.9242	16.2078	16.6299	16.9013	14.6892
18w	69.3993	87.0012	67.0437	70.8435	65.8557	66.1879	71.31
26-29-p	145.214	203.308	158.266	151.821	150.739	167.846	166.179
312	8.78219	8.01905	8.96552	9.45048	10.2814	10.9073	10.3315
4E-T	54.8257	72.1313	60.3007	62.2531	60.7711	60.4345	55.4901
5PtaseI	19.1764	20.6517	17.3153	16.7411	16.6086	15.994	15.3157
A16	27.7461	28.9255	31.3005	32.8323	28.5058	33.0033	34.2957
a6	14.9252	15.5641	14.3467	15.5325	14.1999	15.9451	17.5129
AANAT1	18.9488	13.7481	17.164	17.0529	15.9923	16.5461	18.234
Aasdh	14.8596	13.9519	13.9166	12.8996	11.9687	10.1225	10.7575
Aatf	18.5704	20.6716	18.6046	18.596	19.0254	19.9521	20.8812
aay	33.029	44.6795	27.4874	29.269	27.4954	30.2951	37.1095
ABCA	26.6177	17.9402	23.0307	23.6619	22.031	21.4021	24.1441
ABCB7	22.4523	27.2559	23.1985	22.7488	22.4059	23.1891	23.7197
ABCD	70.3368	62.6045	78.4012	76.7999	79.2054	82.2221	69.2678
abd-A	22.9693	14.4163	20.5529	22.3572	18.7663	20.4972	23.1167
Abi	34.9268	39.1706	38.7338	39.5128	35.4574	37.0178	41.6675
Abl	20.1989	17.7704	21.6473	19.2823	17.9227	19.4912	20.2167
abo	28.3684	27.5671	27.7607	27.0604	24.8252	23.9896	23.7854
Abp1	27.8116	49.8193	33.0875	31.4549	28.0664	29.1617	27.8992
abs	19.6073	21.7644	20.5533	20.7671	18.4192	19.5221	19.344
Ac13E	12.1157	6.68547	9.79633	9.95514	9.7198	10.5898	13.1565
Acbp1	16.4349	17.2972	21.2975	27.7394	30.4253	24.6807	24.8344
ACC	45.9707	34.6558	39.1271	44.5192	36.8871	32.8145	39.3465
AcCoAS	14.7395	11.2725	10.294	8.50751	11.1722	14.1677	12.0929
Ace	15.745	22.1275	13.4362	28.6273	25.8667	26.4442	29.7591
Acer	20.9669	18.71	20.6875	22.0258	23.6198	26.2643	23.7443
Acf	37.3354	37.966	50.4824	49.0679	37.6519	32.0682	33.8527
Ack	19.5631	18.9875	18.7552	19.4716	18.4927	18.9514	17.6286
Ack-like	46.4555	43.1404	43.9739	42.8798	36.783	33.021	33.0591
Acn	33.9146	39.1367	34.4061	37.0137	31.2002	34.6658	33.233
Acox57D-d	12.4455	2.72086	12.3767	3.21289	12.4792	20.6942	12.5939
Acox57D-p	9.27492	8.49726	9.83453	9.63873	9.40017	10.9402	11.3964
Acph-1	35.2885	46.1825	46.7874	43.8625	40.0823	37.8952	36.3637
Acsl	125.672	72.1113	136.785	95.794	105.256	123.962	107.803
Act42A	1056.82	817.1	1270.85	1030.69	1093.23	1203.27	1162.58
Act57B	731.642	421.808	360.562	548.454	664.334	787.949	830.046
Act5C	1300.67	1318.88	1493.13	1440.95	1449.67	1636.9	1656.34
Act87E	29.9097	14.7247	13.9977	18.5147	23.8877	30.687	33.093
Actn	59.1505	48.6237	51.0792	55.1886	55.3148	63.6098	60.284
Acyp2	26.524	22.8036	26.8913	29.4776	32.801	27.553	20.3212
Ada	11.1784	11.2311	11.0084	11.1054	12.6767	12.2671	10.7199
Ada2a	14.107	15.9684	14.2112	14.5952	13.1409	11.4289	11.9527
Ada2b	23.0097	27.7648	22.3027	24.2404	23.4584	25.4808	23.5281
Ada3	22.1256	23.9262	22.127	21.7743	19.0626	18.9435	16.2964
AdamTS-A	50.7583	27.8819	48.9534	45.6303	41.6465	42.3443	51.5869
Adar	55.0912	57.925	45.0826	45.4634	43.3261	44.8345	47.521
Adck1	12.0382	6.79185	13.0896	11.879	15.1472	16.8848	14.278
Adck5	10.8687	10.3239	14.5887	10.7128	11.1582	12.804	10.5442
ADD1	19.9993	26.2657	20.6708	19.7779	19.39	20.529	23.1215
AdenoK	24.4405	25.3507	26.7349	27.7834	28.077	29.848	34.9171
Adf1	38.9703	50.3219	45.0502	45.0593	45.2928	48.7749	44.6561
Adgf-A	90.112	49.8955	112.049	50.7681	73.7399	93.49	78.7614
Adh	58.9342	27.805	36.6381	52.3048	58.4354	57.9794	75.8378
Adi1	30.0866	30.9202	33.2631	32.1813	35.2653	32.3989	33.141
AdipoR	86.0992	74.5062	91.9752	84.8969	92.565	104.506	98.9007
Adk1	14.4475	13.3355	14.1833	14.5974	14.0018	15.5753	15.2468
Adk2	101.874	92.5967	108.251	118.677	110.107	99.5088	100.67
Adk3	50.319	29.8695	47.5356	41.5149	43.553	49.2166	47.955
adp	17.6168	18.2783	18.8856	19.2364	16.4631	15.1803	15.2497
AdSL	29.7195	23.1509	29.9816	29.4733	28.4082	29.1557	28.3508
AdSS	66.3638	73.8753	64.9771	65.2738	61.3362	61.6187	69.2287
Aduk	18.8538	22.1512	19.1614	19.1821	19.5931	21.8207	18.5248
Ady43A	23.3187	23.455	26.3659	16.876	21.6997	28.9872	26.4305
Ae2	24.8651	19.4768	18.6478	21.9096	21.4367	22.6152	30.1061
Aef1	16.0046	16.5385	17.2029	18.2476	16.8965	18.6685	19.7811
aft	24.8767	23.8722	27.5125	30.2548	30.9192	29.8308	25.8652
Afti	16.9661	20.614	16.4452	16.2365	13.9059	13.4895	14.3937
AGBE	21.9863	16.8909	18.1442	19.4335	19.4621	20.6024	28.3129
ago	32.8603	34.9421	35.3786	34.9413	33.8655	35.6159	41.2995
AGO1	68.7619	69.5906	63.8549	67.3074	60.4568	61.7143	64.4368
AGO2	177.714	146.627	164.017	152.651	168.837	200.254	179.735
AGO3	184.776	153.46	140.853	148.146	192.043	230.067	187.867
Agpat2	27.2122	15.8849	34.2857	15.2647	25.1806	36.3561	30.5952
Agpat3	83.3279	76.3517	74.7282	66.586	79.4411	79.5222	71.8791
Agpat4	6.8621	5.59355	6.63804	6.21862	7.29852	8.80763	10.0193
agt	14.5913	11.7289	14.5882	14.3601	13.4285	13.0442	11.2397
Ahcy	93.3538	55.3282	89.4577	103.969	99.5924	100.076	99.8063
AhcyL1	72.1439	63.1484	80.7368	63.387	64.8464	74.7897	72.4056
AIF	22.1419	23.4738	22.4149	23.0604	22.8735	24.0537	26.5117
AIMP1	19.7085	14.3852	21.1962	24.7489	21.3095	19.8382	21.5005
AIMP2	47.9245	40.0662	54.8559	60.5445	54.0151	50.1614	48.3491
AIMP3	33.9127	27.3857	38.0174	43.5615	39.0474	34.9646	33.5137
Ak6	14.2739	14.7013	17.2059	17.2484	18.9247	18.7431	17.3085
Akap200	186.711	157.733	212.771	189.296	197.652	250.619	248.801
akirin	98.2511	104.731	93.7091	99.8572	120.424	154.992	154.22
Akr1B	257.439	261.57	249.636	269.124	279.44	308.953	297.505
Akt1	36.2664	40.6984	42.0993	45.85	39.2674	42.0475	43.6947
Aladin	37.858	34.6787	41.9143	43.8622	40.3531	38.8993	36.0649
AlaRS	78.2157	81.9546	90.5424	102.492	87.6816	80.5051	81.5524
AlaRS-m	21.2524	23.222	24.8922	23.879	21.8876	20.1983	20.0266
Alas	18.944	18.0547	20.3307	18.6399	19.5799	20.2832	20.3399
alc	42.1249	42.2411	41.679	49.0308	42.1877	43.0879	46.2837
Ald1	94.1216	111.413	74.1071	93.3874	87.2355	91.7564	112.472
Aldh	121.94	94.3602	106.742	115.022	113.104	114.377	122.076
Aldh-III	45.9986	37.676	41.0271	43.8444	42.2256	44.6469	44.6963
Alg-2	60.033	59.8606	62.1847	74.7812	82.9893	85.2161	72.7975
Alg1	29.6553	37.4804	32.3615	30.7631	30.1392	31.2309	31.2864
Alg10	24.2546	23.9615	29.1398	31.7223	30.7968	26.2187	23.7073
Alg11	34.2288	32.8128	38.8873	44.0573	41.9775	41.4683	38.7069
Alg2	22.2159	21.0477	22.616	24.5238	25.5657	26.2009	22.3098
Alg3	17.6438	14.987	21.3846	23.8085	24.2211	23.6287	21.4335
Alg9	29.4035	26.8282	33.2783	35.8788	30.3189	27.9024	27.444
Alh	29.916	31.4345	31.9967	32.8585	27.0368	25.8949	26.3356
alien	54.939	64.7669	63.5323	66.4042	62.9306	64.6306	59.3771
ALiX	86.5841	96.2047	89.0657	82.8966	83.8505	88.4786	83.1719
AlkB	17.2471	17.4047	17.3609	18.13	18.9966	17.5162	16.94
Alp4	148.188	64.2069	102.537	167.948	166.303	175.821	196.713
alph	95.5718	79.9952	84.6533	83.485	84.048	100.105	96.5605
alpha-Cat	142.098	144.226	144.38	155.855	151.073	162.042	142.826
alpha-Est10	19.0807	15.8204	12.3377	9.5512	16.6077	22.5446	18.2413
alpha-Est3	19.445	16.4626	19.9692	15.8493	19.0756	20.7888	21.5996
alpha-Est9	13.5783	10.5157	9.67694	10.8747	10.148	10.9993	11.1608
alpha-Man-Ia	40.7016	37.6186	33.7814	39.0875	37.4666	40.0047	40.5546
alpha-Man-Ib	19.3073	23.9903	22.4975	24.9671	20.6817	18.6343	18.5781
alpha-Man-IIa	18.0043	21.3916	20.1845	21.0839	17.4461	15.5494	16.333
alpha-Man-IIb	10.7673	9.07707	11.7521	12.1619	10.6822	10.0678	11.2386
alpha-PheRS	37.0183	25.9244	34.2696	39.7996	38.9523	38.5767	38.3433
alpha-Spec	103.821	85.4657	99.325	102.827	89.5803	86.3106	94.7138
alpha4GT1	21.9644	32.8514	28.967	32.9916	28.2752	22.6266	24.2484
alphaCOP	94.3315	112.694	98.5359	106.072	95.8649	91.0892	89.4725
alphaSnap	56.8148	68.9082	53.5603	46.826	53.6089	59.1164	57.8443
alphaTub67C	5.93097	4.89641	4.01375	1.97784	15.3542	25.8624	42.2273
alphaTub84B	996.385	798.802	1043.17	1227.73	1081.65	1027.83	1038.91
alphaTub84D	94.4886	81.1704	95.3427	108.662	91.2844	79.9467	82.902
Alr	21.5293	23.3765	22.1986	22.1393	20.6361	22.1308	22.2611
Als2	16.1187	19.6987	17.1649	15.5743	15.0173	15.0133	15.3308
alt	53.6597	42.7798	53.0604	64.7614	52.3552	51.2199	57.1896
Amacr	19.0316	12.1143	21.2718	18.5432	20.9976	21.7092	20.6
AMPdeam	58.5461	72.2601	62.2684	57.6139	55.1003	59.1608	55.3152
Amph	46.2257	38.8853	44.5226	41.2854	42.7775	46.3296	45.575
AMPKalpha	37.3945	37.1527	39.2679	38.3218	32.8007	32.2887	32.0688
Amun	70.7878	75.1043	82.9529	88.8597	78.8594	89.6245	83.4148
amx	12.8168	19.0808	12.7892	12.4989	11.4891	12.9551	13.0854
ana	98.3732	46.454	53.9172	95.048	78.4434	77.5354	79.7677
ana1	8.4237	14.9598	9.81724	10.3978	8.09796	7.98535	7.68005
ana2	9.78944	10.6408	13.8447	12.6467	10.218	7.86546	8.21851
ana3	30.8459	27.3905	29.2175	29.3921	26.4674	23.373	20.9737
Ance	52.8336	51.1794	65.8406	67.6055	61.4608	57.306	62.4357
anchor	23.1586	26.5087	21.5736	20.2892	21.6414	23.1502	23.234
angel	21.5119	18.2647	22.5409	21.7135	22.4557	23.72	21.4517
Ank	226.776	201.651	221.469	226.976	223.066	229.85	204.171
Ankle2	48.226	47.6966	43.3315	38.9217	38.388	41.2536	41.0293
anne	142.295	150.559	139.895	138.703	137.322	139.12	130.982
anox	3.25397	11.3946	7.51079	9.353	9.47858	10.9752	8.05395
Ant2	89.6665	62.4315	66.0452	87.5861	75.7515	74.1663	44.8531
AnxB10	12.0645	11.1411	17.1021	14.8924	14.8015	17.1377	16.0471
AnxB11	51.6645	50.6041	65.5838	58.1584	54.1207	55.8487	54.9587
AnxB9	199.141	238.532	228.752	195.584	196.478	206.666	207.214
aop	70.3097	50.7042	59.9657	58.187	55.3599	59.1518	63.0138
Aos1	70.9035	58.9082	80.9759	95.1417	93.2715	91.1297	82.3495
AOX3	17.8972	25.1601	18.7418	18.4374	18.6581	18.9886	24.2323
AP-1-2beta	87.7492	84.7337	85.0893	86.1456	80.8158	83.1283	83.7626
AP-1gamma	55.1116	61.2836	55.409	58.7199	48.7602	49.315	52.1278
AP-1mu	26.782	30.3907	32.2295	34.3738	30.6107	31.0715	28.868
AP-1sigma	80.1179	100.365	80.7424	77.79	82.5699	87.1093	85.5392
AP-2alpha	54.6123	58.3968	58.7408	64.161	56.7805	55.0306	56.222
AP-2mu	42.251	52.0426	46.6731	46.6057	44.4265	46.3039	44.7772
AP-2sigma	63.672	70.6806	70.5507	66.8727	71.3172	67.4663	65.4245
Apc	25.7449	26.5802	26.3877	26.9775	24.096	24.3276	26.1812
APC10	15.1997	16.7376	18.8329	20.8814	17.8462	15.6171	15.7155
Apc2	10.9504	11.8353	12.1533	12.4284	11.6696	10.6936	11.458
APC4	17.338	17.682	18.4807	20.1143	17.9607	17.7132	17.0054
ApepP	36.2781	28.5629	40.6928	42.4326	42.8537	44.943	42.2537
Apf	10.8673	10.7069	11.8485	13.4167	13.2768	14.5438	13.0259
aph-1	40.7501	45.972	42.207	42.1667	44.1519	47.4154	40.8994
aPKC	54.9673	48.8136	52.9349	52.973	56.3791	63.4076	62.0429
apolpp	15.5305	6.97105	5.70328	8.39202	12.4739	15.1704	18.5636
app	17.7613	17.3427	16.8708	18.79	15.7417	15.2738	17.0371
APP-BP1	20.96	26.3552	25.1758	24.9502	21.3546	20.2668	20.6834
Aprt	8.14769	9.7247	10.8457	10.9709	11.8296	10.993	13.1588
Aps	101.703	93.6792	102.075	107.766	98.77	107.413	102.444
apt	50.3987	33.8618	49.5206	53.3558	46.5707	46.8814	49.4445
aqz	256.947	280.065	214.3	181.707	181.193	232.954	216.945
aralar1	10.7944	8.02893	10.7237	11.7552	11.0938	11.5252	16.3205
Arc1	93.1625	161.44	187.506	143.192	126.834	113.653	131.565
Arc42	22.0458	19.8031	24.5354	26.4376	24.3544	25.3757	25.9802
Archease	11.6298	12.2826	11.3277	11.1326	11.3528	12.2158	10.6874
Arf102F	79.7972	96.4167	86.0834	101.451	102.518	94.4216	87.4779
Arf51F	39.745	51.0122	48.5594	58.0109	45.8197	49.2172	48.4442
Arf79F	175.943	211.379	210.347	228.532	211.388	242.369	215.393
ArfGAP1	29.398	29.1097	29.6262	36.1959	33.6687	34.2977	35.7085
ArfGAP3	39.4199	39.5923	35.6996	41.3051	36.0639	37.1595	37.0591
Arfip	15.8632	19.8162	17.5959	17.7555	15.5286	16.3128	16.438
Arfrp1	8.27022	8.91614	8.72756	9.05535	8.25892	9.82552	10.2365
Argk	273.819	200.168	242.662	339.12	301.251	293.965	309.852
ArgRS	61.1229	57.6615	60.4192	63.5504	60.1438	56.9812	55.0369
ArgRS-m	11.459	10.8583	11.9198	12.0832	12.4422	12.1338	12.2275
ari-1	18.3838	19.2835	17.0264	16.7747	15.6901	17.3117	18.9595
ari-2	16.0108	18.1945	15.9368	15.4673	14.3211	15.3967	16.2998
Arl1	31.9011	32.7878	36.3014	40.2495	38.248	37.2598	36.2836
Arl2	10.2749	11.3251	13.333	13.8368	14.6068	15.1488	11.9249
Arl4	80.0706	83.5349	76.2683	86.5511	90.6925	96.654	85.1505
Arl5	23.0665	25.8968	20.8726	22.6935	24.6752	29.9457	26.0951
Arl6IP1	29.2966	38.0632	37.3792	35.935	34.5338	40.9821	36.309
Arl8	43.8642	43.3605	48.187	41.2363	44.7474	53.3297	48.1395
arm	244.677	224.294	239.658	255.291	252.982	265.83	250.003
armi	185.048	197.359	161.618	169.676	170.34	179.365	175.604
Arp1	68.0583	54.4493	75.1302	77.406	77.8162	78.4344	75.5005
Arp10	25.1688	26.9687	29.0239	29.4069	26.176	25.1127	26.2781
Arp2	62.2518	64.4355	59.858	58.9928	59.3224	68.1589	72.5446
Arp3	71.7164	73.9198	79.1483	79.5227	74.4855	74.807	73.3664
Arp5	17.6412	18.0119	19.0536	20.1017	18.9745	17.694	16.7122
Arp6	26.96	24.8745	27.1235	28.5712	28.011	28.4217	27.5194
Arpc1	81.6221	85.1658	99.3683	98.5809	90.8503	93.7725	88.777
Arpc2	106.088	105.376	98.8168	108.193	115.272	128.793	120.626
Arpc3A	64.3338	56.5895	73.2392	67.6198	72.1344	78.0433	75.0632
Arpc4	44.7339	39.9995	52.6199	57.5143	59.3154	60.87	58.145
Arpc5	42.8054	37.2891	54.4396	56.9075	52.9169	52.8591	50.8826
arr	16.6453	15.104	17.1922	18.9553	16.4414	15.4238	15.5035
Ars2	46.1767	45.1575	50.1814	57.3369	49.6666	47.2398	47.482
Art1	77.0432	68.0812	96.1737	99.375	75.6739	64.4614	72.8807
Art3	28.5806	28.9873	33.2933	30.3002	30.924	30.4134	34.1637
Art4	28.612	31.6732	34.0001	35.2651	28.1358	27.74	32.0268
Art7	15.6661	10.9585	17.9219	17.4526	17.127	17.9306	16.5267
Art8	26.5381	18.52	28.0714	28.3869	29.5757	32.3299	29.354
Arts	24.017	20.3322	24.1007	23.914	22.4965	21.8331	22.1328
aru	12.9316	11.9574	13.0344	13.7978	14.8063	17.4393	20.5388
Arv1	9.98027	9.38787	10.4013	10.15	9.22372	10.5935	8.4856
arx	25.901	23.5459	28.4263	29.5692	28.9011	32.0438	32.0403
Asap	24.2364	24.2297	24.1079	23.8147	21.2021	21.3993	23.0455
Asator	17.6222	16.5525	15.352	15.9246	14.7369	15.964	14.8468
asf1	54.7677	57.6233	77.3036	77.6149	64.1964	61.5264	55.5872
ash1	15.6957	17.3001	17.1616	16.8841	14.0639	12.8729	14.8382
ash2	26.991	26.1819	30.1263	30.0454	27.3553	26.4477	25.959
Ask1	42.2524	36.1363	46.0259	45.0037	37.5374	34.4958	36.3129
asl	17.9619	16.616	21.2742	22.2915	16.5724	14.4179	14.7509
AsnRS	48.3622	39.8002	49.6939	56.149	55.2247	57.3074	60.0005
AsnRS-m	10.0834	10.7293	10.2664	11.0625	10.6997	10.517	10.0261
AsnS	28.729	38.6309	28.2257	26.7755	27.845	29.8143	28.0879
asp	30.003	25.3653	37.0913	43.1536	42.7267	44.1713	40.3944
Asph	16.642	14.138	14.724	14.2164	13.0513	12.9237	14.4101
ASPP	10.6099	10.0024	9.12467	9.31559	8.77956	10.4071	12.3732
AspRS	94.2252	112.383	94.9883	98.2334	90.2827	88.7093	89.8078
AspRS-m	45.0925	47.4377	52.4926	58.2538	50.5433	48.1589	47.3693
asrij	28.5573	27.3132	32.8928	33.9289	37.8386	36.1865	34.2498
ast	14.029	15.0712	15.4631	15.6372	13.9029	14.5504	15.6627
asun	14.1472	14.3546	15.8989	16.1534	14.8587	15.6083	14.9573
Asx	34.3263	32.1449	31.513	32.5952	29.8848	32.3724	34.1407
Atac1	9.353	11.2036	9.39163	10.357	9.51882	10.1764	9.90069
Atac2	15.0558	15.8706	16.2423	14.8776	13.7071	14.776	14.2065
Atac3	19.919	20.1634	19.7403	20.5558	18.3362	19.2149	18.1524
Ate1	30.8505	33.6033	32.4627	31.9076	29.0803	30.4057	29.176
Atet	68.0411	47.7053	74.0668	48.9245	57.3885	68.3626	73.4631
Atf-2	14.6137	18.8655	15.9041	15.3947	13.7963	12.274	12.4481
Atf3	13.2685	9.69681	9.2805	8.85975	8.07213	9.17198	10.076
Atf6	80.8165	70.8855	70.5529	79.6474	82.1642	86.263	71.3261
Atg1	38.4529	37.6231	35.0003	30.2913	32.3349	37.4731	41.4356
Atg101	48.4104	50.017	40.6036	30.1234	40.7711	51.3283	43.8776
Atg12	10.154	13.6754	14.7344	14.0097	15.7569	14.3307	11.7031
Atg13	35.018	33.6197	33.9616	32.4806	30.5155	33.7247	30.0825
Atg14	15.3193	22.1628	19.5837	18.9532	16.2133	16.5148	15.9596
Atg16	12.905	17.022	14.5517	15.1966	13.3499	14.4059	13.941
Atg17	32.6653	38.8832	35.0153	29.067	28.1752	32.1002	34.9013
Atg18a	67.7713	77.1471	65.268	55.0581	59.2283	64.3376	62.7495
Atg18b	22.7541	24.2228	22.308	21.7431	23.6281	24.5805	25.0689
Atg2	31.955	41.7079	32.9078	27.4244	27.5752	29.1924	30.5613
Atg3	30.2393	31.8244	31.1168	34.3497	31.9444	36.3408	36.2144
Atg4a	20.728	20.4106	20.7722	20.0006	18.2466	20.6968	20.3148
Atg4b	30.2407	40.2864	31.7417	35.5636	32.7209	30.4744	30.7684
Atg5	23.911	20.8898	22.4624	21.7107	22.519	23.2719	22.0509
Atg6	12.9909	21.7261	17.646	17.472	14.4506	15.5849	14.1425
Atg7	14.9104	16.0032	18.4318	20.1769	18.7602	18.634	16.441
Atg8a	319.051	344.703	311.229	261.726	262.192	303.641	293.12
Atg9	31.0524	34.9425	33.0852	27.1503	27.9239	29.3516	27.6014
atilla	8.16078	10.6738	9.50286	10.7074	9.38511	8.23972	11.6939
atl	82.9816	70.1836	71.5796	70.1441	68.2807	75.0459	72.2745
atms	31.1718	31.1789	33.0173	35.7841	34.5649	35.6708	35.0634
Atox1	36.3883	38.4952	32.2759	43.8396	50.2987	52.429	45.8441
ATP6AP2	135.668	160.72	140.28	141.505	141.175	141.922	139.315
ATP7	20.6573	19.1048	22.6434	20.7989	19.2638	20.1434	22.3923
ATP8A	24.6351	19.9399	23.035	20.2842	21.9491	24.394	24.3312
ATP8B	14.3656	12.9716	20.037	13.4969	13.0337	13.7005	13.6253
Atpalpha	177.289	141.73	155.6	182.621	169.596	179.599	198.868
ATPCL	87.8032	70.5208	81.6821	90.9212	83.1921	83.183	83.6104
ATPsynB	103.671	61.3164	86.6969	111.723	119.707	113.29	108.017
ATPsynbeta	658.695	597.052	595.537	725.73	673.371	677.747	641.535
ATPsynC	1027.11	652.867	904.299	1182.23	1212.61	1165.92	1133.44
ATPsynCF6	109.845	74.327	96.881	123.959	133.757	122.403	125.057
ATPsynD	150.336	97.6456	123.183	160.567	165.432	172.347	171.728
ATPsyndelta	194.493	125.917	159.88	212.174	218.417	209.847	203.903
ATPsynE	220.545	139.064	177.203	224.86	254.032	236.485	223.334
ATPsynepsilonL	10.9365	9.00134	11.9014	11.8986	15.5173	16.4742	19.1926
ATPsynF	262.554	160.18	209.714	270.498	307.555	268.181	272.376
ATPsynG	137.238	93.0785	110.239	146.745	192.49	157.114	154.605
ATPsyngamma	145.771	87.6186	113.477	149.955	149.722	147.66	147.82
ATPsynO	130.237	84.6956	113.06	148.564	161.232	156.99	149.306
Atu	31.9123	28.6982	34.5751	36.2568	33.329	35.8814	36.3909
Atx2	63.6814	57.0188	56.6027	63.7301	56.41	63.3717	69.7202
aub	99.0917	85.7284	99.5057	100.399	98.2957	99.4213	96.3721
aurA	28.1977	35.5386	40.0711	42.5023	34.6097	31.2276	29.282
aurB	23.8503	18.6004	33.726	37.6431	32.7218	28.6556	26.5211
aux	42.3949	46.3401	43.8508	45.2364	39.9272	39.6896	43.0057
ave	9.9724	17.295	9.39119	11.6625	13.167	11.194	11.455
awd	542.388	256.198	414.509	566.901	732.901	687.191	729.534
Axn	28.5683	30.3017	23.4874	22.9187	21.2453	21.9361	22.713
Axs	16.9056	14.1359	17.94	16.747	16.6049	15.6292	14.0271
Axud1	34.1191	31.9584	27.5236	28.7327	27.055	30.2826	33.9388
az2	11.5748	14.8815	11.9337	12.478	11.7495	11.6371	11.8248
B4	28.8572	27.7628	32.2061	27.4575	29.124	34.8305	27.2873
B52	256.628	215.655	298.49	305.696	279.466	297.674	301.998
babo	55.7757	67.7223	56.7776	53.2504	48.5523	47.931	50.3784
babos	94.055	124.326	117.793	103.298	105.978	110.513	105.333
Bacc	117.459	168.197	124.151	140.057	124.712	139.948	139.976
baf	60.898	118.746	75.9123	75.3244	84.6482	83.8478	72.7772
bai	123.837	136	133.446	157.499	169.112	158.437	142.433
Baldspot	51.3237	45.3244	50.7981	47.173	40.7593	39.6274	42.0339
ball	46.2533	39.0863	57.3474	61.4128	56.8844	62.3285	56.1203
Bap111	26.6976	32.05	28.1051	29.952	25.4431	26.0055	25.8168
Bap170	32.935	30.0526	37.9194	42.7316	39.7843	41.5244	38.8457
Bap55	61.8568	60.3989	65.6955	73.2623	64.7223	64.1151	54.6706
Bap60	69.5348	65.7416	60.8987	64.7885	69.1288	78.3205	71.951
barc	26.9538	30.6661	28.4192	28.7556	25.809	26.1365	26.2835
bark	22.0816	20.8393	19.2468	14.5552	16.947	19.6661	22.0798
barr	27.83	26.5041	34.5287	36.7526	30.4581	27.3714	27.7327
baz	43.6125	35.5143	39.7966	40.9569	39.7388	43.1569	48.3377
bbc	54.8555	42.3824	51.1612	54.6335	52.14	55.9561	55.0277
bbg	23.3853	17.5158	23.7325	20.7014	20.9064	24.0455	24.25
bbx	31.7832	33.7339	30.1073	30.1259	27.4012	29.0181	30.1476
bc10	12.7735	14.8073	13.876	13.3173	11.9717	13.7842	13.7212
BCAS2	12.6193	11.9174	12.8241	14.6426	13.0827	13.1668	13.8516
bchs	9.42754	14.6143	11.3286	9.83218	8.42164	8.21673	8.37459
BCL7-like	15.3978	16.2382	13.5782	14.8209	16.51	19.9344	23.5119
bcn92	14.8725	16.391	18.4494	17.8638	16.0532	16.8339	17.7848
Bdbt	24.6796	27.1249	24.8326	26.6365	26.0919	29.9144	26.6604
bdg	21.0086	23.7586	22.3247	21.3182	20.2531	21.7497	22.7424
bdl	8.82846	6.17014	11.2248	9.78726	8.49882	8.12447	7.5754
Bdp1	16.7142	17.1312	17.3942	16.9886	15.3771	15.3604	16.1603
be	17.3927	19.6286	15.6122	15.1348	14.7732	16.8992	16.925
BEAF-32	21.0696	27.4364	31.6408	36.6936	29.592	26.7867	26.3548
beag	13.1436	14.5065	13.4215	14.2583	13.4385	13.3988	13.9551
beat-IIIc	24.5935	12.8996	22.3812	23.1697	21.2149	23.3288	22.8555
beg	14.2025	11.8209	17.1045	17.3672	15.3425	14.9851	14.7404
bel	201.513	149.326	185.094	214.86	199.904	215.679	209.698
Bem46	31.0848	36.1568	35.9782	38.3135	34.1328	32.4355	29.3483
ben	107.223	128.858	99.9552	97.8467	105.262	133.141	124.091
Best1	28.4076	31.0369	31.1236	22.6573	25.0056	28.8226	28.1872
Best2	70.8546	57.3153	81.3085	78.3151	74.7539	74.4705	81.4947
Bet1	32.3236	37.2188	29.8071	35.2928	36.779	35.3756	33.1471
Bet3	14.4169	14.9918	17.3258	18.555	15.2509	17.4492	17.9799
Bet5	13.9496	15.714	13.9637	13.6288	16.8109	16.6299	15.1511
beta-Man	51.7025	47.8777	55.347	51.1372	49.3415	51.5765	51.6132
beta-PheRS	28.2201	25.0346	33.2637	36.1328	32.1552	32.9714	33.3737
beta-Spec	106.25	92.133	105.396	106.176	89.7267	85.1339	93.0183
beta3GalTII	10.6574	8.93168	11.1077	11.7908	11.6963	11.2788	10.5274
beta4GalNAcTA	19.1702	26.6697	18.6277	19.414	20.3889	21.1727	21.3207
beta4GalNAcTB	25.225	20.7213	28.2092	30.4932	29.6182	28.9016	25.5017
beta4GalT7	19.2821	16.6993	25.7671	25.144	24.1192	24.5329	24.2005
betaCOP	73.268	87.9013	82.3531	96.562	83.2092	77.5954	79.9664
betaggt-I	22.8503	28.4178	29.6865	26.508	23.1333	21.0647	20.8317
betaggt-II	19.6249	20.9257	21.9897	21.9895	20.7636	18.6952	20.1883
betaGlu	13.6326	10.0544	12.8694	14.2907	13.405	13.2251	13.8274
betaTub56D	693.263	585.058	742.803	889.636	710.222	688.078	740.213
betaTub60D	266.64	236.521	271.796	216.428	224.175	271.094	256.303
betaTub97EF	14.1691	10.5554	15.8232	19.7179	16.88	17.152	17.3476
Bgb	21.5037	27.479	22.8737	22.6047	19.0553	20.5323	19.988
bgcn	40.5228	30.1626	34.3105	25.1468	17.5995	11.373	12.4134
bgm	7.9257	6.74452	4.67604	2.89095	8.11567	13.8402	18.0473
BHD	10.1497	10.3633	12.5716	11.597	10.9991	11.2436	11.0714
BI-1	93.583	175.854	112.514	97.5177	109.4	114.678	104.685
bib	23.363	22.7784	19.2375	18.3673	16.6084	19.166	19.3235
bic	383.049	355.397	374.371	427.358	411.976	444.361	423.552
BicD	37.2206	37.4314	37.2563	40.087	37.4837	39.3317	41.7831
bif	67.6488	61.9564	71.7225	61.7944	64.3067	78.4939	79.493
BigH1	12.5759	9.40532	7.17716	5.64215	9.99386	15.1166	15.6773
bigmax	14.394	14.4336	13.4859	14.2243	14.3489	17.6026	16.4117
Bin1	62.2384	71.1824	65.5496	69.6783	74.121	68.7362	60.4626
bin3	52.2564	41.9465	51.6411	54.0447	45.0621	42.0616	45.3953
bip1	19.7518	26.3015	18.5611	15.8961	22.3302	32.4647	43.7644
bip2	99.5645	98.1889	95.7274	101.524	100.079	105.086	94.4526
Bka	24.2683	32.433	26.6666	26.1233	25.9312	25.9044	24.2427
blanks	35.7364	27.313	35.9383	31.4799	21.6769	15.3848	19.81
Blm	14.1017	15.332	17.7261	17.2049	14.9694	14.0209	14.5543
Blos1	14.1265	18.8099	17.8247	17.4136	16.2746	16.6926	16.7563
Blos2	9.82433	13.7145	13.2576	13.4942	14.6764	14.4896	12.2868
Blos3	35.0756	32.9898	39.8455	44.6163	55.1941	52.9608	43.0464
blow	37.8887	29.9911	41.9914	32.8314	31.2798	35.4172	37.7678
blp	18.8077	19.9525	19.0917	18.6073	19.2073	20.7355	19.5439
blw	304.637	211.194	271.704	344.742	319.26	325.751	341.156
Bmcp	29.2101	33.0561	29.7899	25.3614	29.594	32.9456	34.2944
bmm	77.8115	45.8714	82.9684	47.9081	57.4818	71.4909	65.2938
boca	26.2231	29.7047	27.9052	35.3855	37.4653	35.4498	33.5025
bocks	25.6077	40.9509	28.6001	27.3663	26.597	29.5309	29.1113
BOD1	16.7311	13.3479	17.8124	18.636	15.6302	16.6178	17.9395
boi	34.4164	20.8619	28.286	31.2672	28.3561	29.9705	31.0537
bol	18.1778	19.0991	16.6337	15.5051	12.9286	13.8422	13.904
bon	53.7259	44.3953	54.5952	60.0625	56.3499	57.9662	54.1128
bond	85.2008	69.8534	79.5437	137.459	121.906	121.533	122.287
bonsai	32.6813	30.4363	35.7746	38.0732	37.9468	36.544	35.9655
Boot	48.2294	42.545	30.149	27.489	49.9323	71.8316	80.7379
bor	25.9113	30.9419	28.2013	29.8719	26.3949	27.4338	27.6294
bora	12.1906	14.3513	17.0059	18.7371	16.0296	15.2283	15.5017
BORCS5	11.1117	11.1441	12.7754	12.6792	10.7391	10.0614	10.0372
borr	28.9769	31.1658	46.5855	52.5318	44.3451	39.04	30.4976
botv	10.4815	12.5339	10.5173	11.1992	10.0311	9.92193	10.6245
bou	47.7391	75.9769	51.7083	57.5047	64.2878	61.7585	67.2768
bowl	24.8277	18.1149	19.9596	23.7309	21.4751	23.2604	22.867
BoYb	15.9847	14.7114	15.3484	13.8212	14.8177	15.8615	15.4433
br	25.3543	23.9457	18.7242	26.4687	20.4928	20.0278	20.1483
Br140	19.0522	20.4873	23.5628	24.6567	19.3581	16.8677	18.5693
brat	49.9323	48.9963	47.657	49.4862	42.5364	43.617	49.1075
Brca2	16.1127	15.0941	14.6554	13.2967	12.4958	12.3365	12.9641
Brd8	11.6585	11.0314	12.5378	13.8983	12.4746	13.881	13.9566
Bre1	17.4652	21.1161	18.4455	19.8728	17.873	19.6353	20.4289
Brf	18.2214	18.6671	20.0561	20.0551	16.022	15.0609	14.7311
brk	19.481	17.3558	17.808	17.5488	17.1879	21.2729	20.0919
brm	22.994	30.6175	31.3054	35.0578	25.9843	22.7451	25.5263
Brms1	44.623	42.5356	46.6646	48.8151	40.3167	36.7316	35.6663
bru1	110.012	97.7197	89.6295	90.6468	109.923	143.956	210.376
bru2	22.115	18.3508	19.999	22.0587	20.2531	22.8547	21.369
bru3	10.1814	7.27817	7.93893	8.15487	8.0135	9.36172	9.20264
Bruce	100.07	106.468	108.712	103.033	84.0812	74.0119	78.1098
brun	23.9423	24.9105	25.0901	25.4661	22.983	22.5471	23.3778
BRWD3	33.4618	39.9933	39.174	39.2466	33.7499	33.1596	33.0095
brwl	15.9724	19.233	17.3094	15.4603	13.3871	15.3896	16.7338
bs	12.9311	12.6563	12.9253	13.4767	11.4818	11.1998	11.3245
bsf	55.2766	55.2331	63.6133	61.1309	58.8749	56.4811	59.3797
Bsg	98.1779	86.884	96.2383	87.4414	91.3957	108.82	104.874
Bsg25D	19.6462	18.7618	19.7453	17.3231	16.4967	19.1718	20.4003
bsk	22.2109	21.4919	24.5174	27.277	26.2271	24.7822	22.531
bt	81.0621	55.5685	45.5417	56.3747	54.0598	56.4437	65.2788
BtbVII	35.6359	35.2698	33.7732	35.2358	30.6474	31.9471	34.597
BthD	37.3971	29.9151	36.897	37.1177	38.9518	45.4002	46.2655
Btk29A	41.8447	41.2914	32.9953	33.0673	35.3177	38.7226	44.7939
btsz	30.6243	34.0837	31.2329	22.6111	22.5179	25.0254	27.0668
btz	20.9943	23.5476	18.4636	19.8635	20.5833	25.0629	28.0608
Bub1	17.2457	20.919	17.8175	18.6006	15.0803	14.9843	16.4679
Bub3	127.632	100.873	127.581	139.961	138.068	138.959	123.845
BubR1	40.5953	37.3822	48.9243	51.0226	46.3029	44.001	39.5349
bug	24.4186	37.8592	26.108	25.5547	26.7033	29.467	25.9226
Bug22	35.9679	36.0457	35.4696	38.0254	38.8736	33.748	32.2908
BuGZ	46.766	58.3748	45.7588	49.5947	48.0899	50.0508	48.7811
bun	129.779	106.906	130.072	106.259	119.972	149.008	140.627
bur	59.5365	57.81	64.4737	68.8344	64.9567	67.1094	65.5503
bves	20.7283	20.3101	21.834	23.8823	22.9067	25.4463	23.1413
bwa	51.8213	36.7439	48.2552	36.0823	41.089	47.4385	55.0528
Bx	16.841	13.7557	13.3933	12.3041	13.8488	17.9213	16.2716
Bx42	42.4852	39.0856	41.2717	41.324	40.8971	45.2241	47.3533
by	27.028	26.2868	23.2805	23.4271	22.921	25.5535	28.659
bys	40.1122	44.4183	42.0602	39.898	37.1163	38.2132	42.0987
c(2)M	14.2969	12.1426	7.84532	7.88537	13.0554	18.0312	19.2314
c(3)G	53.2593	55.0083	55.9938	57.7613	77.3382	102.842	101.577
c11.1	34.3017	39.8642	40.3053	30.4639	33.1616	37.2806	36.0968
c12.1	29.5812	36.5153	26.7289	27.1109	28.1873	30.05	29.7473
c12.2	9.40876	9.31591	10.1416	10.3804	9.85333	9.62158	10.8155
C1GalTA	23.8553	22.9547	24.8341	26.1058	24.3092	27.3688	31.5038
C3G	18.4973	16.8257	20.8681	15.7274	16.3568	19.7199	20.9879
ca	20.4439	26.0414	22.7961	22.4476	19.123	18.1275	19.1471
CaBP1	99.9703	140.472	105.798	130.045	121.002	116.097	114.519
cact	68.0091	63.1281	64.679	67.5558	60.8532	65.0258	66.5385
cactin	12.0267	16.6725	12.3808	13.7257	11.6211	13.3995	13.8037
Cad87A	23.1005	20.3895	19.9542	21.1417	22.4707	25.5758	26.3528
CadN	10.8746	7.54562	11.5022	9.62596	8.57473	8.03653	8.84946
Cadps	21.4963	20.2298	24.9731	26.562	26.302	26.9213	20.0173
Caf1-105	11.1652	12.5431	17.1325	18.0172	13.5855	10.7402	12.0236
Caf1-180	19.4483	19.002	23.0557	22.6722	16.8851	15.7851	16.1404
Caf1-55	85.9528	94.5092	121.123	135.835	105.901	91.2146	77.5375
cag	9.38937	8.39194	11.7955	11.7831	11.1533	10.7432	10.1391
CAH2	11.741	9.15454	13.0528	5.3051	17.2206	28.047	19.4363
CAH3	67.1377	69.3386	60.3773	64.9233	65.0435	74.3412	63.0809
CAH7	9.85505	13.3498	9.76507	9.95722	9.52082	10.402	10.7766
CAH9	32.9401	20.6945	29.3222	40.2691	40.8895	38.3654	35.9404
cal1	19.1579	19.0878	21.6906	22.1713	20.077	20.7805	19.7443
CalpA	38.1564	36.1062	35.7611	33.127	32.9581	34.8233	36.3289
CalpB	36.985	31.2336	37.3016	33.6688	31.7683	32.5699	32.2762
CalpC	12.6821	11.7314	13.1664	14.7421	14.1696	14.3133	14.3025
Calr	231.6	272.397	222.387	306.26	273.236	277.955	276.281
Cals	157.327	152.956	156.477	160.883	161.471	159.35	140.695
calypso	20.0664	24.0096	21.4226	21.5175	18.1766	15.7602	15.2963
Cam	191.972	168.582	159.559	179.578	187.735	231.767	216.153
CaMKI	126.634	103.765	113.989	83.4109	130.294	173.593	134.943
CaMKII	142.374	115.12	129.985	137.236	133.499	129.599	121.595
Camp	26.7587	27.5229	26.1868	28.0703	23.7141	25.342	24.1814
Camta	10.5683	10.5796	11.1011	11.5014	9.93538	10.2691	10.7107
cana	14.1265	18.0786	16.6965	16.5412	15.1155	16.9206	18.2034
CanA-14F	9.62008	9.2649	8.44305	9.07283	7.43041	7.93931	10.0647
CanB2	34.8368	43.1603	32.4701	30.8804	32.9283	35.4898	38.7061
Cand1	86.5498	81.2659	90.2785	92.895	81.8908	79.7342	75.2479
CAP	26.9832	21.0309	20.7045	20.373	19.8818	22.3116	27.0135
Cap-D2	36.8822	32.9365	48.915	51.8944	45.4862	42.4096	37.6855
Cap-D3	12.6131	15.0807	15.2041	14.0666	13.3633	13.7335	14.6737
Cap-G	27.6705	28.3592	31.0736	34.9875	33.3108	36.122	33.2967
Cap-H2	11.0558	14.8869	12.9401	12.4795	11.041	11.0155	13.9542
Caper	52.5891	45.573	42.5582	44.4129	45.1416	51.6436	53.2126
Capr	88.7571	118.483	107.073	109.005	90.9498	101.15	101.83
caps	42.0278	23.8131	32.3075	40.4068	37.6843	36.9288	38.0219
capt	85.0498	94.4602	99.4337	107.196	91.4882	92.0842	92.7461
capu	13.4647	18.893	12.3925	13.3897	11.8825	12.8201	16.3164
car	14.9901	15.9784	15.7681	16.1933	12.3032	10.7635	11.475
cas	38.0662	45.2417	32.5247	20.4103	21.3307	24.6939	27.9029
CASK	20.0228	19.1116	21.2087	20.7581	17.9555	19.6282	21.1704
casp	50.5386	51.0934	52.7545	48.0774	43.3226	43.8052	45.1488
cass	94.2536	110.98	93.8649	98.4457	96.7502	105.661	99.4436
Cat	90.9612	80.7714	81.2374	75.1816	84.3839	99.1746	95.8364
cathD	400.826	361.044	467.251	371.224	431.694	490.254	468.728
Catsup	37.0273	29.446	36.817	42.0066	36.9324	33.6595	32.8001
cav	13.1167	14.5436	13.7493	14.5321	14.8509	15.8742	15.9299
caz	41.9155	45.4034	49.9034	49.0885	43.4632	52.0637	50.4134
cbc	13.7986	15.1589	14.4029	15.5734	14.7384	16.5963	14.7092
Cbl	28.5891	33.9501	31.6851	33.5122	27.4255	27.8162	26.9759
CBP	12.976	19.7323	10.4468	11.169	10.0517	9.71328	7.74752
Cbp20	49.6989	58.0803	56.8283	54.7063	51.8965	53.9056	48.99
Cbp80	60.4685	58.1619	54.6029	57.0861	58.7992	66.5744	68.298
Cbs	16.4923	13.162	22.6001	21.7868	16.7617	15.2343	15.3363
cbt	96.5445	59.3697	84.0701	59.2537	84.0995	117.386	90.9374
Ccdc56	92.8748	76.6657	91.8848	94.1057	93.7564	91.6512	89.753
Ccdc58	16.6634	21.7947	20.6423	21.7353	23.1478	23.4153	23.2074
Cchl	32.4352	31.072	33.2058	35.6073	32.4778	31.1587	31.7518
Ccm3	25.7192	29.0536	27.3373	29.0294	28.5118	30.4532	27.3876
Ccs	12.8205	22.0854	14.5705	13.9225	13.2538	13.501	14.8449
CCT1	171.134	206.377	182.994	191.455	175.217	170.207	178.37
CCT2	183.846	332.825	174.857	168.221	184.336	209.958	211.948
CCT3	160.662	201.736	170.569	162.093	152.62	158.685	171.476
CCT4	197.804	296.239	214.044	215.579	205.028	197.134	207.487
CCT5	175.94	215.062	187.855	195.396	179.271	186.424	194.413
CCT6	165.001	196.885	179.85	173.919	154.661	146.782	160.76
CCT7	159.168	193.836	167.552	176.38	157.753	151.223	161.194
CCT8	177.244	271.21	187.054	191.803	181.885	173.535	184.645
Ccz1	14.8117	16.6123	14.304	15.0179	15.709	16.5687	15.7388
CD98hc	43.8715	45.0509	43.9837	40.1344	40.1933	41.4885	41.4156
Cda5	11.2832	10.1111	8.74472	8.78105	14.6617	21.471	20.7798
cdc14	26.4042	29.9882	22.3518	21.8669	23.8976	25.0329	28.2609
Cdc16	37.151	36.2657	38.4192	39.3752	38.4971	39.2327	39.4331
Cdc27	27.9956	25.2266	28.3304	29.8264	25.8715	25.5438	26.7794
Cdc2rk	16.5506	15.8405	17.8184	19.0353	17.7028	16.8298	16.1645
Cdc37	46.788	125.42	58.8159	56.4361	47.8291	43.4969	49.6889
Cdc42	209.104	198.997	197.219	189.089	178.88	204.52	196.875
Cdc45	17.0323	22.0793	26.8774	28.2434	21.2823	17.6736	17.591
Cdc5	19.6322	20.6286	20.2361	20.7874	18.9401	19.2898	19.8686
CDC50	41.3006	41.7916	44.1986	41.8161	42.2445	44.7478	44.0094
Cdc6	14.6321	14.7995	19.0002	20.1544	17.0287	16.4965	16.0193
Cdc7	25.1582	27.9791	28.1521	25.2994	20.7464	19.2196	21.1585
Cdep	32.9858	35.5005	31.6083	30.1978	28.703	30.1212	29.9584
CdGAPr	35.4346	32.7608	37.178	36.238	28.5423	25.4144	28.8616
cdi	17.2889	18.9234	15.8358	16.715	16.8705	18.6567	24.8753
Cdk1	103.715	96.8763	114.543	128.038	130.36	127.727	108.065
Cdk12	44.7271	44.2268	46.0782	47.1243	40.7806	39.722	40.7422
Cdk2	46.3745	38.1893	59.5222	61.7957	53.7316	47.9163	53.2699
CDK2AP1	21.0138	18.85	21.5956	23.0025	19.0282	17.9062	18.4796
Cdk4	33.849	35.685	39.0889	43.6888	36.3791	33.6061	35.991
Cdk5	19.7709	22.6253	21.807	19.9352	19.3136	22.0668	20.2926
Cdk7	32.6178	30.6137	35.3863	37.6484	36.6731	35.8526	36.0551
Cdk8	11.7798	11.3937	12.138	12.9722	11.5926	13.6311	11.2134
Cdk9	26.5175	27.4691	32.4943	31.4351	28.8508	27.6078	26.7941
cdm	30.8438	38.9948	36.5324	36.823	32.0877	28.9796	29.061
Cds	35.2524	34.9406	31.899	32.2124	32.4923	35.585	31.8093
Ced-12	21.9557	28.2675	24.0783	22.9026	22.0474	23.5329	24.306
ced-6	34.1398	42.727	30.1241	32.8042	31.009	32.7415	37.5778
Cen	18.3707	20.4184	19.1041	15.92	16.8606	18.1377	16.7909
CenB1A	41.7219	41.745	43.0371	39.7167	39.2265	42.0075	46.88
CenG1A	22.3688	19.8666	17.2973	16.3906	18.1744	22.0253	20.2731
Cenp-C	30.9782	29.5585	36.4882	40.9812	37.2608	36.7543	39.8201
Cep135	9.60722	11.1171	11.3964	12.6528	10.2033	9.83112	11.2837
Cep97	15.3988	15.3405	15.8053	15.2695	16.4374	17.98	17.4688
cer	74.6896	56.6957	70.5179	63.1082	92.2578	84.0045	86.8579
Cerk	42.9774	51.9351	51.995	29.3066	40.5973	52.8853	46.0198
cert	40.3535	42.113	44.8548	39.3387	38.7978	40.7757	43.8929
cerv	10.5395	9.24442	11.2369	12.0534	12.1401	13.3822	12.8566
Cfp1	11.2595	13.2167	13.0218	12.8857	11.3451	13.1258	12.8324
cg	63.3149	58.2802	64.0337	72.6148	64.1629	67.7924	73.0622
CG10011	11.5422	9.39153	11.5008	11.4394	9.45532	8.92989	10.5026
CG10013	11.6833	10.2996	10.7289	7.22058	9.58448	11.8667	15.3547
CG10038	38.3317	39.438	40.2255	43.897	45.0286	47.2955	42.2734
CG10050	9.79101	10.4281	9.37333	9.66173	9.81141	10.03	10.5753
CG10053	9.04136	8.62512	10.2902	9.82838	10.895	12.6493	12.1216
CG10055	21.2919	20.299	23.4005	23.8164	20.6705	21.4049	22.7544
CG10063	51.4757	30.9007	33.2448	34.1841	34.7888	36.1943	46.4716
CG10068	22.8839	28.519	22.5536	22.7321	22.08	22.2609	21.5837
CG10075	17.3067	21.9778	15.6298	16.4568	16.3885	17.6232	17.2424
CG10077	192.769	349.81	189.725	178.19	178.863	200.964	197.153
CG10082	51.7095	60.4114	46.8234	41.8923	40.2464	41.9237	46.7065
CG10098	15.091	27.1832	16.7381	13.581	15.2697	16.8094	18.4458
CG10126	54.556	37.0947	52.1731	48.7722	50.7786	52.8487	54.1971
CG10137	9.66565	8.06968	7.66292	7.96602	8.44304	9.94791	11.0126
CG10139	17.8103	28.1601	23.7967	25.6966	22.9003	23.0169	26.0232
CG10151	8.14018	6.78835	9.51218	9.49705	11.9834	14.4699	17.8965
CG10165	27.0923	17.8761	26.4279	32.179	31.8269	25.2353	24.6124
CG10166	39.8796	46.3814	47.4792	52.2762	55.1615	52.4554	51.724
CG10171	24.9869	30.5751	27.3291	25.2744	28.0056	28.2624	25.772
CG10175	23.5513	16.4934	16.4243	6.65681	18.4243	28.1735	19.3976
CG10184	11.604	6.67375	6.84719	11.269	10.9785	11.1105	11.4001
CG10189	20.3311	20.4171	20.3528	20.2227	21.735	21.3093	21.0024
CG10194	16.3299	14.9854	16.9837	16.8895	17.0745	17.8124	17.1054
CG10195	29.5466	19.6603	26.8313	25.7164	28.317	32.8941	27.9166
CG10208	6.86683	6.36457	9.43435	9.42212	8.92777	9.23331	10.6804
CG10209	11.6925	10.9444	11.2368	11.8815	11.1847	12.9102	13.4172
CG10214	28.5322	27.0701	29.3154	29.1732	33.2582	28.8111	30.8051
CG10222	9.12289	10.3643	10.0453	9.80225	8.77143	8.92694	9.58058
CG10226	11.0781	5.52084	11.6268	9.48399	10.4699	10.9356	12.5503
CG1024	14.7549	16.0689	15.7527	16.3573	15.0215	16.0336	16.2034
CG10254	29.9655	28.132	28.8272	28.7788	31.0761	35.1633	39.0503
CG10265	11.1015	9.92966	12.2567	13.1802	11.7967	11.3648	12.7305
CG10274	12.6117	12.6477	11.6852	11.523	11.3458	11.7703	12.1327
CG10283	25.6788	25.6429	22.8862	26.8492	23.6557	24.666	24.3582
CG10286	29.7742	58.0378	34.1367	30.2249	29.5009	31.4938	33.3709
CG10311	15.0614	9.27804	11.279	11.4148	12.135	12.8086	13.1458
CG10321	23.8913	23.8477	22.0272	23.1017	20.8805	22.5164	23.2945
CG10333	27.405	28.2927	26.8419	28.4168	27.1848	30.3442	28.7631
CG10336	19.4922	18.7088	28.3576	27.8201	24.4627	23.1138	21.9495
CG10338	10.4609	11.8976	11.0334	11.8812	11.8918	12.1547	10.9157
CG10340	54.9732	40.4993	51.4315	58.2359	55.4998	55.7057	53.1326
CG10341	31.0232	28.4739	31.8382	31.0471	30.0974	30.5416	34.4606
CG10343	15.8889	19.1175	20.6228	19.8501	15.4454	14.9601	15.1012
CG10347	19.2973	22.5337	18.5004	18.9833	22.9435	22.9185	23.0265
CG10353	24.4164	24.0303	24.2988	23.509	21.448	20.5307	21.2067
CG10365	37.3919	30.6054	46.1992	28.6099	29.8797	34.3098	38.6885
CG10366	12.9877	13.9883	13.6089	13.0953	13.1314	14.4429	14.6776
CG10375	36.9134	42.9985	26.3239	27.6038	30.3483	35.622	36.1516
CG10376	34.5269	37.8506	33.5286	27.3901	28.8304	32.2075	26.0899
CG10383	21.9186	28.0674	21.0084	19.5167	17.4497	17.5967	17.3081
CG10395	23.7414	31.8593	25.0445	28.3584	28.6076	29.9094	24.5519
CG10407	20.5749	10.8876	17.8442	19.0744	31.8686	42.1689	10.5994
CG10413	63.9248	92.1236	69.478	61.8738	64.8845	66.7513	68.6768
CG10417	103.035	139.516	126.606	132.652	122.061	123.614	104.501
CG10418	26.3387	20.9911	30.5397	35.6498	37.0333	35.4585	36.4497
CG10425	27.2672	29.7681	27.6019	27.633	25.3111	24.9409	25.0448
CG10428	21.7915	22.5653	21.7077	20.7661	20.3393	19.1142	19.5884
CG10433	61.6483	169.507	108.078	62.5663	59.8064	58.8246	67.9435
CG10435	23.0278	29.6933	24.7003	22.6228	21.3623	22.8617	22.4632
CG10444	63.5277	52.7577	65.6431	63.2903	72.0229	79.4514	72.4956
CG10445	12.4277	13.1986	13.8471	12.4719	10.5029	9.95375	11.8911
CG10462	54.1145	60.0482	41.1465	41.8991	43.3539	49.1439	54.4831
CG10463	9.29392	12.3055	9.9209	9.50751	9.13926	11.3158	11.9958
CG10465	71.7826	76.9079	77.6842	78.2148	81.6091	81.5645	69.4424
CG10467	14.2314	12.2023	14.2064	15.7642	15.2245	14.6953	13.7474
CG10470	63.7698	63.2153	71.3383	76.9689	87.2137	80.072	75.9588
CG10479	14.9676	9.4322	13.9623	12.8086	12.4224	13.6583	12.0461
CG10492	28.5291	24.0634	27.1058	29.3548	25.0609	26.5613	27.3265
CG10516	17.486	19.2975	18.312	18.7911	17.5901	17.9042	17.8921
CG10527	90.5741	166.165	108.342	105.508	104.941	114.483	114.856
CG10543	15.3634	16.0226	15.9212	16.0333	12.9837	13.2912	16.2008
CG10555	13.8615	13.2761	16.0101	18.5328	14.4071	15.7189	16.7302
CG10565	49.6631	39.1781	56.8408	55.9593	48.2797	49.4946	53.4312
CG10576	226.568	234.114	238.001	252.819	243.306	256.329	261.536
CG10600	26.5325	43.3712	30.3723	29.6574	22.6001	21.7586	23.5899
CG10602	99.6276	92.517	107.56	111.583	89.7006	76.0572	76.1115
CG10616	34.1078	35.0273	32.4125	36.5244	33.6428	32.2291	32.1955
CG10623	99.3927	194.702	88.8684	83.705	109.273	136.926	123.598
CG10628	18.2138	14.0381	18.177	17.9357	18.8923	18.0019	18.2009
CG10631	9.57807	10.2442	10.02	8.88458	9.06053	9.7439	11.288
CG10638	73.6589	66.7789	74.8207	87.2808	83.0327	81.9439	79.8936
CG10646	9.86856	9.77888	10.4154	12.0378	12.0952	11.2788	10.8624
CG10672	27.6087	16.658	25.6121	28.7038	30.3674	31.7778	30.9842
CG10674	52.4696	47.6494	58.8495	69.7968	73.3053	70.1697	60.7204
CG10681	14.5807	15.2117	15.7511	14.5452	14.4084	15.3894	13.2701
CG10731	10.651	9.17915	12.201	12.5046	12.3431	12.7087	9.63903
CG10737	59.7283	58.5771	54.3878	56.5962	50.9834	52.2439	54.7057
CG1074	17.8215	19.0865	18.6857	19.2601	19.0126	20.8014	20.2097
CG10747	12.2959	12.2316	12.6654	11.2006	10.1414	9.85061	10.5204
CG10778	14.7168	16.026	14.282	14.3286	15.2817	14.247	15.307
CG10795	11.5161	14.9305	12.4144	12.7956	11.211	12.8191	12.5474
CG10801	15.4093	22.0503	10.5888	10.117	8.42016	9.82586	7.31229
CG10802	14.959	17.8075	14.3601	15.3643	13.5124	13.8472	15.7705
CG10803	55.3636	54.5363	46.7972	46.0871	42.3373	39.1294	42.3026
CG10809	22.7439	22.3445	21.6465	20.9757	20.2209	21.2096	21.3149
CG10863	38.3321	30.0107	33.0327	29.7465	31.8339	35.4924	42.0792
CG10866	10.1732	11.8195	9.35508	8.8412	9.11007	9.10024	10.7828
CG10874	15.8518	19.8095	17.7442	16.1366	15.0151	16.6691	16.7822
CG10898	10.3847	11.1785	9.76963	11.1108	10.2154	10.4689	9.56189
CG10903	25.4379	31.2057	28.9763	27.3374	28.6853	30.5139	29.869
CG10904	14.4873	14.6509	14.1137	15.3548	15.4991	16.0241	15.3328
CG10907	12.6335	16.8048	12.9735	13.491	13.5115	15.2031	13.1418
CG10914	10.0295	9.94566	11.8098	12.3808	11.8717	11.4293	11.2075
CG10916	26.349	26.5171	29.4924	23.4038	24.5105	28.3783	28.6148
CG1092	8.133	3.28056	4.68346	7.23219	8.02172	10.9377	9.43265
CG10932	31.1256	29.2926	32.5927	38.4367	38.4769	37.5055	36.3969
CG10939	37.3623	38.0787	39.285	37.398	38.5681	42.7374	44.0816
CG10948	10.0281	19.0643	10.8749	9.95623	8.68123	9.60882	9.83945
CG10979	15.736	15.5664	15.4013	15.7436	13.5948	14.4702	16.417
CG10984	23.5603	26.3845	24.3077	24.9149	22.2161	24.3752	24.2135
CG11007	23.9998	23.1917	28.0888	29.2091	30.1306	27.4908	27.3725
CG1103	44.1923	63.0104	53.5789	46.355	47.803	51.157	45.8222
CG11030	37.5335	39.3756	48.5564	50.3267	41.8035	40.9568	43.5401
CG1105	20.1797	20.1469	17.6685	16.9878	19.4291	22.0561	21.0498
CG11050	40.0181	32.6221	41.201	42.4536	43.752	48.81	48.4588
CG11069	8.85216	11.1132	9.06583	7.00057	9.6146	11.424	10.5191
CG11070	23.0423	26.3238	23.4308	23.7497	22.696	22.5779	21.9132
CG11076	90.9792	78.484	91.1673	100.766	94.9915	98.4773	99.1778
CG11077	87.9064	63.413	79.8952	84.9339	108.155	98.077	87.1786
CG11089	49.1297	36.6431	52.7294	58.16	55.4255	58.3216	57.3731
CG11095	9.6185	8.06886	8.5774	7.57949	9.20407	10.6988	10.7649
CG11103	13.0457	15.9414	13.776	14.1168	13.2864	14.3596	14.6986
CG11109	30.2242	24.1988	30.0962	33.8749	34.6912	33.7435	32.4372
CG11110	12.8723	14.1284	13.6395	13.493	13.5666	11.3334	10.9194
CG11122	14.9062	15.5095	14.6483	15.4727	13.4228	14.1053	16.5576
CG11123	23.7562	26.5121	27.0969	26.6428	24.7146	26.4573	27.0412
CG11125	17.8501	18.5612	18.1915	16.9823	16.5152	19.9397	19.4983
CG11127	18.4943	14.8975	21.4196	22.953	22.0836	20.8303	17.33
CG11134	48.146	31.0535	39.9966	45.0333	45.8479	44.5497	45.1913
CG11141	15.9518	23.4403	15.9269	15.5771	14.4567	14.5576	15.9299
CG11151	56.1853	32.8848	60.6328	50.6558	59.2346	65.0656	56.3994
CG11155	42.2844	33.269	34.0676	38.6654	39.994	41.2953	39.9003
CG1116	18.8624	21.5395	20.3607	19.982	20.9748	23.7502	21.1759
CG11168	16.4714	17.1377	16.4346	16.1358	15.6656	15.9791	16.8332
CG11170	12.5263	11.4092	12.4547	13.6042	14.7439	14.82	13.0963
CG11178	10.7704	11.4601	12.5678	12.1299	11.1166	11.6395	11.9738
CG11180	9.54776	12.2306	10.5513	10.6163	10.0658	12.1439	13.5861
CG11200	53.5923	66.8564	48.2356	55.7903	58.6171	60.3249	55.58
CG11247	29.5125	39.6002	29.3061	30.4846	26.5423	25.9632	26.5905
CG11257	9.03191	10.5945	9.33652	9.64712	10.3116	10.3983	10.4623
CG11267	121.98	228.584	160.818	144.863	130.344	102.487	114.889
CG11279	28.7247	28.086	29.4526	26.7682	31.5723	29.3797	29.6636
CG1129	38.3536	50.0182	36.4263	36.5592	40.2969	41.8941	45.2388
CG11307	24.8038	21.399	25.8377	26.0617	23.3719	23.3069	23.007
CG11309	20.3992	14.5145	24.1878	24.5807	23.4001	26.3493	24.5922
CG11334	26.3734	16.4539	28.2777	28.4368	27.5105	30.5535	32.4539
CG11357	26.9193	33.4929	23.905	24.9704	24.0763	26.182	27.4476
CG1136	22.8671	25.2385	21.5413	19.8615	19.2551	20.2252	23.029
CG11360	65.3487	76.4311	62.8297	64.7717	66.3308	70.0683	61.8527
CG11367	12.2305	10.9265	13.9603	11.9351	11.2354	11.9453	11.2976
CG11377	12.6124	22.5333	14.6335	15.5669	14.2953	14.0107	16.2574
CG11378	77.9485	34.8567	81.8548	63.0481	81.93	107.549	102.657
CG11382	17.6118	14.5532	10.7844	10.4595	19.2689	28.4475	28.7446
CG11396	23.6268	23.5665	23.6896	23.7908	26.3319	27.8304	28.1953
CG11398	9.99925	11.0376	11.4794	10.3074	8.91313	8.88402	8.88223
CG11399	16.3549	18.8954	18.753	19.1121	19.0189	20.207	20.7779
CG11403	18.1979	20.5632	21.1405	22.6012	22.1946	24.0437	23.0315
CG11409	9.78659	8.48548	9.9634	8.77903	8.56715	9.63498	12.2799
CG11414	34.484	40.3996	37.7795	37.0127	37.0119	39.017	39.048
CG11417	11.6988	12.112	12.4232	12.1508	12.1224	15.1843	18.6433
CG1142	8.7246	11.111	13.5428	14.7387	12.0286	12.3932	13.1184
CG11436	12.7924	15.7698	14.0302	15.1513	12.9132	13.1764	13.8179
CG11444	51.1593	40.4442	55.5467	64.3691	59.5415	62.8973	62.3895
CG11454	14.1789	11.9753	14.7952	16.5967	16.8622	18.7371	17.9695
CG11456	18.6042	21.1457	17.2776	17.6745	17.5589	19.1044	18.409
CG1146	37.862	37.1568	34.0578	28.0941	30.9882	37.1177	35.0567
CG11474	16.7973	15.9811	16.3933	18.369	16.6258	15.6622	17.3906
CG11504	12.9775	15.1572	14.1373	15.7688	13.0561	13.7715	14.3573
CG11523	24.5741	25.6406	26.8851	27.4406	25.3029	25.2852	26.0111
CG11537	36.1798	34.688	39.1138	40.354	35.9893	36.9333	35.7063
CG11555	19.2377	12.1618	19.7108	20.9355	22.3648	19.7091	19.8788
CG11562	19.2996	13.4205	19.5918	20.3964	21.392	19.1683	19.206
CG11563	25.0681	30.1757	24.8902	23.9315	23.5485	28.6751	32.5077
CG11583	34.7424	34.7619	36.2019	35.0095	31.445	30.1652	32.7396
CG11586	10.8433	11.7765	10.5787	11.2417	11.6935	12.9558	11.9436
CG11590	53.2881	41.7543	46.2981	49.1463	56.4554	58.934	57.6438
CG11593	17.6112	33.3424	20.4737	17.2009	17.27	18.982	19.3669
CG11596	19.8427	15.224	13.862	12.4018	17.4339	23.5414	32.6602
CG11601	27.6262	23.5991	29.2228	27.8153	31.0071	30.993	27.2407
CG1161	46.9869	58.7936	49.7617	53.1721	48.9593	50.7891	48.4194
CG11655	10.4709	12.3638	12.3341	12.0632	12.6179	13.0583	12.2072
CG11658	24.586	26.6072	24.2561	19.6723	18.9128	21.5804	22.2719
CG11674	3.57603	2.63666	3.31536	1.73255	6.53887	11.7324	14.3449
CG11679	14.9782	12.8563	15.6744	16.2642	17.721	17.8104	16.4901
CG11695	12.4114	12.1018	13.2017	13.6309	13.0135	13.9437	12.7811
CG11696	16.6286	19.8431	16.953	16.4783	15.2778	16.1058	16.0743
CG11699	52.4784	40.4532	49.2803	52.7764	57.845	57.2178	53.5511
CG11710	13.7451	16.4352	12.778	12.7354	13.5155	15.6731	15.5187
CG1172	25.3365	26.3939	22.4566	21.7187	19.0271	19.9492	22.1128
CG11722	18.725	17.0598	20.6046	21.521	21.528	21.6657	18.7579
CG11723	33.1235	34.5834	32.9507	32.7752	31.3146	31.7268	27.6985
CG11737	24.6539	27.7598	26.8215	23.6718	24.8992	28.5186	28.5082
CG11752	107.709	76.4302	98.3036	122.871	147.053	116.609	112.971
CG11753	45.2319	41.3282	41.8544	41.1216	47.7793	41.2178	38.5184
CG11755	24.2142	21.8385	21.8851	21.0704	16.467	15.6273	14.3668
CG11771	35.6965	32.9253	36.7952	37.4538	35.5614	36.3198	36.6617
CG11777	19.7989	20.5661	23.9064	27.3084	26.1785	22.8221	22.1215
CG11779	18.3773	18.0393	21.244	22.7027	20.5491	19.4928	21.1308
CG11788	16.5735	14.7365	18.0156	18.7659	17.7486	16.4173	16.6297
CG11790	51.9965	42.7199	57.6162	69.4793	72.6101	61.209	58.6286
CG11791	51.2434	57.5934	53.3557	44.622	44.9527	50.9134	47.8476
CG11807	19.4181	25.3087	23.2181	21.8877	23.6471	23.1962	23.9037
CG11811	57.4977	62.1087	60.4015	58.464	60.7139	72.0178	65.2246
CG11825	24.192	22.7206	15.4692	13.7823	13.5528	14.7093	17.2681
CG11836	12.8516	13.7516	13.7661	10.6623	12.0299	13.1109	14.0783
CG11837	21.6932	22.1225	22.7757	21.0914	22.4655	22.3172	24.4202
CG11839	15.223	15.2202	13.7251	15.0387	15.0274	16.6719	14.595
CG11852	23.5134	13.0324	21.0011	26.0868	27.0463	27.2217	24.7813
CG11857	57.5317	75.9717	63.6356	76.369	65.6027	64.5467	62.9663
CG11858	20.5375	13.9441	22.5779	24.0956	23.7942	24.2753	22.2369
CG11873	27.7719	19.9213	26.8832	27.98	21.9432	21.3219	24.2614
CG11882	18.3179	17.7939	24.8689	22.2906	21.719	21.97	23.5804
CG11883	9.48722	7.8097	8.08332	6.93558	7.68581	9.03479	10.8236
CG11885	12.827	15.1746	17.0701	17.1645	20.1082	17.5772	15.7581
CG11892	19.9462	20.7649	54.4339	39.6238	39.5215	39.4677	45.4863
CG11899	21.1336	10.1198	18.5902	23.3692	24.2399	25.7712	28.2673
CG11902	14.5178	15.9417	14.16	13.8178	12.6066	11.8681	12.5171
CG11906	11.4006	11.5513	9.87441	10.2354	10.3302	10.8012	11.9097
CG11920	34.4066	41.2194	32.6633	30.7861	33.9749	34.6202	35.3756
CG11927	9.85674	9.83942	10.058	11.6332	10.4851	11.8407	11.4918
CG11961	26.3941	26.5726	33.2824	34.2709	33.1705	32.4864	29.2751
CG11964	31.9602	27.7498	36.6565	35.7496	30.6826	29.3078	30.8482
CG11970	17.5525	17.1696	17.4614	16.905	16.6623	17.8091	18.4069
CG11975	30.3006	33.5975	31.0259	28.7438	23.4241	21.823	21.0488
CG11980	34.8658	31.7828	37.5126	40.8093	42.0688	41.2084	42.8772
CG11986	14.1506	14.9118	17.2665	17.5379	16.8541	16.7335	16.8971
CG11999	23.3779	27.5684	25.2964	30.1675	31.054	31.2187	29.9115
CG12004	72.3296	85.1316	74.6028	82.4314	77.4271	75.365	73.7415
CG12007	17.5093	18.789	18.7017	17.6172	17.6441	18.6785	17.22
CG12010	16.1386	16.6532	14.1756	14.8776	14.9484	15.6085	14.3316
CG12012	33.926	34.1605	44.6381	33.6268	33.5312	34.3136	32.9418
CG12024	11.4567	12.5386	11.1414	10.1966	10.0442	11.3936	12.2617
CG12025	28.7701	35.2772	29.9476	29.9784	29.1965	30.9864	29.5998
CG12054	35.3727	30.9133	30.7501	32.6539	32.7212	37.7957	37.4213
CG12056	8.48635	9.96104	10.4054	10.7229	10.7381	11.0462	10.2479
CG12065	48.9676	47.7862	56.7026	54.4349	49.4657	56.5764	61.4589
CG12081	29.5546	25.4212	31.5658	30.6748	29.647	32.206	28.4801
CG12084	24.9428	32.9814	24.9002	23.5679	21.731	20.5947	22.0444
CG12091	48.6815	45.2473	46.5255	44.6443	37.6289	37.1511	37.968
CG12093	30.8452	33.8082	29.5697	33.1503	31.1445	34.0918	31.615
CG12096	42.4364	42.6097	42.1692	43.7048	43.6644	46.3355	40.128
CG12099	49.3347	33.3828	41.6682	49.6131	50.4302	59.7369	59.295
CG12104	15.3373	19.0453	15.9849	17.3164	14.7365	16.3253	17.7616
CG12106	12.0447	10.3415	11.6282	11.8311	11.1274	11.1001	10.5066
CG12107	38.9812	48.2856	44.1869	53.0228	52.5466	50.192	49.5108
CG12112	7.20277	7.51593	8.14987	6.99464	9.20985	11.2242	10.5676
CG12116	11.4713	7.97949	6.97465	6.24228	7.81555	10.3065	11.3136
CG12118	23.181	24.0421	23.4399	22.3061	22.8509	22.3563	20.8364
CG12121	46.8832	53.8999	55.4535	52.2135	46.7525	46.1498	48.7304
CG12123	11.013	15.673	12.2451	12.3664	12.8569	11.7918	13.4545
CG12128	17.5643	20.1561	16.9545	16.6643	17.981	20.6464	22.1476
CG12129	30.5896	26.8756	32.1068	32.3717	32.0498	34.2762	28.1625
CG12134	19.1463	16.7839	23.3465	23.5048	20.6411	20.9138	18.605
CG12155	15.0302	14.6725	17.1129	18.7439	16.2853	16.7027	15.5097
CG12159	36.0797	38.8899	34.1749	28.8044	33.855	38.9034	40.114
CG12163	153.9	175.755	172.28	160.08	158.134	171.184	161.728
CG12170	22.9898	19.0459	19.5602	18.967	22.485	21.0904	21.1441
CG12171	21.7769	23.6677	24.2093	22.9833	23.2216	21.8244	23.9579
CG12173	33.3194	20.7288	33.0526	37.1964	40.6224	39.352	36.5324
CG1218	18.0088	15.0651	21.9109	20.6342	20.7204	20.8456	19.6275
CG12182	13.9803	14.3133	14.7686	14.9228	12.8632	12.3639	12.2348
CG12194	8.78126	7.15654	9.26237	9.35659	7.80049	6.61537	11.4446
CG12204	10.8969	9.48385	11.9056	12.5027	12.3114	15.7769	15.797
CG12213	30.31	43.058	30.063	29.795	28.265	31.4384	31.3248
CG12219	12.3357	13.2233	12.4431	13.1462	11.5471	11.3433	12.041
CG12236	16.3906	16.221	16.2231	16.12	15.6951	19.3245	21.1956
CG12237	30.8885	21.2836	33.1492	35.368	32.2854	31.327	29.7152
CG12241	14.5298	20.4666	17.4849	17.386	15.856	16.4399	15.5797
CG12253	12.7839	12.6677	13.6173	13.9516	13.2127	12.3852	12.1128
CG12259	7.84438	8.82284	9.35714	10.4856	7.8926	7.48653	8.60915
CG12267	14.3029	16.1208	17.3917	16.1752	15.874	17.3902	15.4834
CG1227	10.0002	13.8098	13.3131	13.9404	13.0157	12.0029	10.8512
CG12279	11.361	6.28746	12.373	16.2195	15.6891	15.9019	14.1539
CG12288	14.5168	9.92235	12.4671	12.9432	13.9175	16.448	15.8941
CG12290	29.0782	10.1895	23.4985	13.6745	21.9919	32.1059	24.725
CG12299	24.9294	23.5723	22.1517	21.8097	21.0345	24.4032	25.1865
CG12301	15.0364	18.8175	15.5362	14.7592	14.0172	15.4976	17.1244
CG12316	14.8913	14.0194	12.5588	12.2326	11.6097	13.2467	14.1584
CG12320	11.2624	11.2849	11.9145	12.0411	12.1356	10.1229	10.6367
CG12321	37.6936	38.7936	45.4217	46.8761	48.2983	48.0292	46.1143
CG12325	21.4427	23.2833	21.8553	19.6105	20.029	19.6073	22.4927
CG1233	13.6779	16.1125	12.8526	12.1037	11.3548	11.2556	12.6217
CG1234	27.2334	31.451	29.294	28.6072	27.7193	28.2344	28.6499
CG12341	16.3435	24.7486	18.8094	19.3488	18.2562	18.1928	18.0334
CG12343	18.8677	21.5832	18.0219	18.3517	19.29	19.7686	19.9868
CG1236	35.2539	28.7049	36.8727	39.5366	39.4424	42.4839	40.6825
CG12375	13.2407	11.4005	13.2363	10.8224	13.2792	15.3312	14.1512
CG12384	129.92	123.387	133.709	139.493	136.81	149.999	142.12
CG1239	8.40619	9.10923	8.65114	8.30854	8.69583	9.41343	10.2924
CG12391	18.4126	18.9951	21.5446	22.1552	19.4434	20.5407	20.1954
CG12477	8.80664	8.17725	13.1228	8.31162	5.83389	4.72915	8.30891
CG12483	12.2741	10.2669	10.4028	8.47725	13.7999	13.4718	15.4711
CG12493	16.4204	13.8484	14.7936	12.152	8.08036	5.65169	8.30295
CG12499	32.2922	38.2867	32.6237	30.1656	31.0342	31.289	34.3764
CG12512	9.86147	12.7176	9.81404	8.59625	8.1809	8.1773	10.3415
CG12541	26.5846	14.296	24.263	30.9582	26.0982	22.9835	22.6668
CG12547	58.8979	57.3257	60.5435	67.0775	67.7469	74.0292	58.8817
CG12560	16.6303	21.4937	16.151	16.5093	14.6783	12.4415	15.3079
CG12567	66.2752	66.032	70.2677	73.9809	74.1684	82.7292	67.7275
CG12576	96.2574	99.8669	89.7395	76.6865	85.2367	98.7989	97.6528
CG12581	9.74635	11.9202	8.4129	11.4929	10.1594	10.1209	11.2979
CG12608	13.8883	14.9663	17.0936	15.9827	17.983	22.7093	21.8776
CG12643	10.6017	8.4396	6.42539	6.73985	7.3302	8.26634	7.45534
CG1265	49.4436	41.4632	53.5721	46.969	49.6674	48.1333	42.8474
CG12659	24.1733	25.938	25.0052	27.9451	23.144	24.4213	21.1978
CG12689	2.21076	0.654347	0.416738	0.763575	6.09763	11.6531	12.3375
CG12702	15.8068	17.0424	19.2264	20.3526	16.7076	15.4356	15.6273
CG12717	10.2828	12.2792	10.2006	9.87684	9.38106	9.92551	10.9129
CG12728	9.76897	12.6958	10.1531	10.2913	11.895	13.1945	13.1857
CG12730	18.6954	13.782	17.0627	17.319	16.7778	17.6704	17.4634
CG12744	67.647	80.7704	68.7336	66.1603	65.1979	70.5953	65.9976
CG12746	12.3204	13.2127	13.5613	13.598	13.0169	13.0246	12.2342
CG1275	48.1024	45.022	49.5565	57.0784	55.0788	54.7311	49.135
CG12773	26.5924	30.8418	28.3469	29.5059	26.347	26.1746	27.7571
CG12782	10.9736	8.42752	8.96942	6.10892	6.65946	6.69678	7.07353
CG12795	19.6443	56.1502	20.4162	18.3572	18.4513	20.8828	20.5258
CG12811	15.4076	12.6939	14.8731	16.3057	17.3475	16.5721	15.4837
CG12822	10.6351	10.4204	10.6526	11.0907	9.99825	10.6112	10.5018
CG12848	15.9898	13.1609	23.0288	23.9756	22.9846	20.5891	21.2085
CG12851	22.0245	17.9107	19.6225	18.2782	17.8253	18.9462	25.3024
CG12863	10.4542	11.2847	10.5013	10.8238	10.9078	11.4776	10.4896
CG12877	28.315	29.4192	27.5799	28.3543	30.9941	36.4424	41.4796
CG12880	8.80027	9.82646	11.0354	7.10853	8.62323	10.2811	9.26552
CG12883	10.6938	9.90319	11.6223	10.0062	10.8117	11.4799	11.8127
CG12895	38.2224	42.5668	42.121	45.5	40.4607	37.027	34.7079
CG12909	21.1739	19.6514	21.3887	22.5458	21.1007	24.14	27.4936
CG12929	8.63795	5.45576	8.05096	10.0288	12.3814	10.5266	8.54637
CG12935	18.1491	22.416	18.2682	19.3851	20.6058	20.9206	17.6896
CG12942	11.6174	16.3927	14.3811	13.9721	11.3845	10.6924	11.9607
CG12945	24.1746	28.1525	21.8855	24.0632	25.5239	24.8783	23.7632
CG12948	32.8827	31.7188	32.9755	32.613	33.1318	36.4943	33.1663
CG12975	37.5717	42.335	39.495	39.975	42.0113	42.4622	40.0485
CG12991	24.1979	24.548	19.8631	23.2154	20.7833	23.2051	29.7274
CG13001	9.58107	10.2915	9.2198	10.1127	9.12959	11.1836	9.41022
CG13004	16.5545	27.3008	14.5271	13.7594	15.426	16.5992	14.7106
CG13005	12.6563	12.1332	12.9955	14.8162	12.4394	11.8611	11.9467
CG13014	18.5298	22.544	19.3676	19.2707	19.2232	16.0215	16.0568
CG13016	19.1324	19.6865	22.9424	23.9274	22.6527	21.5786	19.3026
CG13018	18.5221	12.9965	19.8125	23.3968	25.9463	18.8763	21.0724
CG13025	16.4824	21.1171	16.4686	17.9024	15.7989	14.7624	15.728
CG13029	17.6994	12.417	17.1828	17.2838	19.133	16.6438	12.4542
CG13067	34.9098	16.6263	15.6236	21.8014	28.6228	37.4047	37.3042
CG1307	42.8426	35.798	47.146	50.0187	47.4559	47.4919	46.447
CG13088	11.1117	10.0626	10.1246	11.0635	12.4391	14.162	13.3136
CG1309	31.8419	41.4111	36.3645	36.4293	35.6931	33.0625	30.5102
CG13096	58.0086	66.3984	62.8494	62.527	54.6628	56.4555	61.1506
CG13097	23.1491	24.9195	23.2964	20.6853	19.427	21.3962	24.095
CG13117	26.3692	23.9883	26.104	24.856	28.4858	26.7282	33.4655
CG13124	70.4173	62.7907	59.403	58.7728	55.4743	57.8732	62.9777
CG13126	10.7187	13.5004	10.9589	11.3882	10.1473	9.73419	10.8747
CG13148	6.54128	3.77447	5.76036	5.50536	7.79604	10.1352	9.75884
CG13151	9.4974	7.44595	9.06938	10.3497	11.0738	12.0975	9.94372
CG1316	28.9525	41.5787	26.1811	27.8953	26.8286	30.332	26.9545
CG1317	37.7315	47.837	40.0705	38.9823	37.5438	38.6773	38.5671
CG13185	37.1411	34.3966	38.5597	34.0748	31.0214	29.4656	36.7885
CG13192	25.2345	25.0547	17.9593	16.281	23.0994	30.8932	43.0768
CG13197	13.4639	15.1328	14.4861	13.7163	13.0057	14.3772	13.2347
CG13220	41.0766	33.4198	43.4103	52.9483	52.347	47.1827	44.0203
CG13252	41.9968	46.3971	41.8867	46.5085	41.5277	43.382	43.7855
CG13282	16.2326	10.9852	14.903	12.4618	13.2095	13.3101	12.2156
CG13295	17.7071	15.4212	15.4184	16.099	16.3536	17.4924	16.7822
CG13319	31.4794	30.5121	36.213	30.4766	37.1802	39.771	33.9081
CG13321	28.1321	15.3717	15.5549	20.3834	25.1763	32.5579	55.672
CG13344	9.61776	10.2611	9.75992	10.0182	8.35447	8.0924	8.93823
CG13364	38.1671	42.5269	49.5585	59.6266	60.4257	50.835	53.8101
CG13365	13.4573	10.6414	12.6907	13.1646	18.2528	15.3989	14.8635
CG13366	34.9178	37.179	28.1736	28.8422	30.113	36.8099	40.9839
CG13367	21.7822	22.9281	21.3344	22.5388	19.5936	20.2434	19.9246
CG13369	34.7602	35.3014	43.5805	40.8558	36.3476	34.4617	34.7282
CG13373	18.7553	13.441	24.2081	24.5671	27.013	28.5907	26.5546
CG13377	24.1018	16.9844	21.9892	25.2721	24.3221	27.5269	25.0004
CG13380	7.02488	9.13225	12.5409	11.6629	8.93552	7.63529	8.9236
CG13384	90.3674	49.7908	98.2972	45.8816	86.2797	124.131	81.8724
CG13390	16.7939	15.734	18.5577	17.1379	17.1937	16.6157	16.7221
CG13392	25.9363	31.5575	26.4271	26.6237	27.823	26.6991	25.5712
CG13405	10.6792	6.29595	9.80908	8.3115	10.2813	14.2044	11.3626
CG1344	69.4124	59.7008	61.6375	65.6958	60.1184	62.2283	58.8782
CG13506	42.4122	35.531	35.1328	35.767	32.8067	34.9772	37.383
CG13510	25.6813	24.0275	20.133	20.1835	22.988	28.6312	40.6696
CG13516	12.0884	8.01314	12.7655	8.05997	10.6649	14.064	10.5241
CG13531	21.2812	30.4486	22.9357	20.7005	20.7222	22.0352	22.6317
CG1354	82.0358	79.658	72.3437	78.0489	84.8995	93.5289	92.4937
CG13540	36.2981	24.2901	30.9317	24.8219	29.1835	25.8209	30.1401
CG13551	99.7171	95.0923	98.5045	113.813	116.151	102.96	99.9528
CG13585	43.2514	25.4695	40.2445	49.0766	51.028	51.0254	50.5834
CG13599	21.943	21.9416	23.7792	26.3328	25.2786	23.169	18.7671
CG13601	20.6171	22.3421	22.196	21.436	17.4753	17.0254	17.3329
CG13603	66.9634	85.9673	69.538	63.5214	69.4438	69.332	63.7773
CG13604	13.7396	16.1289	17.9228	14.8096	13.9536	13.4441	13.0907
CG13605	28.6387	29.0494	29.9147	31.0868	29.2527	30.0831	29.7141
CG13616	10.321	4.19127	8.5624	7.61957	34.5558	43.257	31.5615
CG13630	51.7618	39.383	59.7621	64.4169	60.2886	56.2517	55.0513
CG13631	12.3257	19.7272	10.7092	11.5343	10.8002	11.7812	14.1104
CG13663	16.2351	21.4588	15.1555	17.5592	19.3538	19.6285	19.7393
CG13667	14.5698	12.8083	14.0115	14.3742	14.0418	13.7444	13.1644
CG13671	16.0542	20.768	18.0556	18.8236	18.0566	17.1119	14.8253
CG13690	13.655	12.4113	20.4702	19.731	17.7202	17.7777	15.3246
CG13698	12.6795	14.1175	10.6148	11.8444	12.6573	14.0495	14.4078
CG1371	64.9183	65.8119	65.8851	71.6983	67.529	65.2148	67.8697
CG13742	18.3615	14.8764	17.3256	17.5681	15.6797	13.0146	13.1224
CG13751	58.3283	33.0866	53.9822	60.6301	73.0548	61.2806	56.4538
CG13773	13.1682	12.8703	13.7988	14.5458	13.9172	15.1608	15.443
CG13775	8.70295	14.9479	10.6589	9.56453	8.25881	7.88492	7.12739
CG13784	39.8742	42.1347	47.6633	26.8309	33.6364	46.792	38.991
CG13807	23.6346	20.7069	25.6763	28.3613	23.6772	23.6641	24.5658
CG13850	30.1793	27.7079	23.961	25.733	25.05	28.0878	31.7737
CG13868	38.1566	78.6796	40.7516	26.9106	29.6669	35.5387	39.0764
CG13887	72.1598	82.478	75.6595	77.4739	73.7001	86.2691	80.0196
CG13893	27.9106	28.9867	26.3528	30.6161	30.2748	32.4761	31.6046
CG13895	20.4289	25.1911	14.9575	14.7522	15.2512	16.6118	19.2114
CG13896	7.44765	12.8941	9.35652	8.98396	9.75899	10.6117	10.9391
CG13901	18.4872	15.6365	18.0891	19.8787	20.3808	21.0529	19.8714
CG13907	66.764	30.3962	68.1981	39.821	52.4603	69.5162	68.9434
CG13917	36.0541	33.7064	34.2923	34.5972	28.6321	27.712	30.7321
CG13919	6.49059	9.12447	9.3523	8.83865	11.3314	10.3079	8.3919
CG13920	9.2774	5.44176	5.71302	8.28904	8.60128	10.3404	9.22789
CG13926	16.3933	23.8474	15.3462	17.1336	18.6632	18.3189	19.088
CG13933	13.9732	17.2751	15.5406	14.657	12.999	13.1298	13.9106
CG13949	7.17714	3.90099	4.66962	5.24566	8.49816	11.1194	11.0788
CG13992	21.1041	25.4593	15.7497	29.8817	25.7444	26.4782	31.2827
CG13994	13.3014	12.591	15.1184	15.515	14.0484	15.7726	16.0376
CG14005	12.5903	14.3497	12.674	13.0721	12.0417	12.6523	12.2569
CG14036	41.5432	27.6386	37.9054	37.0658	50.2594	53.1954	52.2199
CG14043	15.5691	16.3106	18.0233	18.9083	18.2103	18.1931	18.1924
CG1407	33.2934	41.0651	36.0912	32.7134	35.4587	38.8195	34.0058
CG14073	11.8254	15.0115	11.9557	11.6303	10.342	10.7083	13.3503
CG14100	8.99261	9.03313	9.93505	9.83736	11.2037	12.2088	10.8383
CG14102	15.8581	14.8959	13.3144	11.6662	12.376	12.0135	11.7446
CG14104	14.8106	8.72512	16.9928	19.9893	25.5422	19.7619	13.8312
CG14130	8.68612	9.23999	10.0488	10.8947	10.5887	11.6507	11.1045
CG14135	13.0959	14.8329	10.4531	11.5391	12.0203	13.6372	12.3528
CG1416	94.1815	212.786	102.324	100.74	98.802	106.036	110.85
CG1418	27.6926	39.5104	29.8641	33.3756	32.0227	28.5474	29.5009
CG14182	12.4769	17.4331	13.6511	13.9293	13.741	13.352	13.2344
CG14184	33.4817	39.4843	41.3561	38.4968	37.2271	40.5455	39.4842
CG14194	49.5381	50.814	52.8359	48.8718	46.4134	49.6509	46.9078
CG14196	19.4287	10.8993	18.9015	17.5945	17.103	18.4531	19.7184
CG14200	27.0481	25.0524	24.632	24.2897	22.6597	24.8064	26.2534
CG14207	70.1396	192.783	89.1556	57.1711	68.3609	82.2143	83.2813
CG14210	23.4442	26.6192	23.361	21.4832	23.431	25.3016	29.4284
CG14220	13.516	23.0063	15.9065	15.653	13.6858	14.7781	16.8608
CG14229	15.0615	13.0362	15.4322	13.3524	12.5504	13.5547	12.4332
CG14230	9.07054	11.6178	11.3228	10.6662	9.62552	9.90267	12.194
CG14231	13.8017	13.49	13.2081	12.9108	12.0311	12.0813	12.8578
CG14232	11.2121	13.2685	12.614	13.2823	11.5616	12.2936	12.858
CG14245	2.30608	0.0514693	0.0268911	0.0577168	0.0794207	0.0910629	12.2409
CG14252	10.8172	14.3279	10.2372	8.88224	10.7277	12.9657	11.2087
CG14270	19.6791	15.3919	20.1876	23.768	22.442	23.2202	22.9602
CG14286	11.8782	13.6118	13.1659	13.9713	14.6997	14.2262	13.8674
CG14292	3.26036	1.28945	2.17597	1.46303	1.07361	0.843844	12.9223
CG14298	9.06639	5.49591	12.8887	10.8606	10.5966	10.119	10.0525
CG14305	11.8951	7.39925	7.79029	9.36095	8.84098	9.5557	11.321
CG14314	4.78821	3.01986	3.14648	2.73838	6.51523	10.1109	10.8704
CG14322	12.1343	13.3106	11.8113	11.6319	11.3827	12.0223	13.3842
CG1434	12.9036	10.7479	11.9819	11.7659	11.4057	10.9937	13.4036
CG14341	17.3628	18.2725	19.4406	20.721	22.407	22.787	23.6558
CG14346	15.3098	7.82641	12.5411	10.5267	6.0263	3.6295	5.98743
CG1440	69.9996	74.1085	67.8823	62.5522	70.9212	80.9048	78.4417
CG14401	10.1928	7.36849	8.27898	8.81083	9.69448	10.1603	11.2285
CG14407	25.8207	26.6371	31.9851	33.6997	31.2277	31.5788	27.3631
CG14411	33.3139	33.1218	35.2527	37.0238	33.591	33.2856	32.5962
CG14414	16.9788	21.1769	18.0837	20.6411	18.061	18.4184	17.9826
CG14434	32.0166	24.3522	34.8378	40.3674	41.7018	40.1572	40.6147
CG14435	9.3853	11.1073	9.50338	9.39761	8.76832	9.89435	10.5585
CG14441	19.4434	19.5882	15.7237	14.6876	15.065	17.2599	21.7618
CG14442	20.2234	19.1967	20.3348	20.8736	18.4422	19.9535	20.8191
CG14450	11.9062	13.3834	11.0748	11.334	11.7162	12.0056	10.9431
CG14464	114.492	119.814	125.705	129.424	150.88	182.205	145.772
CG14478	48.0173	45.533	45.6533	46.901	40.1999	44.6349	46.7486
CG14480	16.8883	20.4609	22.6857	23.8455	20.0843	21.7892	20.1315
CG14483	21.0855	19.3125	23.1826	28.3643	31.1844	31.0998	32.6334
CG14511	16.332	13.1198	18.197	18.4622	21.796	21.0691	19.406
CG14512	11.9433	14.9747	12.7149	12.7954	13.9351	15.5287	11.4149
CG14516	32.4545	29.9965	37.2648	40.6641	36.6512	35.4291	46.9271
CG14543	13.0622	14.3186	17.3754	18.6807	17.4939	17.9229	18.9826
CG14544	11.9599	12.3711	13.8127	14.0563	13.3796	12.4314	12.2249
CG14545	70.2609	57.8251	40.4814	32.5047	33.3103	31.22	31.7419
CG14561	17.7759	18.4178	18.6189	21.0334	20.3593	21.2195	20.7953
CG14562	17.7534	17.6279	17.7085	18.0836	17.0515	17.3213	16.0834
CG14613	31.3283	27.0368	26.5613	26.1185	25.3332	27.3478	28.4202
CG14618	8.00552	7.27225	7.4719	8.61938	8.25019	10.0601	10.2466
CG14621	29.4643	30.8633	31.3498	33.9198	33.4394	32.5565	33.7591
CG14629	36.8661	17.1411	21.3952	28.9678	36.8799	41.0417	48.8011
CG1463	13.1836	15.7161	14.7883	13.903	14.6375	15.549	16.758
CG14641	52.358	40.7406	56.2857	62.8292	58.9005	58.9327	51.79
CG14646	27.2937	24.5995	28.7816	27.2102	26.5695	25.8708	24.4816
CG14647	28.8213	33.1754	30.0766	30.4943	32.3918	36.5326	34.9457
CG14650	34.3159	42.5771	33.7351	36.7888	29.5639	30.5531	30.4056
CG14657	73.8747	67.4834	66.2271	66.7471	64.6953	69.703	70.723
CG14667	15.7771	19.2124	15.6216	16.3924	16.0767	16.72	17.0223
CG14671	20.3379	20.5339	22.3605	24.5696	27.0189	23.2552	21.2669
CG14687	22.7576	31.9995	21.347	23.4795	24.8226	24.9517	24.2102
CG14688	18.6678	28.5859	23.3862	16.6461	16.725	18.5131	25.8862
CG14696	23.0681	19.2053	22.1582	19.1932	18.671	17.8229	20.8088
CG14710	11.3717	13.1473	12.6457	12.2587	12.1125	12.9482	11.9709
CG14711	19.3135	23.9058	23.1159	24.873	21.2525	22.1644	23.7202
CG14712	19.345	19.2868	23.3861	23.544	19.9369	18.8713	20.5085
CG14715	33.8891	30.4545	38.2927	42.0715	43.3083	44.5678	40.1663
CG14721	11.8854	12.6758	11.5592	9.79286	12.6688	14.4195	16.8825
CG14722	25.2007	27.0477	28.7921	28.8227	25.8833	26.0384	26.1584
CG14764	31.0423	32.5812	32.4373	31.1348	30.9895	32.8152	34.7082
CG14767	166.758	167.738	171.058	145.829	153.028	174.696	153.101
CG14777	10.4417	11.7791	12.7291	12.9287	14.3219	13.2108	14.4511
CG14803	23.0064	18.8626	29.1133	27.1264	24.9138	22.4111	22.7503
CG14805	41.0495	33.6227	38.9448	38.686	37.625	39.1189	40.9788
CG14812	42.629	45.0746	44.2659	43.1531	43.4019	42.695	42.6654
CG14814	16.1622	15.124	17.1094	17.8905	24.1283	33.9012	43.7973
CG14817	42.0391	43.195	49.8173	49.9619	50.9737	49.6567	48.1091
CG14818	30.9667	30.1884	30.777	30.902	34.054	30.8285	29.5478
CG14834	9.59597	6.17503	10.059	10.7123	17.5527	24.7293	6.58144
CG1486	19.9579	20.6908	20.9283	23.5889	21.8621	22.9856	23.3001
CG14879	27.2907	13.513	24.9082	25.2646	23.0635	23.4301	24.0107
CG14881	21.357	16.0187	20.5837	22.8449	23.2407	23.3089	21.2571
CG14882	12.4171	13.4883	12.9788	13.1849	13.2179	14.1222	13.1273
CG14883	24.778	28.1051	29.082	29.5656	24.0709	21.4514	23.0507
CG14894	21.2999	29.2727	24.0409	23.1024	20.6104	22.9373	22.4072
CG14903	15.3321	18.2069	19.0732	20.1828	21.9071	19.8095	18.9944
CG14906	13.9065	16.4033	11.7067	10.5795	11.4647	13.4348	12.5211
CG14907	11.8198	13.2972	12.3105	9.55341	10.5081	10.645	9.9118
CG1492	7.58971	8.23447	10.1195	9.68953	8.63807	8.70945	7.31155
CG14931	26.4698	21.9107	26.8231	25.7559	25.0545	25.2706	22.8551
CG14932	59.1586	39.7116	51.3921	51.6	53.7736	58.0354	49.4416
CG14965	9.71943	16.2019	10.8672	11.4581	11.0261	12.3288	10.4897
CG14966	20.8352	33.8748	34.135	36.7624	38.1379	31.0175	28.7743
CG14969	27.0603	24.393	27.6975	28.737	27.8781	28.0254	27.2366
CG14971	22.1568	27.4156	22.1522	23.7087	20.6191	17.6211	19.9521
CG14977	44.5321	35.3118	51.8306	54.0763	57.3082	48.7212	47.948
CG14995	17.9134	17.8789	15.0559	14.9815	15.0069	17.1454	18.9345
CG14997	17.0724	15.6214	17.3609	17.4639	18.8153	19.2595	20.3101
CG15011	13.095	14.1133	12.2589	14.2966	12.8517	13.4713	13.9739
CG15012	50.4101	47.3527	51.4371	50.729	56.0811	59.3666	51.9537
CG15014	32.5224	30.5091	31.4924	30.9046	31.2624	30.3123	33.0162
CG15019	26.4599	31.3877	27.0942	25.4852	25.1022	26.7343	30.9425
CG15027	11.3044	15.8292	15.7547	14.83	13.1482	16.4766	18.2605
CG1503	13.0844	8.95203	12.4328	10.237	11.5022	14.4558	15.5415
CG15034	9.10854	4.48509	4.66027	5.30072	9.85751	12.9556	16.0877
CG15035	6.21111	4.4521	4.37793	3.91841	6.9874	10.5583	11.9371
CG15036	1.86856	1.10624	0.655632	0.512193	4.54082	7.80644	11.2885
CG15073	10.3391	10.7138	10.28	9.86617	10.1252	10.8948	10.5273
CG15083	322.881	230.429	358.502	308.884	359.365	322.058	323.12
CG15093	18.5966	9.53422	18.09	21.0581	20.1979	16.4948	23.9663
CG15096	18.0769	11.8583	17.8305	11.8393	28.5227	42.8397	27.2988
CG15098	511.312	434.057	498.068	500.386	496.124	517.047	497.139
CG15099	30.629	34.5002	30.3192	28.8599	28.2959	29.2579	30.3976
CG15107	25.3727	26.5347	24.8169	25.6686	26.7323	27.5458	32.4042
CG15111	45.1084	41.6104	38.5225	35.4484	41.8699	45.5588	41.5147
CG15118	39.6428	43.8437	45.6514	41.604	34.7212	32.5912	33.5588
CG1513	26.7485	32.1125	29.704	30.225	27.9522	31.4866	32.4534
CG15141	28.1065	39.6512	38.0092	38.0332	35.6087	33.8224	34.4694
CG15160	16.9532	17.9858	19.2598	19.7119	17.908	17.3921	18.9881
CG15172	10.5595	5.2311	6.31305	6.80057	6.52191	7.40833	8.55153
CG15209	24.9955	8.6208	25.3734	22.167	25.6701	29.1401	27.958
CG15210	9.31216	12.2015	9.32868	10.5142	8.73	11.6174	14.1403
CG1523	22.9702	21.5521	24.697	25.1875	24.5929	26.1928	25.1881
CG15237	19.2403	19.2114	21.3656	22.0707	21.4238	19.6107	19.0983
CG1529	16.3097	17.9148	16.0846	17.1459	14.8443	16.068	16.5359
CG15309	37.3076	38.326	32.7529	30.5475	33.6564	40.6653	38.8622
CG15312	10.0886	7.57152	8.67124	8.08473	12.2638	17.4872	16.8862
CG15317	11.5963	15.5168	12.6112	12.0021	13.6892	14.0043	11.5879
CG1532	40.5463	40.41	46.7915	48.2933	47.3713	42.2825	41.7402
CG15347	131.97	128.85	136.315	123.607	127.804	128.496	145.303
CG15353	18.1567	9.00504	7.29364	8.7861	16.9301	21.9511	22.1624
CG15356	12.0504	14.0766	15.2994	16.0116	12.9322	12.7327	13.718
CG15387	11.1567	14.7176	14.0443	13.8696	15.5005	14.3032	12.1436
CG15394	12.4241	6.42757	6.4439	9.24938	11.8313	9.41991	10.1143
CG1542	29.3685	32.5523	31.8576	31.2684	29.938	31.2183	34.0077
CG15432	8.68151	8.82517	9.33727	10.67	10.4979	12.387	11.5173
CG15436	15.797	23.4673	15.9682	15.8457	14.9152	14.2956	13.0454
CG15439	13.7994	17.4301	15.2812	15.0617	14.301	14.6562	15.9096
CG15443	19.4954	18.4806	22.1406	21.5782	22.1086	22.1394	20.974
CG15445	27.2517	43.1596	30.6626	27.1067	28.2052	32.8066	33.1798
CG15456	22.6855	28.3603	28.2375	26.699	30.5126	26.4959	26.9936
CG15514	16.3522	22.8075	21.1493	20.8251	16.8734	16.4561	17.9423
CG15525	10.5466	11.7963	12.9649	13.5127	14.6936	14.0052	13.074
CG15529	8.76022	14.5893	11.0379	11.0159	9.20888	6.98891	8.54953
CG15536	14.3991	14.3418	16.4067	18.0582	15.4779	15.8704	15.2091
CG15547	31.6238	102.113	28.5562	18.7953	23.9348	29.4549	20.3345
CG15601	13.8771	16.3418	15.0084	15.8272	14.7757	17.025	15.3766
CG15602	16.0186	24.5715	17.7245	16.4825	16.1794	18.747	18.2719
CG15611	28.6328	32.0999	25.253	22.4719	22.0745	24.3014	30.2227
CG15629	14.4555	12.6473	17.0423	13.0516	13.8738	16.443	15.3567
CG15673	12.3599	11.8526	9.0428	9.29449	11.2199	13.7103	17.0952
CG15706	14.2619	15.9722	14.8294	15.8225	15.1996	13.99	14.3778
CG15715	54.6735	59.5611	57.5623	55.452	52.0184	58.9366	57.7671
CG15717	24.2876	16.5912	25.2535	28.3157	26.0615	25.9461	25.7046
CG1572	115.006	104.234	96.3374	91.6995	104.835	114.353	117.543
CG15743	15.651	14.6681	15.091	16.6476	16.4521	17.8348	17.4279
CG15744	15.8966	18.3364	20.5254	21.511	16.7041	14.9814	14.4104
CG1575	16.1865	15.814	15.4722	16.4473	15.5648	15.8713	17.0263
CG15760	4.53521	3.71899	3.62772	2.47936	4.6175	7.32565	10.4949
CG15771	50.159	40.8415	45.4962	44.2026	38.8635	40.491	46.8648
CG1578	27.2229	23.7123	26.0975	26.0297	25.7673	28.2581	30.7602
CG15812	22.0682	23.0139	22.2315	23.3659	21.2903	21.7942	21.0716
CG15814	19.0349	26.0775	22.2379	23.2616	22.1584	21.6308	21.5522
CG1582	32.8778	32.3787	36.7413	36.068	32.379	31.1567	34.2439
CG15891	25.9113	26.0644	29.7312	27.3639	31.9988	33.1176	29.9788
CG15908	16.7811	16.6285	18.7801	18.7968	16.89	16.7701	15.4976
CG15916	37.2059	38.2223	35.6144	33.3747	34.4278	31.5532	32.424
CG15922	18.1707	14.4797	23.6458	22.9851	29.3876	23.3944	21.7864
CG15930	7.90968	6.01418	7.34948	5.30486	5.50732	5.26903	18.6259
CG1598	43.432	39.0231	43.9546	47.1109	43.0922	42.2334	42.4541
CG1603	12.0196	14.3504	12.5351	11.9573	10.5615	10.6087	11.7802
CG1620	35.6082	32.7589	46.9849	47.405	39.842	37.4384	39.3576
CG1622	26.6864	26.7274	31.9769	31.9549	29.8728	30.9386	31.496
CG1628	23.8376	19.5475	21.7366	24.7107	24.5592	24.6332	24.7015
CG1635	15.1258	14.7814	16.2637	15.5153	14.362	13.196	13.2223
CG1636	17.4485	22.7986	18.4591	19.9815	19.4721	19.7118	20.8634
CG1637	198.729	284.246	201.681	174.686	200.032	228.595	221.328
CG1640	72.4587	76.2317	73.2949	70.4463	69.7545	72.1662	75.0053
CG1646	27.4466	35.1461	26.2566	27.7832	25.4234	27.6829	29.3623
CG1647	12.3385	14.4048	12.8881	12.8131	11.2664	11.6856	13.1082
CG1648	48.8535	39.6053	52.855	45.5232	41.6151	43.7436	48.0753
CG1662	11.3432	13.8983	13.4875	13.5304	13.5892	13.7973	15.1041
CG16700	153.838	112.969	126.576	128.525	133.805	146.224	150.356
CG1671	27.5313	29.2473	28.2771	25.968	25.4495	25.5703	26.8701
CG16717	14.4844	18.139	14.6342	15.5923	12.9561	11.3942	12.1714
CG16721	46.7976	74.7642	47.4759	41.7941	38.1231	41.9664	40.6069
CG1673	39.9491	27.9404	46.0915	39.4074	28.8351	24.5217	36.3283
CG16734	22.4423	18.3267	22.68	21.7338	23.2311	22.5917	22.4632
CG1674	61.6581	44.9417	50.6109	53.2472	52.589	55.3249	55.3382
CG1677	63.2892	74.8828	57.4353	65.3627	56.202	58.2926	63.5619
CG16787	13.8178	13.8961	15.0183	15.3123	13.8806	15.0108	12.4006
CG16791	12.8061	10.3293	11.6516	11.738	11.4219	12.1296	12.7997
CG16812	19.4479	22.8848	22.587	23.4833	20.7833	21.2391	21.632
CG16865	11.5846	12.1076	14.3111	14.1829	14.5879	15.4045	15.4372
CG16868	17.3079	23.6149	20.0669	20.511	17.0359	15.0958	15.7451
CG16890	12.9646	10.8086	11.6607	12.569	12.0784	12.4769	12.4683
CG16896	16.7672	13.5179	17.9112	19.0434	19.2693	21.5171	19.0508
CG16903	32.7907	36.5305	40.6371	43.4974	36.6571	34.0244	33.8574
CG16908	18.0948	19.8574	19.6272	19.845	18.6055	17.7688	16.2352
CG16935	27.6198	23.6386	28.8447	30.549	29.8121	28.5785	28.8981
CG16952	40.2813	46.057	41.89	42.6965	37.0485	34.3647	34.7628
CG16953	87.2643	77.8267	82.6098	69.9452	76.055	86.3648	82.9508
CG16972	15.9632	14.1227	13.4397	13.6377	13.9461	15.8519	17.8027
CG16974	58.4816	64.1081	62.1812	66.4897	61.185	57.3248	56.9755
CG16979	25.5796	24.9916	26.2267	29.7022	28.4455	28.0754	26.7492
CG16985	10.0135	6.76367	11.3101	15.3304	17.6829	15.1577	17.3232
CG16986	14.5706	10.4945	14.264	15.5639	18.9533	18.0514	16.8519
CG16989	27.3768	24.7645	27.754	28.3993	28.2821	28.2355	26.69
CG16995	6.60145	2.96472	3.29828	2.31391	3.79486	4.63869	10.4703
CG17002	18.0872	24.481	19.9947	20.1815	19.029	20.6889	19.6566
CG17019	14.0928	16.3044	15.7801	15.1471	14.0101	14.6834	13.8584
CG1703	36.5229	32.243	37.7552	43.5954	35.9991	38.2639	40.2631
CG17059	36.0931	36.114	41.5506	50.6213	53.1117	53.2141	43.9287
CG17065	13.2648	8.63009	12.9785	13.2101	13.1611	14.2629	14.4052
CG17068	12.6491	18.1799	13.1654	11.8201	11.462	10.6396	11.2105
CG17078	33.831	38.8154	39.2964	42.5084	36.0074	35.0368	31.421
CG17124	16.6992	9.23656	13.6952	20.7113	16.8851	16.2728	16.8691
CG17127	10.4948	17.2727	5.68616	4.01237	6.48402	5.58074	4.70145
CG17141	12.9072	12.3146	13.2746	14.2113	14.3959	15.041	13.1125
CG17159	13.0203	8.02361	9.05847	9.74009	11.6743	12.4906	9.97564
CG17162	31.9525	30.4829	29.2452	27.9653	32.4994	43.8866	40.9499
CG17163	23.7525	27.0829	26.1545	24.8213	21.4889	22.0654	21.4023
CG17168	20.7105	20.5946	23.0643	21.4029	20.7023	23.1482	23.2315
CG17187	8.54795	9.40869	7.09164	6.53401	7.33538	9.30095	10.4548
CG17190	13.5311	10.7292	13.3475	18.8789	17.1883	15.5818	15.9139
CG17202	33.3969	30.3202	40.4192	43.8901	37.5103	33.0867	36.5131
CG17221	12.4957	11.3289	12.3629	13.5718	12.8961	13.3681	12.0556
CG17224	29.3357	29.5357	28.9627	32.219	30.7153	29.9181	31.5527
CG17233	30.4015	29.7588	31.0346	33.7475	30.3313	36.2657	37.462
CG17249	13.1231	14.4766	13.334	14.44	15.077	17.6092	15.3459
CG17266	20.0068	16.5691	23.1058	24.9271	23.1163	21.9152	22.0484
CG17271	36.2508	34.0608	35.4546	51.235	43.2831	48.5453	46.965
CG17272	33.9282	33.6822	37.1995	39.9748	40.9574	36.1566	33.6359
CG17292	16.7846	16.9896	22.6627	16.3803	18.7861	22.6233	27.579
CG17294	14.4544	18.8204	15.5783	14.8894	15.1962	14.9423	12.984
CG17333	33.5287	33.5468	39.1337	42.4722	43.8725	39.0351	41.8642
CG17343	21.638	25.2217	20.6179	21.4566	21.9791	28.6015	25.907
CG17359	15.3609	19.3876	16.3606	16.1241	15.6753	16.9849	16.1572
CG1737	38.7789	41.2837	40.7107	41.9696	39.9819	43.7128	44.0021
CG17385	45.9655	44.1609	46.5051	47.2222	45.996	49.0695	44.8697
CG17454	49.9302	58.1547	49.4508	54.8892	55.9622	64.6119	60.2904
CG17486	74.7205	80.1007	68.7672	70.3269	77.3651	87.258	73.0483
CG17490	23.5542	12.4837	16.2161	21.9187	16.9601	19.7581	21.638
CG17493	47.5669	63.3238	58.1091	62.1315	56.5063	55.1367	49.8824
CG17508	147.134	178.527	144.455	137.176	154.698	166.957	148.124
CG17528	70.1866	86.6842	75.1646	82.7358	80.1485	82.3725	73.6577
CG17544	13.3286	9.7597	12.661	12.4353	12.0838	12.4245	13.5978
CG17549	11.6496	10.6591	9.51757	11.8504	11.9256	12.6288	12.5099
CG17565	19.8569	19.778	23.5495	25.8817	21.8086	22.6566	22.5958
CG17574	57.3492	51.3553	62.3259	59.2225	59.9275	66.2397	55.3469
CG17593	21.2526	20.6788	22.9995	27.8835	25.219	25.8645	23.7976
CG17597	20.121	10.6673	17.3604	16.2546	23.8264	28.6516	23.4416
CG17598	45.5422	40.1909	44.639	45.8464	35.4945	30.7983	30.1942
CG17600	10.1657	10.3876	10.3913	10.5517	10.8328	12.5068	13.0393
CG17612	14.7566	15.2522	14.2716	13.4033	15.072	16.8123	15.5705
CG1764	13.7527	17.9455	15.2986	15.1036	13.082	11.7526	11.21
CG17646	16.5876	19.5779	13.4753	13.4665	13.5451	14.6893	16.4686
CG17652	18.8304	21.6857	18.5456	17.7614	18.9505	19.4412	17.8265
CG17660	40.0157	45.8764	44.9658	43.4123	40.3776	40.8223	39.1293
CG17683	49.1712	46.6497	52.2587	58.9174	57.5198	61.1715	49.8104
CG17691	130.785	107.13	145.377	157.62	148.171	146.284	128.749
CG17698	35.4495	32.4614	34.1216	35.1842	40.9675	45.8723	41.6302
CG17712	13.6871	14.2289	14.2768	15.1529	14.3401	14.582	13.5694
CG17721	22.5889	25.9733	24.3872	22.9385	26.8009	22.703	23.5253
CG17724	16.4569	17.3653	14.922	15.2521	13.0799	14.3218	14.5812
CG17726	11.3242	8.34212	11.7632	11.9109	11.6988	12.6965	10.8251
CG17732	17.7264	11.4825	17.2838	17.6391	14.7283	14.7321	14.8547
CG17734	94.2267	104.873	100.167	100.704	95.7672	86.8455	85.1991
CG17746	27.5426	26.2444	28.4733	29.1596	25.896	24.9844	24.2401
CG17754	33.106	33.8314	37.0584	29.3437	27.3362	30.2008	30.83
CG17765	87.7128	134.823	110.455	106.174	97.2786	91.0789	85.3876
CG17768	58.8636	49.781	58.0355	58.417	68.239	57.7595	50.8929
CG17776	35.8197	24.1912	42.2252	46.2583	58.198	45.2423	44.3532
CG17801	17.5834	14.4336	14.4234	11.303	17.5039	23.7788	28.833
CG17807	12.5511	13.7828	12.6328	12.4369	12.6521	13.0642	12.6074
CG17816	22.5511	12.8855	19.8683	21.4086	19.4846	20.9952	21.8153
CG17829	34.916	34.2787	33.6249	33.7192	30.8827	31.4758	31.076
CG17834	18.9376	42.1971	18.8823	15.2585	18.9158	26.1944	23.6478
CG17841	33.8759	29.9824	34.5761	39.0152	35.7202	36.7242	36.8723
CG1785	28.8795	28.3649	26.6752	24.3672	26.6557	29.4802	33.5386
CG17883	82.269	86.154	83.9229	94.6189	96.1707	98.4822	77.195
CG1789	18.8601	20.7389	20.8354	21.6957	18.5977	21.0203	21.9005
CG17896	44.8158	38.6266	41.2286	47.8667	43.0823	41.6367	50.5043
CG17904	35.6567	37.873	40.2388	42.4441	35.8369	32.8714	28.8287
CG17919	6.3253	3.94618	5.1403	7.55166	8.93108	10.532	9.28146
CG17931	52.0159	75.4022	51.0548	52.6635	55.1402	57.1948	56.7995
CG17977	10.7956	12.1199	10.4887	10.6601	11.0215	12.325	11.0718
CG17982	10.0635	11.0009	11.1971	9.81464	9.90601	11.1453	10.2397
CG17985	17.1219	16.8774	16.385	16.9528	16.9237	15.9538	15.3195
CG17996	30.5153	21.7625	31.6449	30.038	36.6841	32.0561	29.5752
CG18004	21.8901	23.6341	26.1768	28.6997	25.066	24.1648	24.6959
CG18067	8.87584	5.963	6.38887	8.21773	9.3603	10.7115	14.6013
CG18081	75.8063	61.2348	63.4031	71.5945	78.9441	80.535	76.6784
CG1812	18.7285	18.5917	19.4786	20.7875	20.6468	21.8438	22.2023
CG18135	47.9194	65.7351	73.8163	53.1384	64.0393	80.819	81.1797
CG1814	11.8166	13.3617	12.4356	11.2978	12.2661	12.4629	12.7144
CG1815	46.5078	47.1077	44.8067	43.1684	39.6724	41.9694	46.7966
CG18171	10.76	9.25086	10.2013	8.14743	7.74654	8.42268	9.19024
CG18178	24.0648	22.72	24.0261	24.174	22.1269	24.4146	27.3838
CG18190	29.0513	28.6736	30.9954	28.0392	27.5806	29.8342	32.6551
CG18213	56.775	94.3659	80.4688	65.4398	55.0411	47.9444	46.8033
CG1824	23.8521	22.4938	24.3135	24.8886	23.214	23.3355	25.0842
CG18259	18.0959	18.3135	18.0375	18.3775	18.4833	18.4082	17.9134
CG1827	7.7512	5.83204	10.9355	10.2187	8.52818	8.4242	8.63841
CG18273	24.9352	23.6572	27.5745	25.1419	24.897	24.8086	26.8758
CG18324	14.1357	14.6961	14.3585	13.7312	15.271	15.363	15.6098
CG18343	33.9859	35.1319	38.4711	46.3182	49.7963	48.2117	44.1157
CG1847	11.7625	12.9953	12.4903	12.7642	12.0765	12.7286	13.4063
CG18476	10.8765	11.7338	9.85881	10.1738	9.21387	9.72415	9.96649
CG18507	11.8661	12.1688	13.1738	12.4068	11.6499	11.2444	12.8455
CG18508	8.71986	18.1094	8.75322	8.87008	9.1423	9.74716	10.7517
CG18528	21.1769	21.405	20.1481	18.5993	17.5568	18.7652	20.5625
CG18549	13.9802	9.5882	13.5958	13.9316	12.9607	13.7361	15.9038
CG18596	19.6501	21.6265	21.3273	21.1099	22.8648	24.9739	23.9388
CG18598	16.9403	37.832	25.7426	17.7623	57.8235	53.5092	51.076
CG18600	34.0234	34.666	34.463	33.167	32.711	33.9094	38.6278
CG18628	249.603	138.127	136.37	137.439	263.971	304.15	348.719
CG18659	48.4141	51.8953	55.5058	41.7627	40.2987	42.796	43.9081
CG18661	12.0297	9.47447	14.2079	13.4504	15.0128	14.9203	14.2666
CG18731	18.5827	18.3636	20.152	21.0424	20.8613	18.2582	17.4091
CG18764	9.32044	10.3934	9.88317	8.64248	8.7614	10.3475	8.98633
CG18766	24.1107	23.8279	21.0406	23.0089	22.3171	24.22	24.0019
CG18809	13.5357	14.4792	11.4872	11.8355	13.5845	17.117	19.4891
CG18815	69.8197	61.0863	71.2923	79.8147	71.8006	73.901	71.919
CG18870	13.6764	18.3386	13.6668	12.5812	12.2831	12.8998	15.5999
CG1888	19.4259	18.2679	23.4389	25.1649	29.2393	32.044	27.4414
CG1890	28.1178	34.656	29.7225	23.6648	33.5639	41.2935	41.9487
CG1894	10.3278	7.50691	9.77018	5.94164	7.19979	8.80679	13.6904
CG1896	21.8152	27.7299	23.6662	25.4084	27.3325	29.7239	26.9396
CG1902	45.9489	53.2964	55.925	58.749	51.2559	47.7358	45.1015
CG1907	31.9627	29.7818	32.3487	32.9352	32.4949	31.8675	31.0402
CG1910	49.7342	69.2466	48.9416	54.9368	54.2588	65.6434	63.7468
CG1927	48.344	48.8236	43.621	40.5964	42.8576	46.683	49.23
CG1943	334.23	397.238	410.588	329.126	350.207	449.1	407.595
CG1951	17.9941	23.7933	18.9157	18.1756	16.3531	16.806	17.6838
CG1965	23.851	22.4862	22.5465	23.7864	21.1571	21.2336	20.756
CG1983	14.6592	14.2581	13.8195	12.4981	13.5385	15.4048	14.2664
CG1998	31.9393	19.7455	49.0399	24.1262	31.3562	42.5139	40.676
CG2003	9.02267	13.913	12.1127	14.1121	13.3035	15.1908	15.6921
CG2004	34.6227	29.0505	35.376	40.047	39.3925	38.9117	42.3749
CG2017	22.4573	20.3328	22.6846	21.1362	21.4405	25.7115	26.5607
CG2021	22.9843	20.5405	32.3013	33.1218	32.2388	34.2353	32.7291
CG2034	36.8007	29.7436	33.5298	35.7219	38.1914	41.6959	40.2615
CG2059	8.31169	13.8584	9.70012	9.89329	10.0307	8.98987	8.85185
CG2061	8.90322	12.6568	12.0591	11.3452	9.87136	8.91472	10.3526
CG2063	15.9268	19.6507	18.5211	19.2599	18.6247	19.6184	17.2463
CG2064	10.892	12.0273	13.7182	11.628	12.6684	13.8428	14.1306
CG2076	83.971	195.084	121.662	117.712	97.3993	93.086	84.4868
CG2082	9.41758	6.75005	8.1969	3.8555	9.51688	15.0726	10.7287
CG2091	43.1514	36.9077	39.5932	43.8835	49.7771	53.4567	47.7721
CG2100	20.1176	14.6065	21.6416	23.8582	24.1381	24.1837	20.6466
CG2116	24.7121	25.4647	24.1399	25.1786	23.6503	25.7608	28.0491
CG2126	20.038	24.7402	22.0995	21.8671	20.8104	20.5629	20.1979
CG2129	8.93421	9.46771	8.84935	8.34898	9.13283	9.73758	10.3476
CG2147	47.682	41.8799	43.4556	45.0512	50.5821	48.9893	48.1382
CG2162	19.1036	25.4351	22.7036	22.3683	17.9765	17.6044	18.885
CG2182	60.0124	67.6276	58.2922	56.2759	55.2635	59.1134	54.306
CG2186	16.4586	18.182	17.2856	18.7342	14.906	13.6855	16.1461
CG2199	23.6101	29.2762	23.6071	23.3859	22.5927	25.2649	26.4069
CG2200	17.6435	19.1624	20.9328	22.208	23.1684	22.1794	23.9992
CG2201	10.4323	7.94988	8.67404	8.96948	8.93954	9.83682	11.5038
CG2202	9.52352	10.5063	10.3166	10.32	9.32959	9.42015	10.3752
CG2211	15.643	17.5894	18.7842	18.1637	18.7246	19.4764	16.6928
CG2218	34.4944	34.7387	33.2615	32.8909	31.1261	36.0417	36.6628
CG2224	12.965	16.3371	15.1183	13.8806	11.4677	11.0068	10.8948
CG2225	11.7738	16.3907	11.3529	10.8266	12.419	14.5478	16.5789
CG2233	126.065	112.941	121.959	87.893	94.1505	84.4997	76.4187
CG2246	58.2408	51.9249	56.1496	54.5357	58.3801	66.9427	60.3017
CG2247	51.0651	46.5064	47.3764	46.6841	44.7984	45.6645	48.1443
CG2258	13.825	14.5322	12.6134	12.7333	11.0614	10.7304	10.3549
CG2260	16.1861	15.5602	18.8265	18.223	15.6801	15.4033	17.0199
CG2277	13.3959	16.5096	15.0596	15.6808	15.6165	15.4948	15.7425
CG2310	23.1101	25.0988	28.3634	26.2367	24.872	24.7933	26.7667
CG2321	22.9098	23.3218	21.2147	21.463	17.6264	16.7225	18.4889
CG2493	43.6623	43.456	47.847	50.508	49.4113	52.7965	52.3472
CG2519	41.853	43.0225	44.0804	44.4069	40.8736	41.6569	46.2459
CG2540	12.9493	15.3684	15.0855	16.2891	14.9188	13.3134	14.4361
CG2556	8.72246	7.02011	8.52652	9.00609	9.15994	10.3612	11.7156
CG2608	12.5514	15.2102	13.9578	14.1138	13.4587	13.9754	12.9302
CG2614	14.9981	21.545	17.2379	17.7313	15.5267	16.9023	16.6473
CG2617	14.2106	17.8587	17.4681	17.8949	17.4946	16.6108	14.7916
CG2656	12.469	13.0943	15.0475	15.7564	13.9361	15.376	15.4093
CG2662	13.1856	12.7735	12.293	12.8473	13.1194	14.3093	13.3204
CG2678	13.3866	13.515	12.9742	12.9424	15.6791	20.0522	23.3293
CG2685	15.2631	15.0669	17.681	18.9364	15.2183	16.4695	16.9398
CG2691	56.3861	52.4738	59.465	56.214	53.0431	53.7228	60.1956
CG2694	22.1836	21.9901	29.2487	27.2559	21.4582	18.6622	19.5988
CG2698	61.2147	62.2925	56.7045	56.2022	57.1199	54.6382	53.8187
CG2701	28.4789	26.3052	29.5629	29.3034	24.7787	23.0482	24.5409
CG2736	33.7244	16.8048	37.3995	39.448	38.2383	36.5911	34.1679
CG2747	41.3578	55.9696	42.8926	43.3494	40.5518	39.8693	42.5025
CG2765	56.2682	56.6165	44.2623	38.7733	49.4768	60.0409	53.0881
CG2767	33.5472	31.0907	32.9421	31.3142	41.1425	53.5843	45.1189
CG2790	10.4316	11.2227	11.4749	11.3684	9.8661	10.5058	10.9823
CG2794	16.9953	18.1666	18.7224	20.8961	20.6596	23.2043	20.756
CG2811	21.4709	14.5511	27.2329	26.806	28.0395	21.2875	20.2941
CG2812	11.261	12.1419	11.4153	11.3023	12.7617	13.5736	12.2911
CG2818	23.0253	23.6933	23.721	22.756	24.5791	26.6726	28.2535
CG2841	23.1932	16.5936	16.9333	18.0759	18.3962	20.9106	21.741
CG2846	28.4604	27.0764	29.3601	31.232	33.5451	36.6412	34.9971
CG2852	308.309	282.698	317.676	378.196	398.795	410.18	397.583
CG2865	20.5147	19.9947	19.6258	15.3039	14.464	15.6398	17.7134
CG2875	47.1384	41.1704	45.3116	44.5322	42.2989	44.1246	41.9269
CG2889	21.0377	20.2248	20.3236	21.063	20.3041	20.8784	21.0624
CG2906	11.9323	13.1331	15.8091	12.6344	12.3855	13.0226	13.0501
CG2909	7.46924	10.5411	10.7211	9.15298	8.90311	8.29007	8.1665
CG2911	8.35764	12.7672	10.0514	8.96747	7.60527	8.6198	8.57034
CG2915	47.5249	48.5799	53.7612	56.7765	58.8476	61.2333	56.9678
CG2918	80.5279	100.276	73.1523	98.0074	86.7875	87.321	89.483
CG2921	11.4562	12.884	14.09	15.0658	14.4384	14.3181	13.388
CG2924	56.2222	54.9614	61.8818	53.6529	53.2621	57.4747	59.408
CG2926	33.1861	33.992	38.3451	39.9999	31.8712	30.8228	34.5202
CG2931	18.9588	18.8274	19.6827	21.4551	19.2051	21.2679	21.1027
CG2938	34.6524	34.8022	35.1618	30.8925	32.4801	32.6366	35.078
CG2972	18.1734	19.6888	16.9105	17.0894	17.8737	21.0479	25.8805
CG2990	8.77671	9.43503	11.505	10.3836	8.16771	6.34937	6.95155
CG2991	45.5545	46.1437	50.0428	49.3784	45.131	44.1667	40.6129
CG30001	12.849	11.28	14.7899	11.3894	13.4526	12.9967	12.7346
CG30010	7.20661	6.86809	8.16286	8.99649	10.5153	11.6793	10.1649
CG30015	31.2085	22.8669	28.0736	26.9902	25.0034	24.635	25.4532
CG30020	29.5669	29.677	29.3206	30.7809	28.3429	29.5543	31.6636
CG30022	11.0083	17.0856	12.117	13.1852	12.9722	13.343	13.5649
CG30069	15.6151	11.2659	16.6093	14.2726	12.8607	13.7219	15.2602
CG3008	35.8685	34.7831	34.5815	35.9344	38.0554	40.1122	39.1342
CG30089	14.9982	11.3745	14.41	12.0658	10.8744	13.8	12.6813
CG30094	7.90102	10.0741	9.78432	10.7565	10.3049	11.953	12.0272
CG30096	10.3004	13.5478	9.67548	9.84586	11.0451	11.1917	11.5838
CG30100	24.3964	19.9946	31.0911	29.1468	35.0361	30.2473	28.0639
CG30105	19.9473	21.6491	23.8958	25.6166	24.0558	22.0833	17.9001
CG30108	12.1458	12.2349	14.1476	12.4742	15.5557	15.047	13.1365
CG30122	53.6213	57.3318	43.8129	46.6228	43.7367	51.4365	58.6601
CG30159	48.291	38.7146	43.3747	48.187	43.9819	44.3857	38.8807
CG30183	17.3202	15.4017	17.4367	19.0078	17.6672	18.1639	20.1957
CG30195	15.4677	5.51125	13.3922	17.7693	19.7416	16.4687	15.3239
CG30197	192.201	106.313	258.675	214.651	299.427	315.772	307.502
CG3021	23.8096	19.3082	26.5161	28.3517	24.1107	22.7618	19.883
CG30273	14.3535	13.9661	17.1148	13.3946	11.7864	13.6392	13.8104
CG30285	10.0385	8.13925	7.24412	7.91021	10.4311	8.50256	10.3766
CG30291	22.1039	22.7459	20.7749	24.3007	22.1503	23.7124	23.8525
CG30344	56.4897	51.6108	58.6522	53.7603	55.655	58.4333	67.2232
CG30345	30.8068	22.3266	30.2676	25.2711	25.6509	28.8703	33.4652
CG30349	55.546	59.9592	62.078	56.3706	49.9215	50.5741	57.0948
CG30357	10.3944	8.8213	9.89147	7.52201	8.57237	9.5393	9.89394
CG3036	25.8085	30.4456	20.4869	34.6933	25.7596	18.6402	19.8596
CG30373	17.357	19.1671	22.1381	21.2189	22.4386	20.1046	18.3939
CG3038	10.2723	10.4068	9.46167	11.9798	12.4522	13.5143	12.7676
CG30383	7.57609	7.52076	12.3102	15.1186	14.0904	12.8437	9.51156
CG30389	28.7952	24.6772	23.1299	22.3449	21.1761	25.1899	33.964
CG30392	26.5509	31.8159	28.9381	24.8829	29.1044	32.2128	31.6931
CG30394	16.9878	23.6855	18.1402	18.0543	17.1052	15.9995	17.0341
CG3040	20.7208	20.3744	21.6123	23.3187	23.9195	24.2274	21.6329
CG30403	19.2788	21.7276	18.8152	16.9782	18.5176	22.7784	24.186
CG30423	154.799	138.3	175.953	168.938	189.795	173.775	154.692
CG30428	11.6475	11.6362	10.5954	11.86	11.0694	12.2938	10.3842
CG30440	17.7179	23.4202	16.3327	19.5085	17.1866	16.2356	16.7114
CG3045	15.1694	16.8957	16.2634	17.1048	16.6571	17.8776	19.0917
CG30456	22.7515	21.1507	19.1702	19.8497	19.7198	20.3281	21.2847
CG30460	20.7555	15.9608	17.8628	16.8758	16.0829	17.1442	18.5169
CG30467	16.0997	14.6745	17.9763	18.938	17.6598	18.9069	18.9714
CG30491	12.3756	12.8857	11.973	12.4557	13.7011	13.5542	14.2691
CG30496	9.2922	9.91737	9.39849	10.2868	10.2209	9.43476	10.1586
CG3061	37.3715	38.4149	39.5255	38.0367	36.1027	37.2444	36.2704
CG3065	17.7543	18.791	19.6487	20.1536	17.5254	17.8768	18.9989
CG3071	26.1322	26.0883	28.1489	26.0761	21.6245	19.9933	22.3168
CG3091	22.9708	18.9311	20.8112	22.0238	21.4849	23.991	23.5781
CG31038	19.1353	23.9285	17.7724	14.3993	14.3787	16.1588	17.7499
CG3104	10.0312	4.27813	10.1848	6.0805	6.65503	7.86859	10.7481
CG31064	10.2233	12.2	11.2099	10.8128	9.50011	9.10524	9.74198
CG3107	56.4219	66.1555	58.2702	65.7142	63.9813	62.0959	55.8109
CG31075	19.0502	14.0751	16.0193	18.0254	16.9743	13.8202	14.4242
CG31109	13.5063	15.8864	13.4545	15.2614	14.2139	16.8267	14.3457
CG31111	13.8273	13.86	13.839	14.9891	16.8625	17.732	15.5829
CG31122	18.4342	16.659	21.3628	21.2219	19.0526	19.4252	19.2497
CG31125	8.47783	5.21212	9.09793	10.422	12.2678	15.188	12.8319
CG31126	20.1844	18.9202	23.933	27.7446	27.7525	27.7976	26.3643
CG31142	20.217	12.8122	22.3255	21.4571	21.9039	15.7073	14.094
CG31145	29.2879	15.0249	25.4071	27.5775	27.6483	31.5683	30.789
CG31156	15.2547	15.7922	16.1917	16.1212	14.9409	15.3494	14.909
CG31176	5.93602	6.59461	10.9833	3.68364	6.58252	9.79741	5.82402
CG31195	51.3942	54.7822	63.9597	59.1246	50.0019	47.6645	49.0598
CG31211	20.6637	29.3506	19.7322	21.6812	19.4529	22.1666	22.2593
CG31223	14.5398	16.5876	14.9814	15.5219	17.2359	18.744	16.9729
CG31224	31.3748	35.7567	30.0522	32.3533	29.8607	32.1178	38.2809
CG31229	29.6528	25.2368	29.8522	30.5976	30.6279	31.0042	31.1501
CG31249	8.19266	12.4075	11.6806	12.4495	9.94125	9.43668	9.75008
CG31251	12.5602	18.8899	15.4464	15.738	14.1676	15.5263	13.2728
CG31278	8.8319	8.62386	10.2785	9.73189	8.60564	8.88546	8.78719
CG31301	28.9926	20.8621	32.5087	33.2269	32.1322	32.9857	30.5612
CG31313	11.1111	9.32583	9.00197	11.7198	14.0266	12.6408	14.9439
CG31324	33.2647	41.3472	39.4665	30.5951	27.3835	31.2057	35.405
CG31342	34.211	33.4758	32.2944	31.0637	35.0852	42.0583	55.3937
CG31344	16.1337	15.8897	21.0353	18.3543	20.4902	20.7877	20.7544
CG31357	51.3121	43.8711	49.4339	44.7489	44.0707	46.9083	42.9411
CG31360	24.7251	31.3728	18.9972	20.6136	24.4082	27.9017	26.4769
CG31365	15.9835	19.1395	17.0334	18.6708	16.771	18.0149	19.6234
CG31368	32.7777	36.4267	34.4738	33.2117	34.0361	35.4063	32.3648
CG31457	12.6364	12.9621	12.9935	13.4145	12.4409	10.5026	11.4621
CG31460	35.6517	38.5003	38.5005	46.8749	53.881	47.45	35.5808
CG3149	12.3406	12.8381	16.0729	16.9985	15.7752	13.3966	12.8512
CG31495	10.1052	9.41975	9.55446	10.6249	10.974	10.7678	9.44693
CG31510	32.8156	39.3196	32.5334	32.703	30.4281	32.8094	34.1844
CG31522	13.8209	11.7262	13.5922	14.5223	14.2229	16.1832	15.16
CG31523	55.8565	81.9219	52.5958	52.242	59.9215	72.3544	65.4761
CG31548	22.9485	15.0477	23.7841	25.7209	24.9062	24.6526	24.6221
CG31549	28.6362	26.7348	30.8627	32.6595	33.2496	34.2752	37.1425
CG31550	29.9819	23.6677	30.2366	30.0204	26.7251	28.4876	28.7428
CG3156	10.4182	14.3512	11.5598	11.5895	11.1531	11.1754	10.4347
CG3163	12.3569	13.7516	14.4993	14.1879	13.6997	14.8254	13.3846
CG31633	20.4538	22.5433	17.7871	16.086	16.9648	18.6752	19.808
CG31635	45.7078	47.216	44.8498	37.1388	38.0841	44.4749	49.2301
CG31637	19.4556	17.8858	18.3938	20.1557	18.2864	18.2484	20.1641
CG31638	11.4386	20.0965	11.3837	11.762	9.65294	9.45949	11.0673
CG3164	233.254	164.165	239.179	180.341	214.547	263.112	236.177
CG31642	13.0923	18.1336	16.3001	11.9509	11.6409	12.7674	12.1213
CG31648	16.3961	18.2923	18.4869	20.4656	18.6907	17.8508	16.1176
CG3165	17.8206	20.3273	16.4851	17.626	18.5912	18.328	17.7786
CG31650	18.9865	27.6925	21.8709	26.871	23.6964	24.2434	25.2076
CG31673	34.3315	31.6375	34.3634	33.7465	37.8767	35.4167	38.0924
CG31676	40.4051	28.4853	31.4283	36.6322	35.7153	32.5656	29.7685
CG31678	17.5103	20.3541	17.7571	19.0777	15.1108	13.7496	15.1671
CG3168	9.5087	8.82519	7.44265	6.70254	7.42216	9.74528	13.8089
CG31681	0.467036	0.292567	0.247538	0.338569	0.33742	0.139718	10.2286
CG31689	30.4809	22.4498	26.8894	25.4615	26.8775	30.3808	36.1212
CG31694	60.4859	63.5528	65.1955	58.252	56.4526	59.063	56.1619
CG31705	66.8368	59.9303	71.8798	65.1827	61.3627	62.4767	64.8645
CG31710	11.9159	15.8025	10.9204	10.3269	8.68105	9.78868	10.5845
CG31712	24.8042	34.9586	24.4378	26.1903	22.2968	23.5546	28.3283
CG31715	32.3845	40.9438	46.8956	49.7482	47.9869	40.737	35.0783
CG31717	34.655	54.0961	45.8107	39.7516	43.7319	43.8699	36.8816
CG31729	85.3545	82.0694	93.5728	79.6126	77.5732	83.2763	86.0873
CG31743	35.408	41.4083	35.0272	34.6416	34.1816	34.0568	33.5961
CG31751	14.9218	13.278	11.7334	14.0231	15.2943	16.6665	17.4629
CG31759	23.55	15.9175	16.567	19.6418	20.3921	21.634	20.0704
CG3176	8.28067	7.18277	9.20009	6.1857	10.1137	9.30264	10.4886
CG31793	10.2982	10.1479	10.3526	11.7028	10.954	9.42302	9.50234
CG31800	41.4971	49.5286	39.1714	40.9453	37.18	38.0115	39.539
CG31808	68.4553	46.662	85.7106	46.0658	58.5764	73.1583	66.5182
CG31826	10.4058	13.5462	15.5439	14.5283	15.3764	12.9915	12.8507
CG3184	10.8903	10.9929	11.6038	11.155	11.6014	12.3103	12.5002
CG31855	20.7984	29.8102	27.0132	27.1598	26.4895	28.2258	29.5055
CG31869	40.4208	28.1001	26.8975	60.8912	47.9243	46.8006	50.7723
CG31875	16.4314	18.0736	13.0668	13.1457	13.3732	12.4522	14.2937
CG31898	12.6515	14.6406	16.5436	16.2719	15.9931	15.6687	14.3266
CG31908	23.466	28.731	28.0786	27.1858	22.8208	22.6154	24.2795
CG31915	12.4311	14.6331	13.6827	13.8514	12.8296	13.0812	14.396
CG31917	33.8172	46.7557	36.9114	39.4691	34.3051	32.2741	32.6902
CG31922	16.0584	14.406	16.8745	15.6478	16.6565	19.8868	14.287
CG31935	14.6719	17.7286	15.2892	14.1199	13.6617	14.0737	13.8593
CG31937	25.6439	23.3458	29.6588	27.8501	29.4768	30.2937	25.3387
CG31955	12.7081	26.9054	14.2359	9.80883	11.4466	11.6387	12.2143
CG31957	9.71361	12.0978	10.961	11.9068	12.8442	14.4005	14.228
CG3198	18.2258	23.5227	17.4925	17.8696	16.4236	18.4042	20.5293
CG31997	35.4564	27.1849	32.1881	43.5083	46.9651	39.312	41.452
CG31998	64.5804	87.8239	68.6401	67.7876	63.8959	66.8092	61.5883
CG31999	31.6638	24.0433	26.5944	29.7149	28.4006	29.0523	25.9128
CG32022	23.2798	35.3261	27.2407	27.7918	27.3111	25.8718	24.113
CG32039	40.2478	46.7043	45.3318	41.3933	46.1126	43.0097	41.0436
CG32066	22.0573	23.2696	27.6059	19.2244	19.6652	23.2254	25.4816
CG32069	15.6278	19.0309	20.3052	23.3881	26.6061	23.93	21.0632
CG32075	23.3573	27.7834	23.2781	22.5192	22.3388	22.206	22.4293
CG32091	67.8924	28.4603	74.8915	41.7622	56.8739	74.8885	66.3553
CG32095	13.339	14.6643	14.2503	14.4187	13.4245	14.595	14.1249
CG32099	12.5848	11.0035	12.4965	12.0009	11.3813	13.3994	14.5807
CG32104	17.0969	14.7665	16.1903	16.7505	16.7209	16.6632	16.4745
CG32109	27.7305	30.1533	24.8924	23.1483	28.4122	30.5841	26.4795
CG32137	13.2539	15.7339	12.0928	11.4639	11.4071	13.7041	12.9294
CG32147	11.9314	16.8539	13.6602	15.2898	14.5045	14.655	14.2466
CG32152	19.1789	14.8565	16.1804	17.7859	14.4235	14.4574	18.4056
CG32163	25.019	21.1047	23.5473	22.7442	24.5876	21.8216	20.0317
CG32204	10.99	3.73045	6.33721	8.7393	7.80595	7.2465	6.76187
CG32221	11.9726	10.3728	12.3216	12.2034	13.5459	13.0654	13.1999
CG3223	28.5277	34.0641	30.2892	31.2357	30.1931	35.0153	29.9923
CG3224	33.9588	32.2653	32.6513	32.3466	33.7423	39.4549	38.882
CG32243	58.6333	74.2433	57.8655	56.2595	70.2449	76.5577	64.0115
CG3226	68.0288	166.961	88.6374	84.1295	81.592	83.7862	91.1675
CG32262	8.68357	10.7844	10.2034	9.55464	9.05876	6.76347	7.00245
CG32264	22.8996	18.624	22.7538	22.1239	22.4147	25.9107	26.8735
CG32267	57.1362	49.0644	55.1471	64.2071	77.894	64.8871	62.0533
CG32276	278.158	343.03	266.807	350.082	366.824	360.442	338.578
CG32278	40.6191	32.4054	38.3713	42.3981	42.1894	41.5829	42.5575
CG32280	51.2055	51.9852	48.2954	53.9479	53.7345	52.6253	46.5361
CG32281	15.7382	14.8644	15.618	16.7649	19.2621	19.5675	21.1926
CG32344	26.8177	25.8428	28.0385	24.7212	22.1681	23.5196	26.3481
CG32354	12.8664	8.98108	11.7556	11.7798	12.0267	13.8436	15.0548
CG32365	16.3552	17.449	14.7935	16.8015	17.1126	20.362	21.0548
CG32369	16.8443	19.1379	13.2585	12.0565	11.7066	12.5548	13.8069
CG32409	15.7947	18.1994	19.1638	18.6382	17.1347	18.7699	23.7912
CG32425	55.0381	44.2372	46.4284	51.9976	52.8019	57.1338	65.6632
CG32428	60.9822	60.7533	58.7193	59.779	61.8563	69.6841	79.9241
CG32448	5.93521	4.99244	6.00922	8.55968	9.82365	7.72262	10.0853
CG32452	9.1246	9.02236	10.8346	11.6446	10.8028	12.4745	11.9262
CG32473	33.1086	32.0378	34.499	35.7642	36.2945	40.7076	44.4316
CG32485	11.4169	14.4652	13.2052	10.6413	11.5592	13.3184	12.3584
CG32486	41.7687	82.1914	37.3091	37.0842	46.2287	62.5485	59.396
CG3251	11.7522	7.76874	10.1783	6.62668	4.906	3.20576	5.71325
CG32512	12.9788	10.8759	14.0261	17.7794	14.882	14.9252	17.2901
CG32521	27.5234	19.3045	26.6666	28.2986	28.7044	33.8796	38.7643
CG32533	14.2294	15.5269	16.5737	15.7557	14.9649	16.1257	14.0464
CG32549	31.3674	34.8148	32.4589	31.2107	27.3995	26.84	28.5667
CG32576	29.0436	29.564	26.6599	34.0162	43.483	33.1484	32.4587
CG32579	25.8107	43.2911	29.9236	29.251	28.265	27.9366	25.0591
CG32581	12.3807	15.8505	12.4548	12.4383	11.8804	12.9823	11.3037
CG32590	13.3035	17.1308	15.2432	14.2388	14.0499	12.5283	11.5943
CG3262	73.578	69.7616	79.5162	86.3658	91.6337	87.625	76.9694
CG32625	81.0317	76.6238	85.7066	85.5545	124.617	156.628	159.742
CG32638	19.0658	16.1515	20.3369	19.8222	19.7842	20.141	21.9222
CG32687	52.8762	26.827	49.7858	52.6104	50.2641	51.2689	52.4523
CG32708	13.8172	21.6879	14.7716	15.4233	16.5066	17.5501	18.9002
CG32720	2.85632	0.975877	0.936536	0.680768	6.83553	11.9937	13.9961
CG32756	10.5511	11.9	8.70139	8.38955	10.316	12.446	11.8041
CG32767	25.8697	27.375	23.971	23.5769	19.3588	20.4486	25.6653
CG32772	36.1577	27.6384	30.8723	34.322	33.0011	37.295	37.5859
CG32795	15.2094	8.18828	15.4533	10.5527	12.4648	12.052	11.6354
CG32803	36.1036	30.0933	35.8285	36.3789	37.2202	33.6964	32.4149
CG3281	13.0998	10.9593	12.9917	12.8967	14.3342	14.9969	14.2582
CG32813	14.4088	12.365	12.705	14.2018	11.3924	11.944	13.5643
CG32814	62.5319	62.0097	44.944	37.1283	19.6585	9.6536	18.9465
CG32816	15.6916	10.4334	13.3819	13.5154	13.4749	16.5571	13.5805
CG32834	0.0184913	0.0531877	0.0176895	0.0902778	0.0462556	0.0174682	11.8366
CG32856	11.4779	7.11232	12.9998	14.5654	15.0269	14.5779	13.9173
CG3295	60.07	62.7529	62.9464	55.1425	51.1625	51.6421	48.3744
CG33051	11.4891	11.7821	14.3876	13.394	11.8663	13.4104	13.0222
CG33056	14.4442	16.5709	14.9515	11.5591	14.239	16.9777	13.8897
CG3308	63.022	63.5524	52.7925	50.8265	48.4835	53.1778	56.9505
CG3309	11.3152	12.8152	11.935	10.8453	10.9697	11.0615	11.0705
CG33090	10.9755	11.7939	10.7092	9.70699	9.2021	9.45861	10.5716
CG33095	39.4868	48.3748	44.9403	45.8335	31.7859	43.4303	42.1569
CG33096	27.9137	21.6186	26.8174	22.9383	36.3906	26.389	21.6146
CG33107	19.3364	22.0686	20.6917	19.8883	19.6113	19.0655	20.3755
CG33108	16.6129	15.1082	17.9092	17.7139	19.8906	17.8463	16.3986
CG33111	17.6328	31.2871	19.4828	17.3761	16.821	18.7074	20.5289
CG33116	25.0101	31.5272	26.2719	29.4091	26.3987	26.7541	23.5102
CG33129	105.472	114.233	109.991	134.833	123.273	126.653	114.61
CG33144	29.9203	32.4463	24.3888	25.0237	24.3167	26.3056	27.9886
CG33155	89.0413	82.0144	87.5238	101.563	101.744	91.0312	88.8325
CG33156	17.4144	16.8384	15.2391	17.1131	18.1465	18.753	20.3991
CG33158	21.9566	22.9331	23.7115	25.1825	20.6002	19.0258	18.6534
CG33169	9.70251	17.9809	9.87751	15.6811	19.1742	16.0631	14.5084
CG33170	84.756	72.3188	73.5571	82.6132	102.148	86.4542	85.4445
CG33172	13.2287	14.4284	11.9352	12.083	12.6622	12.3466	13.0206
CG33181	12.3659	7.43579	10.2337	10.6486	10.9933	12.9869	14.2634
CG33199	52.6256	48.1963	52.2523	45.2843	54.853	61.127	55.2088
CG33213	13.5395	11.2489	13.1571	13.3407	11.9855	10.5144	10.7586
CG33217	31.362	32.8353	25.8138	30.5697	33.5754	36.8426	33.8808
CG33228	43.1201	43.1846	41.3859	38.1131	43.8531	48.2594	43.5521
CG33229	114.69	100.124	92.4201	90.0956	95.3483	110.177	109.308
CG33230	8.69157	16.7631	9.72657	9.46385	9.94191	10.425	9.28285
CG33298	30.996	28.6077	26.675	26.6918	25.722	28.3507	31.1541
CG33303	66.9917	63.4701	70.6113	91.2891	80.7416	79.8239	76.0935
CG3335	15.2803	16.7349	14.3184	13.78	14.6815	16.0033	16.9459
CG3337	14.685	12.1438	18.333	18.5451	21.1455	16.3737	16.1439
CG3342	15.5024	12.5558	13.3128	14.2239	14.9107	15.5617	15.616
CG3348	15.3318	16.2133	13.0039	8.52394	17.7712	22.1879	20.6882
CG33494	31.0735	31.7433	28.8668	31.5026	36.1812	35.0502	30.5525
CG33506	28.0713	26.6412	29.0289	31.4466	30.7089	29.6756	28.3946
CG33521	26.9184	21.8493	20.6737	25.3692	22.9815	24.4753	25.0471
CG33523	50.8714	47.3248	56.0732	45.0131	49.8324	58.2928	53.742
CG3356	59.106	64.6576	61.0272	51.4289	48.4606	46.761	53.501
CG3358	23.4469	19.0975	23.5591	24.7119	22.6179	23.2176	26.4828
CG33635	21.7734	28.9843	22.9789	23.2399	25.8348	23.3598	22.8932
CG33671	15.9305	13.8255	15.5299	15.6345	23.3513	21.0863	19.0015
CG33672	27.5242	28.6095	33.8587	31.6794	27.4117	32.4874	31.0081
CG3368	44.5201	41.8672	45.8112	45.4078	44.0355	41.8468	39.4797
CG33695	24.3661	26.2404	26.7539	28.9613	27.7418	28.4826	25.5069
CG33722	28.3955	28.3352	29.6809	31.7214	30.5483	32.6761	31.6478
CG3376	14.0274	26.8581	18.5011	7.73283	12.3392	17.3432	15.1259
CG33774	58.0401	62.5428	59.8697	71.9536	103.287	74.0836	63.7124
CG33785	20.8375	19.0947	23.1798	22.9226	20.7392	17.7126	18.7334
CG3386	10.3371	12.8262	9.49847	9.15629	10.1207	10.9957	10.4438
CG33941	49.0605	50.12	53.2489	61.9995	55.4299	55.7506	49.7351
CG33946	13.4102	10.3205	11.0535	25.9785	55.8773	33.4176	33.8249
CG33964	12.0275	11.4862	11.6226	12.4105	13.0529	14.0165	13.2994
CG33969	12.2658	13.6145	13.6094	13.6729	13.901	14.0882	14.5685
CG33970	10.9478	8.60506	18.361	11.2496	13.2124	14.3751	12.4622
CG33977	42.4923	74.5878	38.9564	46.9821	60.381	45.0162	40.7925
CG33981	33.4533	35.9	37.6157	35.3394	32.4124	32.0533	32.9312
CG34008	15.3695	11.4653	16.6317	14.1087	17.0995	16.4405	16.2058
CG34015	28.864	28.6042	32.9847	34.1236	38.9069	28.9918	34.2462
CG3402	39.1692	41.5583	38.2987	41.1518	39.2705	41.5931	35.3376
CG34039	14.5117	16.3677	14.0317	13.4448	17.0464	17.4167	16.9132
CG3407	9.77827	11.0015	9.80863	10.3732	9.7217	9.83242	10.1671
CG3408	13.7593	17.1668	15.844	20.5444	16.4095	15.6723	13.9308
CG34112	10.9053	11.0725	11.0815	4.89646	9.74011	12.9228	10.0971
CG34117	19.5411	17.8222	21.694	23.9454	25.111	21.6094	22.1493
CG34125	23.5312	19.4384	32.253	31.5888	33.7714	32.7716	31.0882
CG34126	28.0503	30.6432	28.8287	29.5021	26.518	24.3087	24.6584
CG34132	76.4514	57.3624	76.2202	88.8941	104.382	82.508	73.9246
CG34133	26.2508	30.814	27.8259	26.2689	24.5036	23.9381	24.8955
CG34134	12.1664	12.6254	7.78511	9.87551	8.65822	8.03658	7.27128
CG34140	32.3824	27.9194	30.5735	33.401	32.0932	33.6569	30.0707
CG34148	12.9543	15.1377	13.7367	13.5925	15.033	15.4043	12.7696
CG34150	15.5588	18.9267	19.2168	19.7458	21.3654	20.8997	19.5657
CG34159	44.8308	45.3938	45.5424	47.0271	44.9713	46.1497	43.2765
CG34163	20.2903	25.8596	25.7639	25.9057	30.4018	25.9246	26.6032
CG34166	9.70973	9.48806	4.22004	5.5969	10.1713	11.8746	12.9292
CG34171	14.7795	10.7027	12.602	14.1498	13.5625	12.0727	12.6695
CG34174	10.5904	15.9942	15.0382	16.5556	13.8899	16.4648	13.5061
CG34179	10.52	11.6975	10.1187	11.3904	10.741	9.86841	10.9098
CG34183	34.8314	70.1782	40.1117	36.491	38.1745	35.3914	32.1078
CG34195	11.9848	9.86879	11.5414	13.9049	12.7592	11.917	11.3405
CG3420	38.8187	33.4511	45.3167	47.7771	49.913	45.7179	46.562
CG34200	21.1744	23.2012	24.6704	30.4069	32.6059	31.4961	30.7815
CG34213	21.2974	14.4469	23.0401	22.9687	25.5033	21.6853	17.2871
CG34228	38.8347	58.2953	49.7986	44.1238	55.0894	45.3716	44.5051
CG34229	20.1657	19.7734	23.0857	24.5084	26.784	26.7219	21.4144
CG34242	25.537	24.3733	26.9901	31.283	29.0176	18.8389	19.895
CG34250	61.0761	72.5754	59.4376	58.6026	84.5757	67.3302	59.0377
CG34259	14.5835	5.73733	5.50811	6.09122	8.63022	10.1368	9.98897
CG34261	40.4514	38.3889	38.1427	32.8259	42.3137	46.5644	40.9331
CG34293	15.9606	14.2038	18.5642	16.5392	18.9334	20.4242	16.4397
CG3430	24.5454	23.4257	35.0834	35.1777	27.4014	19.7635	20.0563
CG34310	63.9877	64.7085	63.6238	65.932	66.2506	77.6115	69.1093
CG34325	84.9889	80.1204	63.8592	65.1728	68.1637	73.34	70.9725
CG34330	8.62404	5.53857	3.133	5.12878	8.85461	8.23083	10.8621
CG3434	23.3862	20.9725	23.7954	25.0619	26.5465	28.0406	24.7018
CG34347	37.6306	38.892	36.876	39.2023	32.794	34.1477	37.2404
CG34348	40.6618	35.9814	32.9279	50.7108	45.7252	44.7759	44.2701
CG3436	36.6474	34.9759	36.2041	37.5907	38.759	40.752	37.2309
CG3437	9.91836	12.9395	12.0352	11.8853	11.2941	9.53094	11.5749
CG34376	12.3065	12.9836	11.3434	12.4884	10.7903	11.0147	11.8993
CG34401	22.4269	22.8933	22.7868	24.4119	21.5398	22.0766	29.2302
CG34404	8.82694	9.36527	9.93133	10.3462	8.04558	7.50885	8.32879
CG34408	27.0417	31.4902	29.006	30.3905	27.1486	25.821	26.4534
CG34417	33.58	22.5042	30.2444	25.3122	22.9151	26.9171	32.881
CG34445	13.8757	8.67985	17.3836	18.1231	23.7489	18.9856	19.38
CG34446	52.0853	27.0087	41.459	56.6739	74.4299	61.8309	52.1874
CG3448	10.6515	9.63531	8.6418	8.37813	10.2251	12.9645	11.8206
CG3500	17.4692	21.4119	20.7339	20.1063	21.0442	17.2728	16.8067
CG3511	20.6486	18.1471	24.8857	24.3803	21.4353	20.6782	19.2999
CG3520	10.6399	9.74124	11.768	11.5026	10.7259	11.0876	12.124
CG3527	33.3947	32.8247	31.1111	29.4873	30.0602	30.8295	33.1998
CG3529	34.165	47.2126	33.4774	28.1431	29.8513	34.7053	32.8692
CG3530	18.9607	21.0544	20.0938	19.4205	18.5555	17.1152	16.6579
CG3534	13.338	14.445	12.9421	14.3533	14.1071	12.3798	12.9473
CG3542	19.0531	19.054	21.7198	23.9563	18.8151	19.4006	20.8498
CG3552	19.9877	20.649	22.0456	21.491	20.5959	21.1971	19.3739
CG3558	22.0216	29.0713	25.2368	25.8332	21.8187	20.6073	19.4511
CG3566	58.6822	38.16	66.78	76.7151	74.9599	65.2465	66.7887
CG3587	15.6918	17.4103	17.4611	17.8896	17.8483	17.1176	17.6006
CG3589	20.6486	24.796	23.3592	19.8347	20.4016	22.7276	22.8304
CG3594	10.7286	12.0542	13.2696	12.0674	11.0349	11.9351	13.8432
CG3609	47.7371	30.0903	42.074	48.5794	49.1869	48.6759	49.2126
CG3625	23.6814	16.5898	22.0875	22.7783	25.5876	25.8094	24.62
CG3626	19.2425	22.9015	18.8999	19.8117	17.693	19.0588	17.6979
CG3630	15.5966	24.4861	16.0854	17.16	17.0042	18.1794	18.8154
CG3632	33.2779	38.1795	34.7183	34.9132	31.6939	30.9897	31.375
CG3634	20.5818	26.5748	24.6068	25.4708	20.3464	19.6511	18.3106
CG3638	56.6797	46.3071	53.8972	53.2846	47.2991	51.0489	53.1043
CG3645	20.6399	17.8647	20.9691	20.7599	20.5726	20.9668	19.9253
CG3651	62.4965	56.8829	50.5208	45.9503	46.1582	49.1127	47.2714
CG3652	44.2551	53.8861	50.2132	57.9603	56.6001	48.686	46.9631
CG3655	41.9346	36.5238	34.4105	34.989	38.0036	46.686	50.4476
CG3662	188.948	137.789	182.433	141.693	162.775	208.35	220.757
CG3663	29.1036	20.4105	30.3135	29.9195	31.3931	31.0322	28.4995
CG3679	25.683	24.1971	28.9285	29.077	26.4024	28.3469	33.4199
CG3700	17.4512	16.4125	16.8384	18.1269	15.3921	14.7649	15.0708
CG3702	63.3853	55.391	65.5446	71.7627	67.0961	61.8179	60.0019
CG3704	20.8903	24.4976	25.3061	24.1395	21.983	20.0712	20.819
CG3709	7.03032	10.2981	8.02789	7.71021	8.36791	9.9938	10.9622
CG3719	26.9908	27.5332	29.4733	30.2615	26.5562	28.3244	28.6106
CG3726	18.6047	13.6263	16.8134	17.4279	19.4858	23.3304	24.8673
CG3732	15.5404	19.721	22.8383	26.9187	18.1836	15.8496	17.117
CG3735	15.4624	17.8972	15.9782	14.3444	14.0142	15.3468	17.3103
CG3740	24.0597	22.3213	28.537	24.4952	26.3612	24.7397	26.2905
CG3744	18.8792	26.1788	21.0374	20.7202	18.3204	17.6722	18.7113
CG3746	9.5252	6.11259	7.83947	8.81675	11.6118	10.6798	10.2792
CG3756	25.0631	27.3727	27.9251	26.6978	24.9165	26.6294	27.106
CG3760	69.2337	56.3468	81.4126	92.6222	83.188	86.714	91.6737
CG3764	25.2727	24.0954	22.2751	22.4096	19.0848	17.8272	18.1349
CG3770	29.4226	25.9727	36.2929	30.0506	30.1485	32.6051	32.2555
CG3776	46.4245	41.5774	53.3474	54.1416	56.1012	56.9876	52.7642
CG3781	14.2904	13.5339	14.9731	16.0481	17.7195	19.6368	17.9604
CG3792	33.054	32.325	34.9649	39.4393	39.9058	38.8941	36.172
CG3793	19.5007	42.953	20.9068	21.9627	21.9252	20.7236	21.6611
CG3803	17.4226	13.7544	18.6528	20.595	20.9381	21.0277	19.6199
CG3808	12.5864	13.2269	12.7551	11.0019	12.7169	14.4757	15.8767
CG3815	16.7321	15.4646	17.5115	17.9005	17.0237	17.9569	18.7865
CG3817	10.0621	12.4862	11.8143	12.5564	11.8247	12.897	14.6049
CG3831	11.9029	6.70194	10.2297	10.5622	12.1637	13.4046	18.4318
CG3847	31.9087	34.0164	27.7547	28.5092	30.0756	37.0904	34.249
CG3860	18.7195	16.7862	19.299	17.2357	17.9485	19.7407	21.7834
CG3894	26.6196	25.8289	28.3631	26.4014	24.5263	25.2657	24.0804
CG3902	74.4405	53.074	59.2858	82.1135	70.174	65.9428	73.5097
CG3907	30.7313	36.8738	32.4925	28.7215	28.0415	29.3165	26.8456
CG3909	31.4985	25.9305	35.2576	37.6852	37.2171	36.198	34.2975
CG3918	19.7383	19.4953	19.3103	20.9476	17.327	17.7928	18.6355
CG3919	13.1943	12.3124	11.9824	12.9804	17.3626	21.1624	17.1419
CG3939	57.3339	33.387	55.5108	57.9324	59.0047	58.2671	50.9292
CG3961	8.36609	4.91253	5.96092	6.43172	7.00412	8.07831	10.8092
CG3995	8.88404	11.9884	10.073	9.48441	9.60069	10.2723	9.08257
CG4004	28.7404	29.3478	26.4826	28.3531	25.8674	25.7587	24.668
CG40045	164.889	197.582	212.934	228.155	225.973	199.855	167.524
CG40160	45.2759	29.3806	45.5053	53.5867	54.066	54.9978	45.4795
CG40191	92.3132	106.931	99.4401	106.469	106.67	111.546	97.1175
CG4020	8.23063	7.00555	7.80281	7.66693	9.16583	11.9699	10.5286
CG4022	19.6803	24.0716	16.6598	16.8033	15.0287	16.6208	16.7926
CG40228	93.6315	148.051	113.586	129.699	141.382	131.311	117.759
CG4025	21.4079	25.5669	22.3449	20.3161	21.18	24.2457	21.4528
CG4036	17.0676	15.316	18.2579	19.9315	26.8972	24.1922	21.5783
CG4038	159.838	145.204	164.783	152.602	147.755	142.719	149.35
CG4041	34.7819	37.2784	38.6386	38.293	35.0404	33.0058	31.269
CG4042	18.5904	18.1947	21.4967	20.9556	21.5943	22.5703	22.6368
CG4045	31.8559	32.8229	37.2962	39.1465	37.2079	38.1798	31.7296
CG40472	12.9432	5.99342	13.7827	16.3199	20.0108	16.7803	15.4134
CG40486	10.0888	4.34258	5.05962	6.4759	9.68423	12.0283	14.4773
CG4049	11.492	13.717	11.8206	12.0613	10.4615	10.5504	10.6109
CG4069	17.7895	18.806	20.8453	20.4655	19.2201	20.0921	22.1111
CG4074	14.8012	16.8187	14.1535	16.1567	15.7249	16.499	16.1456
CG4078	11.6607	14.8474	14.6598	13.9675	11.5056	10.4414	12.3555
CG4080	31.6005	28.5518	26.8966	27.8183	26.8723	28.4821	28.6071
CG4101	19.8117	26.7957	22.5586	21.7174	24.9586	21.573	21.2482
CG41099	93.5331	66.1762	88.103	92.8121	101.569	107.494	93.8299
CG41128	88.9536	112.616	111.02	128.893	184.468	130.351	111.132
CG4119	23.0609	28.2851	26.8555	31.2372	24.553	24.0877	24.9477
CG41378	32.3248	21.8186	33.8449	42.2398	39.6833	33.832	33.5645
CG4174	15.6631	9.25232	14.126	16.1246	20.4781	21.002	13.371
CG4199	18.1261	24.5479	19.6285	14.6659	15.0735	17.0302	17.909
CG4210	7.77268	6.49722	12.9082	13.1419	14.7917	17.0656	12.8104
CG42231	16.003	18.3858	19.8707	20.0776	15.379	12.3905	11.9488
CG42232	51.9584	48.8764	59.3512	62.085	56.5937	57.9284	60.6058
CG42238	20.5319	15.2506	21.4611	21.6548	20.9965	23.3641	24.6701
CG42239	28.1711	19.5719	27.7077	33.9574	44.1755	34.1625	29.0107
CG42240	34.486	30.1743	19.0657	20.3315	23.0459	31.2794	35.5856
CG42245	26.6812	34.5443	27.3916	29.4969	22.5526	22.479	26.7871
CG42258	25.6692	28.2787	26.1323	25.1131	23.3553	26.3079	28.6763
CG42259	15.986	13.447	13.6757	14.8544	14.7883	15.0394	14.4262
CG42260	5.11758	3.92764	3.30851	2.15542	5.31	8.71408	18.9718
CG42268	17.2396	31.245	12.7381	10.2826	11.1034	13.5355	11.0608
CG42271	11.1014	13.4993	11.5127	11.8745	12.1154	12.5415	12.1715
CG4230	27.1264	26.5604	22.4163	23.4882	21.8986	20.622	21.6083
CG42307	35.6267	42.3537	40.3401	39.7857	39.074	33.3884	33.9605
CG42308	18.3425	21.0995	18.8087	20.8555	22.6055	19.4909	20.7563
CG42327	17.4326	21.4424	16.0115	13.9594	14.1258	16.8375	17.9458
CG42336	176.596	114.663	157.248	190.855	203.92	194.281	187.831
CG42342	15.1773	9.99056	11.371	12.2931	12.0036	14.5306	16.3626
CG42354	42.8387	42.2467	37.7193	34.6058	35.3432	37.8713	36.2428
CG42359	13.0384	12.0535	15.5495	18.2754	15.4503	14.2922	14.7283
CG42360	24.9446	32.7406	27.0843	24.6321	22.4454	22.7773	28.0896
CG42371	32.3335	33.0524	27.9933	32.5751	34.967	35.44	31.4534
CG42375	16.2434	16.6765	19.1193	19.9124	18.2372	20.3861	18.2608
CG42376	35.3754	41.2562	39.2485	41.9698	42.695	39.0377	36.4019
CG4238	13.7056	11.7469	14.2088	13.8329	14.1026	14.1446	14.0897
CG42380	29.38	26.0781	31.8143	34.6605	31.4191	31.5084	29.9756
CG4239	26.0676	21.4287	22.2482	23.5613	24.7081	25.0352	27.4865
CG42394	38.1371	23.0228	33.5504	37.8963	41.9032	42.2142	40.8413
CG42445	9.04662	10.2722	8.43784	9.36429	10.4462	10.8163	11.6207
CG42450	14.9676	11.0931	11.4427	10.2914	10.4104	11.8308	12.4585
CG42456	30.5942	29.8101	28.9027	31.2339	29.5069	29.6918	30.9367
CG42498	35.3803	28.8821	37.6556	43.1251	45.6115	40.1723	38.4767
CG4250	154.779	98.9268	138.107	164.863	169.159	152.208	152.089
CG42502	38.0073	30.9493	37.261	34.5628	44.803	44.1317	44.3875
CG42514	17.4645	9.70014	20.3226	19.7772	19.4439	17.1614	18.6315
CG42542	54.2655	65.2035	48.1047	54.6029	53.194	50.7314	49.9087
CG42553	11.3696	16.9063	9.85044	9.79431	10.9874	11.1023	10.4115
CG42554	11.3878	13.243	11.3671	11.1176	12.5067	13.1972	12.8304
CG42557	18.9159	19.0086	18.9443	21.0029	18.65	19.213	17.7579
CG42565	213.841	157.397	254.273	264.964	224.631	192.669	190.02
CG42566	163.918	80.193	130.309	153.241	145.349	156.596	149.142
CG42588	11.6165	17.1541	11.977	11.5658	10.0949	8.93835	9.6175
CG4266	33.6492	53.149	35.9171	37.4041	32.9565	31.9568	36.3055
CG42663	25.344	22.0341	22.4306	22.5235	22.7489	25.4266	23.2111
CG42668	32.5048	26.2588	31.3437	29.4972	28.6207	30.7319	32.8524
CG42671	29.9303	30.4675	27.8863	28.0884	24.2346	24.4891	25.7858
CG42672	20.6261	21.3704	21.7909	20.6387	18.0164	18.1182	20.1772
CG42673	36.9256	20.2176	44.7328	26.0231	30.9625	38.1139	35.5523
CG42676	12.4474	15.0632	12.923	12.8437	12.195	12.7407	12.7871
CG42699	11.1343	11.2569	10.8313	11.7027	11.3129	11.8427	11.8604
CG42705	0.0292885	14.5434	0	0.0410218	0	0	20.0231
CG42709	18.3247	17.9894	14.8573	16.3595	17.2795	19.9031	20.7733
CG42724	27.596	43.9971	29.5846	31.7856	24.8844	26.6377	28.9374
CG42726	11.2081	11.3063	10.3904	10.2755	9.12111	8.91928	9.61911
CG42747	17.2792	6.92706	13.259	15.1785	13.5272	13.8995	13.1674
CG42748	61.868	57.7287	53.7003	55.9774	55.7311	56.8697	57.5081
CG4278	27.5941	19.2917	27.8324	29.775	30.9618	33.9763	31.0156
CG42780	5.19284	4.30003	3.59457	3.15599	5.99946	8.49044	12.3426
CG42788	23.6356	15.6471	21.7797	22.7348	19.7784	19.3088	22.0885
CG42797	27.7353	31.9791	31.8297	22.5339	23.4413	26.5009	26.3028
CG42806	33.5106	40.4684	39.6703	30.7779	32.5432	37.6364	39.2701
CG42807	15.6283	9.21001	5.62852	8.95955	12.1968	12.6883	12.7394
CG4281	32.2529	31.3188	35.639	35.2603	31.6706	31.0945	31.4013
CG42813	36.97	24.9147	36.6356	40.6679	39.4083	39.9069	39.0588
CG4282	10.1862	12.2162	11.2108	12.3337	9.80323	9.16055	9.49305
CG42822	12.4977	9.94103	8.06846	9.98915	15.2516	18.4795	19.9549
CG42837	94.3433	122.616	103.02	91.7477	98.665	115.813	106.942
CG42857	18.0558	12.7537	19.2276	14.4833	17.6214	19.5343	30.4096
CG4287	16.446	17.045	19.6236	15.8561	17.7663	17.9006	17.7699
CG4293	30.2399	35.8631	33.0519	34.2223	31.7957	34.6412	32.3734
CG4294	17.9042	24.4091	17.8534	18.2656	16.6992	17.9217	20.3802
CG43051	21.9478	38.6666	20.4302	21.3229	26.6759	23.2746	21.8454
CG43062	7.40864	5.10164	5.75453	5.393	10.529	12.1624	11.1541
CG43074	0.0646678	0.140716	0.127915	0.0464879	0.0461449	0.0602207	35.4907
CG43078	14.3552	10.553	10.5426	11.3675	10.0689	10.7047	13.9451
CG43088	10.2637	7.86714	11.3705	7.81774	4.79885	2.12262	2.76362
CG43090	0.184025	0.107039	0.191831	0	0.498686	0.22089	51.6123
CG4313	15.0141	13.0522	13.9051	14.1783	14.9764	15.8587	15.4294
CG43134	1180.11	1016.96	864.184	871.022	1491.78	1430.35	1710.61
CG43156	8.38452	13.2475	8.11519	10.6797	9.26813	10.5842	7.69817
CG43191	1.73771	9.32799	1.75568	0.847089	4.38534	8.34143	17.3268
CG43295	8.87063	10.8034	16.692	13.6655	13.1237	11.9038	10.4147
CG43313	13.6978	17.1664	14.4262	17.0531	13.8203	12.8671	13.9138
CG4332	37.4987	36.3771	40.6212	44.836	40.568	37.9153	34.0243
CG43340	10.6187	8.84553	7.56211	7.93373	9.12768	11.2261	17.0422
CG43346	12.8895	12.5755	14.5386	14.3397	13.9746	14.3815	12.6899
CG43367	26.6255	30.9865	27.5984	25.2039	24.0877	24.4591	24.8874
CG4338	14.5493	10.9383	16.275	18.4769	20.3002	18.0175	17.7142
CG43394	10.8752	6.32955	9.94676	11.2361	10.4209	10.8084	11.4257
CG4360	36.4077	36.188	36.7529	38.0482	32.1759	32.3054	34.2684
CG4364	153.233	156.124	156.809	136.228	134.201	144.732	144.918
CG43658	27.5235	14.2207	23.7281	23.07	22.9016	25.7445	33.385
CG43675	37.9715	37.4266	37.6813	33.3126	21.7863	14.7537	13.0803
CG43693	215.222	270.142	151.331	199.543	199.134	207.665	188.283
CG43736	49.5879	50.6154	46.9515	50.6498	45.96	47.331	47.7583
CG43759	13.4279	10.5646	12.6709	11.8919	11.0762	11.9701	12.2064
CG43781	82.6196	99.4348	97.7047	92.6139	98.268	101.362	104.037
CG43783	19.9354	17.3998	21.7007	22.1284	19.7855	18.7586	17.2269
CG43867	17.4193	10.9711	14.2498	14.6604	14.4934	16.4212	17.2599
CG43886	16.0113	8.75913	10.7694	15.8862	22.9994	17.2246	17.5427
CG43897	31.2539	24.3208	22.5594	24.6975	24.0885	26.3632	29.0334
CG4390	77.826	57.3497	75.8496	91.4786	85.841	78.3562	85.5488
CG4393	11.9065	4.69639	7.01739	4.09801	10.1245	16.3022	10.3804
CG44000	11.4833	15.275	5.53163	13.552	14.9212	13.9709	14.5006
CG44001	57.2322	71.3477	60.954	67.7258	61.6629	65.3458	58.8188
CG4404	22.8737	17.9452	28.0114	22.9013	22.3057	22.8557	21.5488
CG4407	18.9007	19.0966	17.0958	17.8826	17.1458	19.147	20.8483
CG44085	105.04	79.6704	76.0222	79.4908	72.862	84.8858	105.138
CG4415	22.9007	15.5638	15.1008	9.83705	11.1228	12.4021	19.9116
CG44194	12.7871	12.0118	14.7439	16.3191	15.5091	14.5644	13.841
CG44242	50.6281	42.8525	53.253	62.4516	71.5968	63.0251	59.5625
CG44243	26.23	35.0584	28.965	22.6554	17.5012	20.1022	24.354
CG44245	25.9239	23.1531	17.9678	21.7504	19.3436	22.9178	27.6413
CG44303	8.48918	9.16965	14.0051	17.2744	11.3649	14.79	16.6088
CG44325	128.366	120.227	137.513	130.454	147.413	148.182	151.522
CG44476	40.5288	14.0722	41.1	47.4779	51.9875	38.7196	38.6917
CG4452	47.1667	36.5085	41.1536	42.8497	42.5481	44.164	42.11
CG4455	24.4138	38.6074	29.6257	27.4612	24.3865	25.6912	25.524
CG44774	69.5481	78.0752	77.2321	80.6328	83.9565	100.015	85.2068
CG44838	16.9261	13.6286	14.3009	14.8742	12.5206	12.6194	15.9547
CG4497	11.6899	12.374	11.2542	11.6968	11.577	11.9143	11.6711
CG4502	43.6648	46.4187	42.289	43.7914	47.5655	60.3199	69.3414
CG45049	33.6147	44.2934	33.2592	33.0714	30.8492	31.7173	32.6916
CG45050	203.529	233.355	174.267	164.942	182.815	231.873	217.03
CG45069	13.5184	13.3204	12.9253	13.4495	11.8041	11.6197	12.2177
CG45071	10.7905	15.88	7.42647	7.11838	7.8949	9.9737	11.9581
CG45076	68.1666	59.8345	45.9868	51.6457	51.6628	58.432	67.349
CG45078	33.3568	27.1777	23.3766	24.188	24.9165	27.9644	29.6625
CG45086	46.4945	48.6246	43.3094	44.2385	41.2077	44.3118	39.9777
CG45087	132.984	61.7426	127.38	28.8622	121.57	211.101	122.373
CG45088	17.8645	14.4571	15.7857	13.5271	14.5704	17.8471	15.9548
CG45089	21.4184	20.3606	17.9495	18.7474	22.9077	16.1798	17.5633
CG45099	44.696	52.1662	51.8383	51.6546	44.9869	41.6131	42.0733
CG45100	26.0464	25.6119	29.1244	29.4625	28.2642	27.8694	26.894
CG4511	45.0703	66.7596	53.7546	52.0808	44.1922	43.0157	41.423
CG45263	22.7495	14.7612	18.6777	16.9514	15.1518	15.8974	17.741
CG4537	14.2031	18.5038	18.1879	16.7543	18.2515	21.561	17.4963
CG4538	49.6177	116.507	53.9065	48.516	46.3148	52.6727	52.4759
CG4554	21.6836	23.2936	22.211	21.5087	20.9985	20.5578	23.7219
CG4557	16.1558	17.5927	18.8355	19.1921	16.4239	15.4009	15.3692
CG4558	24.5835	32.2815	25.5223	24.7456	23.9732	25.5572	24.4209
CG4562	10.0196	7.69341	8.03833	7.3973	7.81277	8.94378	13.7432
CG4570	28.5048	26.1838	19.122	14.3953	40.3014	64.1318	73.2836
CG4572	119.599	166.036	142.898	120.173	147.158	185.023	154.014
CG4592	9.31082	8.56888	11.12	10.5055	11.8905	12.237	11.381
CG4593	14.9368	13.2	17.886	18.1943	14.2054	14.4983	15.9293
CG4594	19.8065	18.0027	22.2682	22.9577	21.4215	20.5578	17.6045
CG4598	37.4199	33.2493	41.4406	43.6473	45.5509	47.1742	43.0918
CG4603	16.0126	18.512	19.8946	20.508	17.8857	18.3642	17.6463
CG4607	9.12538	3.02163	9.1482	8.47082	9.46329	9.99399	10.605
CG4610	13.7523	12.8655	14.531	15.2716	14.4899	16.4351	15.2038
CG4611	18.4381	20.8387	20.3595	19.4926	17.6121	16.7492	16.7558
CG4612	18.2091	17.268	20.438	21.9449	20.0282	22.9904	25.1528
CG4615	9.66482	12.0457	10.5645	10.5789	9.40212	9.40877	9.78517
CG4617	17.0668	18.8764	18.204	18.8413	17.4264	18.5258	18.8189
CG4619	19.3755	21.4994	24.2957	22.1244	21.6784	21.2456	22.7985
CG4622	10.0223	14.5238	12.2307	12.0241	10.1147	9.82898	9.51418
CG4627	17.6438	16.1305	17.6333	18.0921	17.2911	19.7036	18.9266
CG46280	58.8892	59.3253	53.9422	60.7462	55.3089	57.8722	54.3045
CG46312	27.491	32.6827	33.5266	23.5539	22.8489	40.0893	28.748
CG46314	32.6428	29.2398	27.8497	24.5669	29.4098	40.283	35.1413
CG46338	9.84518	11.7084	11.7901	11.0658	10.7872	11.2817	10.6936
CG46339	81.2734	48.1079	81.4082	63.2572	64.4049	68.4546	79.1728
CG46385	47.4289	51.9453	33.1911	38.5645	46.615	63.6623	68.8775
CG46387	6.58474	7.16088	6.80303	6.46726	8.28975	10.4938	10.0475
CG46429	29.3858	18.5479	31.9304	23.246	21.5216	26.8651	32.0432
CG46440	17.4793	28.2024	24.8425	24.8047	18.0244	17.8197	19.3833
CG4645	29.2865	34.8358	32.0715	35.7848	37.8383	38.452	36.8863
CG46459	31.0128	33.8395	36.9162	38.0906	32.6439	33.1318	35.2804
CG4646	23.5245	23.5951	25.3114	27.2194	27.5181	25.8271	24.2015
CG46463	10.0465	8.72984	12.334	8.87895	9.17067	11.3027	13.8267
CG46466	54.2238	49.6602	48.799	52.9119	58.5719	59.7173	50.303
CG4658	38.3455	36.9373	40.4059	40.03	44.7935	50.7831	47.1095
CG4666	42.4025	40.9595	43.7728	43.9872	63.0553	86.2346	72.2729
CG4679	27.8137	33.2927	30.5193	31.5155	28.3607	29.3781	30.1555
CG4686	104.295	118.431	113.799	120.558	115.996	107.328	96.7387
CG4707	10.6216	12.68	10.6292	10.5322	10.4005	10.9105	10.5182
CG4730	14.613	13.8604	13.9936	13.8261	13.9881	13.775	14.1069
CG4743	10.8598	9.24559	10.7834	10.3696	11.919	11.4443	9.93736
CG4751	30.7379	33.0004	33.1704	34.2603	29.7873	29.2731	24.9092
CG4768	55.6219	55.819	43.7003	42.089	42.6787	47.8848	48.8438
CG4788	15.9463	16.4168	15.4391	16.0655	17.4848	20.0218	19.502
CG4789	36.1703	28.0794	36.7122	38.3523	39.9795	40.903	39.6859
CG4797	29.3685	34.0935	48.9102	18.4155	28.7615	40.7188	28.28
CG4806	19.0462	22.0158	21.9169	21.0271	18.3918	21.8193	21.9886
CG4813	15.1062	13.7093	17.0271	18.77	15.6848	14.7904	15.7602
CG4820	9.72848	9.90434	10.4646	9.93334	9.89632	11.0523	10.1783
CG4822	18.5114	10.734	18.7691	19.0429	19.3296	19.4373	20.6404
[truncated: 4,445 more rows]
