# Supplementary material for: Two distinct waves of transcriptome and translatome changes drive Drosophila germline stem cell differentiation
Source: EMBO J. 2024 Mar 13;43(8):10. doi: 10.1038/s44318-024-00070-z (PMC11021484; doi:10.1038/s44318-024-00070-z)
Supplement: Supplementary file 4 — Data Set EV3 [file 44318_2024_70_MOESM4_ESM.xlsx]

## Sheet: legend
Dataset EV3. RNA-seq FPKMs and log2(fold change) for each time point compared to ‘no HS’ for 548 genes with a significant (p < 0.05) and > 1.6-fold difference in mRNA level between any two time points (in which the expression was > 10 FPKM in one of the compared time points, and excluding the 0.5 hr AHS sample).

## Sheet: DatasetEV3
	0h_RNAseq	0.5h_RNAseq	5h_RNAseq	9h_RNAseq	18h_RNAseq	28h_RNAseq	38h_RNAseq	log2fold_change_05	log2fold_change_5	log2fold_change_9	log2fold_change_18	log2fold_change_28	log2fold_change_38
Acbp1	16.4349	17.2972	21.2975	27.7394	30.4253	24.6807	24.8344	0.0737758	0.373921	0.755174	0.888509	0.586621	0.595577
AcCoAS	14.7395	11.2725	10.294	8.50751	11.1722	14.1677	12.0929	-0.38688	-0.517884	-0.792879	-0.399774	-0.057082	-0.285527
Ace	15.745	22.1275	13.4362	28.6273	25.8667	26.4442	29.7591	0.490947	-0.228769	0.862498	0.716202	0.748058	0.918437
Act57B	731.642	421.808	360.562	548.454	664.334	787.949	830.046	-0.794551	-1.02089	-0.415767	-0.139229	0.106964	0.182053
Act87E	29.9097	14.7247	13.9977	18.5147	23.8877	30.687	33.093	-1.02238	-1.09542	-0.691942	-0.324345	0.0370142	0.145913
Acyp2	26.524	22.8036	26.8913	29.4776	32.801	27.553	20.3212	-0.218037	0.0198411	0.152321	0.306441	0.054911	-0.384313
Adgf-A	90.112	49.8955	112.049	50.7681	73.7399	93.49	78.7614	-0.85281	0.314339	-0.827797	-0.289274	0.0530928	-0.19423
Adh	58.9342	27.805	36.6381	52.3048	58.4354	57.9794	75.8378	-1.08376	-0.68576	-0.172162	-0.0122625	-0.0235647	0.363812
Ady43A	23.3187	23.455	26.3659	16.876	21.6997	28.9872	26.4305	0.00840814	0.177186	-0.466514	-0.103812	0.313929	0.180716
Ae2	24.8651	19.4768	18.6478	21.9096	21.4367	22.6152	30.1061	-0.352366	-0.415117	-0.182559	-0.214039	-0.136829	0.275934
AGO3	184.776	153.46	140.853	148.146	192.043	230.067	187.867	-0.267915	-0.391587	-0.318758	0.055652	0.316277	0.0239343
Agpat2	27.2122	15.8849	34.2857	15.2647	25.1806	36.3561	30.5952	-0.776598	0.333353	-0.834054	-0.111941	0.417944	0.169052
Agpat4	6.8621	5.59355	6.63804	6.21862	7.29852	8.80763	10.0193	-0.294886	-0.0478928	-0.142056	0.0889538	0.360104	0.54606
akirin	98.2511	104.731	93.7091	99.8572	120.424	154.992	154.22	0.0921431	-0.0682844	0.0233929	0.293577	0.657648	0.650444
Alp4	148.188	64.2069	102.537	167.948	166.303	175.821	196.713	-1.20663	-0.531284	0.180586	0.166386	0.246679	0.408664
alpha-Est10	19.0807	15.8204	12.3377	9.5512	16.6077	22.5446	18.2413	-0.270328	-0.629041	-0.99836	-0.200262	0.240668	-0.0649056
alphaTub67C	5.93097	4.89641	4.01375	1.97784	15.3542	25.8624	42.2273	-0.276544	-0.563317	-1.58434	1.37229	2.12452	2.83184
ana	98.3732	46.454	53.9172	95.048	78.4434	77.5354	79.7677	-1.08246	-0.86752	-0.0496091	-0.326613	-0.34341	-0.302461
apolpp	15.5305	6.97105	5.70328	8.39202	12.4739	15.1704	18.5636	-1.15566	-1.44524	-0.888014	-0.316192	-0.0338452	0.257372
Aprt	8.14769	9.7247	10.8457	10.9709	11.8296	10.993	13.1588	0.255263	0.41266	0.429219	0.537938	0.432122	0.691565
Arc1	93.1625	161.44	187.506	143.192	126.834	113.653	131.565	0.793177	1.00912	0.62013	0.44512	0.286815	0.497954
Atf3	13.2685	9.69681	9.2805	8.85975	8.07213	9.17198	10.076	-0.452423	-0.515731	-0.582667	-0.716984	-0.5327	-0.397082
Atg101	48.4104	50.017	40.6036	30.1234	40.7711	51.3283	43.8776	0.0471015	-0.253709	-0.684432	-0.24777	0.0844375	-0.141832
Atox1	36.3883	38.4952	32.2759	43.8396	50.2987	52.429	45.8441	0.0812039	-0.173017	0.26876	0.467046	0.52689	0.333261
ATPsynepsilonL	10.9365	9.00134	11.9014	11.8986	15.5173	16.4742	19.1926	-0.280939	0.12198	0.121641	0.504726	0.591057	0.811399
ATPsynG	137.238	93.0785	110.239	146.745	192.49	157.114	154.605	-0.56016	-0.316045	0.0966313	0.488103	0.195132	0.171907
awd	542.388	256.198	414.509	566.901	732.901	687.191	729.534	-1.08207	-0.387922	0.0637716	0.434293	0.341386	0.42765
BEAF-32	21.0696	27.4364	31.6408	36.6936	29.592	26.7867	26.3548	0.380928	0.586623	0.800366	0.490044	0.346354	0.322903
bgcn	40.5228	30.1626	34.3105	25.1468	17.5995	11.373	12.4134	-0.425973	-0.240084	-0.688359	-1.2032	-1.83312	-1.70684
bgm	7.9257	6.74452	4.67604	2.89095	8.11567	13.8402	18.0473	-0.232823	-0.761251	-1.45499	0.0341718	0.804255	1.18717
BigH1	12.5759	9.40532	7.17716	5.64215	9.99386	15.1166	15.6773	-0.419113	-0.809177	-1.15634	-0.331548	0.265472	0.318015
bip1	19.7518	26.3015	18.5611	15.8961	22.3302	32.4647	43.7644	0.413161	-0.0897019	-0.313311	0.177012	0.716888	1.14777
blanks	35.7364	27.313	35.9383	31.4799	21.6769	15.3848	19.81	-0.387807	0.00812786	-0.182963	-0.721236	-1.21589	-0.851165
bmm	77.8115	45.8714	82.9684	47.9081	57.4818	71.4909	65.2938	-0.762388	0.0925786	-0.699714	-0.436878	-0.122224	-0.253037
bond	85.2008	69.8534	79.5437	137.459	121.906	121.533	122.287	-0.286537	-0.0991193	0.690062	0.51683	0.512409	0.521332
Boot	48.2294	42.545	30.149	27.489	49.9323	71.8316	80.7379	-0.180923	-0.677803	-0.811058	0.0500605	0.574706	0.743333
borr	28.9769	31.1658	46.5855	52.5318	44.3451	39.04	30.4976	0.10506	0.684978	0.858288	0.613871	0.43005	0.0737925
bru1	110.012	97.7197	89.6295	90.6468	109.923	143.956	210.376	-0.17094	-0.295615	-0.279333	-0.00116762	0.387967	0.935309
bt	81.0621	55.5685	45.5417	56.3747	54.0598	56.4437	65.2788	-0.54476	-0.831839	-0.52398	-0.584471	-0.522215	-0.312413
c(2)M	14.2969	12.1426	7.84532	7.88537	13.0554	18.0312	19.2314	-0.235625	-0.865798	-0.858452	-0.131056	0.334793	0.427761
c(3)G	53.2593	55.0083	55.9938	57.7613	77.3382	102.842	101.577	0.0466159	0.0722336	0.11707	0.538148	0.949324	0.931468
Caf1-105	11.1652	12.5431	17.1325	18.0172	13.5855	10.7402	12.0236	0.167885	0.617727	0.690366	0.283059	-0.0559882	0.10686
Caf1-55	85.9528	94.5092	121.123	135.835	105.901	91.2146	77.5375	0.13691	0.494856	0.660239	0.3011	0.0857201	-0.14865
CAH2	11.741	9.15454	13.0528	5.3051	17.2206	28.047	19.4363	-0.358996	0.152804	-1.1461	0.55258	1.25629	0.727198
CaMKI	126.634	103.765	113.989	83.4109	130.294	173.593	134.943	-0.287345	-0.15177	-0.602357	0.0411058	0.455044	0.0916853
cas	38.0662	45.2417	32.5247	20.4103	21.3307	24.6939	27.9029	0.249143	-0.226975	-0.899213	-0.835579	-0.624356	-0.448095
cbt	96.5445	59.3697	84.0701	59.2537	84.0995	117.386	90.9374	-0.701467	-0.199601	-0.704289	-0.199097	0.281994	-0.0863203
Cda5	11.2832	10.1111	8.74472	8.78105	14.6617	21.471	20.7798	-0.158236	-0.367692	-0.361711	0.377876	0.928213	0.881005
Cerk	42.9774	51.9351	51.995	29.3066	40.5973	52.8853	46.0198	0.273132	0.274795	-0.552353	-0.0821944	0.299289	0.0986765
CG10013	11.6833	10.2996	10.7289	7.22058	9.58448	11.8667	15.3547	-0.18186	-0.122946	-0.694261	-0.285676	0.022471	0.394232
CG10151	8.14018	6.78835	9.51218	9.49705	11.9834	14.4699	17.8965	-0.262	0.224715	0.222419	0.557905	0.829922	1.13654
CG10175	23.5513	16.4934	16.4243	6.65681	18.4243	28.1735	19.3976	-0.513918	-0.519975	-1.8229	-0.354197	0.258532	-0.279929
CG10184	11.604	6.67375	6.84719	11.269	10.9785	11.1105	11.4001	-0.798053	-0.761038	-0.0422627	-0.0799412	-0.0626985	-0.0255757
CG10407	20.5749	10.8876	17.8442	19.0744	31.8686	42.1689	10.5994	-0.918199	-0.20543	-0.109248	0.63125	1.03529	-0.956903
CG10433	61.6483	169.507	108.078	62.5663	59.8064	58.8246	67.9435	1.45921	0.80994	0.0213247	-0.0437612	-0.0676415	0.140274
CG10623	99.3927	194.702	88.8684	83.705	109.273	136.926	123.598	0.970056	-0.161469	-0.247826	0.136725	0.462185	0.314444
CG1092	8.133	3.28056	4.68346	7.23219	8.02172	10.9377	9.43265	-1.30985	-0.796213	-0.169355	-0.019876	0.42745	0.213876
CG11069	8.85216	11.1132	9.06583	7.00057	9.6146	11.424	10.5191	0.328173	0.0344096	-0.338557	0.119197	0.367966	0.24891
CG11378	77.9485	34.8567	81.8548	63.0481	81.93	107.549	102.657	-1.16109	0.0705458	-0.306068	0.0718706	0.464401	0.397239
CG11382	17.6118	14.5532	10.7844	10.4595	19.2689	28.4475	28.7446	-0.275206	-0.707596	-0.751728	0.129732	0.69176	0.706749
CG11596	19.8427	15.224	13.862	12.4018	17.4339	23.5414	32.6602	-0.382261	-0.517473	-0.678059	-0.186713	0.246592	0.718925
CG11825	24.192	22.7206	15.4692	13.7823	13.5528	14.7093	17.2681	-0.0905291	-0.645131	-0.811713	-0.835939	-0.717801	-0.486421
CG11892	19.9462	20.7649	54.4339	39.6238	39.5215	39.4677	45.4863	0.058033	1.44839	0.990253	0.986524	0.984559	1.18932
CG12112	7.20277	7.51593	8.14987	6.99464	9.20985	11.2242	10.5676	0.0613998	0.178225	-0.042302	0.354626	0.639989	0.553024
CG12194	8.78126	7.15654	9.26237	9.35659	7.80049	6.61537	11.4446	-0.295166	0.0769534	0.0915549	-0.170863	-0.408606	0.382167
CG12290	29.0782	10.1895	23.4985	13.6745	21.9919	32.1059	24.725	-1.51285	-0.307369	-1.08845	-0.402966	0.1429	-0.233967
CG12477	8.80664	8.17725	13.1228	8.31162	5.83389	4.72915	8.30891	-0.106976	0.575412	-0.083462	-0.594134	-0.897011	-0.0839325
CG12483	12.2741	10.2669	10.4028	8.47725	13.7999	13.4718	15.4711	-0.257617	-0.238645	-0.533949	0.169041	0.134325	0.333959
CG12493	16.4204	13.8484	14.7936	12.152	8.08036	5.65169	8.30295	-0.24577	-0.150516	-0.434295	-1.023	-1.53874	-0.983793
CG12608	13.8883	14.9663	17.0936	15.9827	17.983	22.7093	21.8776	0.107848	0.299586	0.202641	0.372764	0.709413	0.655584
CG12643	10.6017	8.4396	6.42539	6.73985	7.3302	8.26634	7.45534	-0.329049	-0.72244	-0.653507	-0.532371	-0.358975	-0.50795
CG12689	2.21076	0.654347	0.416738	0.763575	6.09763	11.6531	12.3375	-1.75641	-2.40733	-1.5337	1.46371	2.3981	2.48044
CG12782	10.9736	8.42752	8.96942	6.10892	6.65946	6.69678	7.07353	-0.380857	-0.29095	-0.845048	-0.72056	-0.712497	-0.633535
CG13067	34.9098	16.6263	15.6236	21.8014	28.6228	37.4047	37.3042	-1.07016	-1.15991	-0.679211	-0.286467	0.0995875	0.095706
CG13148	6.54128	3.77447	5.76036	5.50536	7.79604	10.1352	9.75884	-0.793299	-0.183414	-0.248736	0.253169	0.63173	0.577137
CG13192	25.2345	25.0547	17.9593	16.281	23.0994	30.8932	43.0768	-0.0103162	-0.490666	-0.632208	-0.127542	0.291892	0.771514
CG13321	28.1321	15.3717	15.5549	20.3834	25.1763	32.5579	55.672	-0.871941	-0.854848	-0.464823	-0.160151	0.21079	0.984735
CG13384	90.3674	49.7908	98.2972	45.8816	86.2797	124.131	81.8724	-0.859923	0.121348	-0.977887	-0.0667813	0.457989	-0.142425
CG13405	10.6792	6.29595	9.80908	8.3115	10.2813	14.2044	11.3626	-0.762308	-0.122614	-0.361623	-0.0547809	0.411534	0.0894894
CG13510	25.6813	24.0275	20.133	20.1835	22.988	28.6312	40.6696	-0.0960317	-0.351156	-0.347542	-0.159837	0.15687	0.663233
CG13516	12.0884	8.01314	12.7655	8.05997	10.6649	14.064	10.5241	-0.593184	0.0786267	-0.584777	-0.180753	0.218384	-0.199926
CG13616	10.321	4.19127	8.5624	7.61957	34.5558	43.257	31.5615	-1.30012	-0.269496	-0.437801	1.74335	2.06735	1.61258
CG13784	39.8742	42.1347	47.6633	26.8309	33.6364	46.792	38.991	0.0795533	0.257423	-0.57156	-0.245432	0.230806	-0.0323144
CG13949	7.17714	3.90099	4.66962	5.24566	8.49816	11.1194	11.0788	-0.879569	-0.620104	-0.452285	0.243741	0.631598	0.626321
CG13992	21.1041	25.4593	15.7497	29.8817	25.7444	26.4782	31.2827	0.270669	-0.422199	0.501739	0.286735	0.327282	0.567842
CG14245	2.30608	0.0514693	0.0268911	0.0577168	0.0794207	0.0910629	12.2409	-5.48559	-6.42217	-5.32031	-4.85978	-4.66244	2.4082
CG14292	3.26036	1.28945	2.17597	1.46303	1.07361	0.843844	12.9223	-1.33828	-0.583373	-1.15607	-1.60256	-1.94998	1.98676
CG14314	4.78821	3.01986	3.14648	2.73838	6.51523	10.1109	10.8704	-0.665005	-0.605748	-0.806164	0.44433	1.07835	1.18285
CG14346	15.3098	7.82641	12.5411	10.5267	6.0263	3.6295	5.98743	-0.968033	-0.287792	-0.540402	-1.34511	-2.07661	-1.35445
CG14545	70.2609	57.8251	40.4814	32.5047	33.3103	31.22	31.7419	-0.281026	-0.795463	-1.11207	-1.07675	-1.17025	-1.14633
CG14629	36.8661	17.1411	21.3952	28.9678	36.8799	41.0417	48.8011	-1.10484	-0.785008	-0.347845	0.00053994	0.154796	0.404619
CG14814	16.1622	15.124	17.1094	17.8905	24.1283	33.9012	43.7973	-0.0957838	0.0821656	0.14657	0.578103	1.06871	1.43822
CG14834	9.59597	6.17503	10.059	10.7123	17.5527	24.7293	6.58144	-0.635983	0.0679863	0.158768	0.871192	1.36572	-0.544025
CG15027	11.3044	15.8292	15.7547	14.83	13.1482	16.4766	18.2605	0.485704	0.478898	0.391634	0.217981	0.543534	0.691842
CG15036	1.86856	1.10624	0.655632	0.512193	4.54082	7.80644	11.2885	-0.756262	-1.51097	-1.86717	1.28103	2.06274	2.59486
CG15096	18.0769	11.8583	17.8305	11.8393	28.5227	42.8397	27.2988	-0.60825	-0.0198001	-0.610564	0.657963	1.2448	0.59469
CG15172	10.5595	5.2311	6.31305	6.80057	6.52191	7.40833	8.55153	-1.01336	-0.742132	-0.634814	-0.695175	-0.511321	-0.304287
CG15312	10.0886	7.57152	8.67124	8.08473	12.2638	17.4872	16.8862	-0.414071	-0.218416	-0.319454	0.28168	0.793573	0.743119
CG15353	18.1567	9.00504	7.29364	8.7861	16.9301	21.9511	22.1624	-1.0117	-1.31579	-1.04721	-0.100912	0.273791	0.287612
CG15394	12.4241	6.42757	6.4439	9.24938	11.8313	9.41991	10.1143	-0.950796	-0.947135	-0.425713	-0.0705327	-0.399356	-0.296745
CG15673	12.3599	11.8526	9.0428	9.29449	11.2199	13.7103	17.0952	-0.0604635	-0.450826	-0.411219	-0.139607	0.149593	0.467924
CG15760	4.53521	3.71899	3.62772	2.47936	4.6175	7.32565	10.4949	-0.286258	-0.322106	-0.871202	0.0259426	0.691787	1.21045
CG15930	7.90968	6.01418	7.34948	5.30486	5.50732	5.26903	18.6259	-0.395251	-0.105977	-0.576305	-0.522269	-0.586082	1.23562
CG1673	39.9491	27.9404	46.0915	39.4074	28.8351	24.5217	36.3283	-0.51581	0.206338	-0.0196964	-0.470337	-0.704104	-0.137069
CG16995	6.60145	2.96472	3.29828	2.31391	3.79486	4.63869	10.4703	-1.15489	-1.00107	-1.51245	-0.798736	-0.509066	0.665448
CG17127	10.4948	17.2727	5.68616	4.01237	6.48402	5.58074	4.70145	0.718819	-0.884148	-1.38715	-0.694714	-0.911146	-1.1585
CG17187	8.54795	9.40869	7.09164	6.53401	7.33538	9.30095	10.4548	0.138415	-0.269459	-0.38761	-0.220707	0.1218	0.290515
CG17292	16.7846	16.9896	22.6627	16.3803	18.7861	22.6233	27.579	0.0175137	0.433182	-0.0351764	0.162527	0.430671	0.716432
CG17597	20.121	10.6673	17.3604	16.2546	23.8264	28.6516	23.4416	-0.915507	-0.212902	-0.307854	0.243859	0.509914	0.220369
CG17776	35.8197	24.1912	42.2252	46.2583	58.198	45.2423	44.3532	-0.566271	0.237351	0.368959	0.700216	0.336919	0.308285
CG17801	17.5834	14.4336	14.4234	11.303	17.5039	23.7788	28.833	-0.284783	-0.285803	-0.637508	-0.00653766	0.435462	0.713507
CG17834	18.9376	42.1971	18.8823	15.2585	18.9158	26.1944	23.6478	1.15589	-0.004219	-0.31164	-0.00166171	0.468005	0.320452
CG18067	8.87584	5.963	6.38887	8.21773	9.3603	10.7115	14.6013	-0.573845	-0.474323	-0.111144	0.0766711	0.271205	0.718141
CG18135	47.9194	65.7351	73.8163	53.1384	64.0393	80.819	81.1797	0.456054	0.62333	0.149145	0.418348	0.754085	0.760509
CG18213	56.775	94.3659	80.4688	65.4398	55.0411	47.9444	46.8033	0.73301	0.503174	0.204913	-0.0447465	-0.243893	-0.278646
CG18598	16.9403	37.832	25.7426	17.7623	57.8235	53.5092	51.076	1.15915	0.603698	0.068359	1.7712	1.65933	1.59219
CG18628	249.603	138.127	136.37	137.439	263.971	304.15	348.719	-0.85364	-0.872109	-0.860844	0.0807442	0.285148	0.48243
CG1888	19.4259	18.2679	23.4389	25.1649	29.2393	32.044	27.4414	-0.0886706	0.270923	0.373431	0.589927	0.722073	0.498373
CG1890	28.1178	34.656	29.7225	23.6648	33.5639	41.2935	41.9487	0.301621	0.0800717	-0.248741	0.255427	0.554431	0.577142
CG1894	10.3278	7.50691	9.77018	5.94164	7.19979	8.80679	13.6904	-0.460242	-0.0800759	-0.7976	-0.520506	-0.229845	0.406632
CG1998	31.9393	19.7455	49.0399	24.1262	31.3562	42.5139	40.676	-0.693809	0.618623	-0.404732	-0.026582	0.412602	0.348845
CG2233	126.065	112.941	121.959	87.893	94.1505	84.4997	76.4187	-0.158598	-0.0477716	-0.520348	-0.421127	-0.57715	-0.72217
CG2678	13.3866	13.515	12.9742	12.9424	15.6791	20.0522	23.3293	0.0137719	-0.045144	-0.0486844	0.228053	0.582971	0.801353
CG2767	33.5472	31.0907	32.9421	31.3142	41.1425	53.5843	45.1189	-0.109709	-0.0262598	-0.0993753	0.294437	0.675618	0.42754
CG2990	8.77671	9.43503	11.505	10.3836	8.16771	6.34937	6.95155	0.104347	0.390509	0.242555	-0.103749	-0.467067	-0.336346
CG30197	192.201	106.313	258.675	214.651	299.427	315.772	307.502	-0.854298	0.428525	0.159377	0.639588	0.716267	0.67798
CG3036	25.8085	30.4456	20.4869	34.6933	25.7596	18.6402	19.8596	0.238387	-0.333145	0.426811	-0.0027361	-0.469429	-0.37801
CG30383	7.57609	7.52076	12.3102	15.1186	14.0904	12.8437	9.51156	-0.010575	0.700329	0.996799	0.895187	0.761535	0.328229
CG30389	28.7952	24.6772	23.1299	22.3449	21.1761	25.1899	33.964	-0.22265	-0.316069	-0.365883	-0.443391	-0.192983	0.238178
CG3104	10.0312	4.27813	10.1848	6.0805	6.65503	7.86859	10.7481	-1.22944	0.0219234	-0.722232	-0.591977	-0.350317	0.0995874
CG31125	8.47783	5.21212	9.09793	10.422	12.2678	15.188	12.8319	-0.701825	0.101843	0.297865	0.53311	0.841165	0.597968
CG31176	5.93602	6.59461	10.9833	3.68364	6.58252	9.79741	5.82402	0.151791	0.887744	-0.688364	0.149144	0.722904	-0.0274806
CG31313	11.1111	9.32583	9.00197	11.7198	14.0266	12.6408	14.9439	-0.252698	-0.303689	0.0769463	0.336164	0.186086	0.427555
CG31342	34.211	33.4758	32.2944	31.0637	35.0852	42.0583	55.3937	-0.0313417	-0.0831763	-0.139231	0.0364023	0.29793	0.695262
CG3168	9.5087	8.82519	7.44265	6.70254	7.42216	9.74528	13.8089	-0.107621	-0.353432	-0.50454	-0.357409	0.0354555	0.538278
CG31681	0.467036	0.292567	0.247538	0.338569	0.33742	0.139718	10.2286	-0.674767	-0.915884	-0.464084	-0.468988	-1.74102	4.45293
CG3176	8.28067	7.18277	9.20009	6.1857	10.1137	9.30264	10.4886	-0.205207	0.1519	-0.420811	0.288491	0.167893	0.341003
CG31808	68.4553	46.662	85.7106	46.0658	58.5764	73.1583	66.5182	-0.552914	0.324311	-0.571466	-0.224843	0.0958593	-0.0414131
CG31869	40.4208	28.1001	26.8975	60.8912	47.9243	46.8006	50.7723	-0.524523	-0.587626	0.591136	0.245659	0.211429	0.328944
CG32069	15.6278	19.0309	20.3052	23.3881	26.6061	23.93	21.0632	0.284229	0.377735	0.58166	0.767642	0.614706	0.43061
CG32091	67.8924	28.4603	74.8915	41.7622	56.8739	74.8885	66.3553	-1.2543	0.141552	-0.701052	-0.255483	0.141494	-0.0330384
CG32204	10.99	3.73045	6.33721	8.7393	7.80595	7.2465	6.76187	-1.55877	-0.794272	-0.330602	-0.493545	-0.600835	-0.700697
CG32486	41.7687	82.1914	37.3091	37.0842	46.2287	62.5485	59.396	0.976565	-0.162895	-0.171618	0.146367	0.582553	0.507944
CG3251	11.7522	7.76874	10.1783	6.62668	4.906	3.20576	5.71325	-0.597178	-0.207434	-0.826573	-1.26031	-1.87419	-1.04055
CG32625	81.0317	76.6238	85.7066	85.5545	124.617	156.628	159.742	-0.0806938	0.0809199	0.0783573	0.620943	0.950784	0.979185
CG32720	2.85632	0.975877	0.936536	0.680768	6.83553	11.9937	13.9961	-1.54939	-1.60875	-2.06892	1.2589	2.07005	2.2928
CG32814	62.5319	62.0097	44.944	37.1283	19.6585	9.6536	18.9465	-0.0120984	-0.476464	-0.752073	-1.66944	-2.69545	-1.72266
CG32834	0.0184913	0.0531877	0.0176895	0.0902778	0.0462556	0.0174682	11.8366	1.52425	-0.0639534	2.28752	1.32278	-0.0821157	9.32219
CG33169	9.70251	17.9809	9.87751	15.6811	19.1742	16.0631	14.5084	0.890035	0.0257894	0.692597	0.982736	0.72732	0.580459
CG3376	14.0274	26.8581	18.5011	7.73283	12.3392	17.3432	15.1259	0.93711	0.399363	-0.859179	-0.184999	0.306122	0.108773
CG33774	58.0401	62.5428	59.8697	71.9536	103.287	74.0836	63.7124	0.107794	0.044776	0.310017	0.831537	0.352104	0.134524
CG33946	13.4102	10.3205	11.0535	25.9785	55.8773	33.4176	33.8249	-0.377818	-0.278827	0.953987	2.05893	1.31728	1.33475
CG33970	10.9478	8.60506	18.361	11.2496	13.2124	14.3751	12.4622	-0.347384	0.746004	0.0392327	0.271252	0.392931	0.186918
CG34112	10.9053	11.0725	11.0815	4.89646	9.74011	12.9228	10.0971	0.0219515	0.0231237	-1.15522	-0.163019	0.244889	-0.111088
CG34134	12.1664	12.6254	7.78511	9.87551	8.65822	8.03658	7.27128	0.0534268	-0.644113	-0.300975	-0.49076	-0.598249	-0.742621
CG34166	9.70973	9.48806	4.22004	5.5969	10.1713	11.8746	12.9292	-0.033318	-1.20217	-0.794803	0.067001	0.290376	0.41313
CG34242	25.537	24.3733	26.9901	31.283	29.0176	18.8389	19.895	-0.0672875	0.0798413	0.29279	0.184339	-0.438874	-0.360183
CG34259	14.5835	5.73733	5.50811	6.09122	8.63022	10.1368	9.98897	-1.34589	-1.40471	-1.25953	-0.756868	-0.524735	-0.545929
CG3430	24.5454	23.4257	35.0834	35.1777	27.4014	19.7635	20.0563	-0.0673605	0.515336	0.519208	0.158797	-0.312614	-0.291397
CG34330	8.62404	5.53857	3.133	5.12878	8.85461	8.23083	10.8621	-0.63885	-1.46082	-0.749748	0.0380649	-0.0673259	0.332867
CG34445	13.8757	8.67985	17.3836	18.1231	23.7489	18.9856	19.38	-0.676819	0.325166	0.385269	0.7753	0.452345	0.482008
CG34446	52.0853	27.0087	41.459	56.6739	74.4299	61.8309	52.1874	-0.947452	-0.329191	0.121808	0.515006	0.247452	0.00282527
CG3732	15.5404	19.721	22.8383	26.9187	18.1836	15.8496	17.117	0.343709	0.555432	0.792585	0.226614	0.0284228	0.139406
CG3831	11.9029	6.70194	10.2297	10.5622	12.1637	13.4046	18.4318	-0.828662	-0.218549	-0.172403	0.031269	0.171415	0.630884
CG3919	13.1943	12.3124	11.9824	12.9804	17.3626	21.1624	17.1419	-0.0998028	-0.138998	-0.02358	0.396068	0.681588	0.377612
CG3961	8.36609	4.91253	5.96092	6.43172	7.00412	8.07831	10.8092	-0.768087	-0.489019	-0.379349	-0.25635	-0.0505	0.369634
CG40486	10.0888	4.34258	5.05962	6.4759	9.68423	12.0283	14.4773	-1.21613	-0.995654	-0.639602	-0.0590453	0.253678	0.521038
CG41128	88.9536	112.616	111.02	128.893	184.468	130.351	111.132	0.340287	0.319695	0.535049	1.05225	0.551277	0.321149
CG42240	34.486	30.1743	19.0657	20.3315	23.0459	31.2794	35.5856	-0.19269	-0.855031	-0.762294	-0.581501	-0.140798	0.0452828
CG42260	5.11758	3.92764	3.30851	2.15542	5.31	8.71408	18.9718	-0.381799	-0.62928	-1.24749	0.0532501	0.767887	1.89032
CG42268	17.2396	31.245	12.7381	10.2826	11.1034	13.5355	11.0608	0.857899	-0.436576	-0.745521	-0.634725	-0.348978	-0.640271
CG42673	36.9256	20.2176	44.7328	26.0231	30.9625	38.1139	35.5523	-0.86901	0.276712	-0.504829	-0.254099	0.0456959	-0.0546785
CG42705	0.0292885	14.5434	0	0.0410218	0	0	20.0231	8.95581	#NAME?	0.486056	#NAME?	#NAME?	9.41712
CG42807	15.6283	9.21001	5.62852	8.95955	12.1968	12.6883	12.7394	-0.762886	-1.47333	-0.802663	-0.357658	-0.300662	-0.294864
CG42822	12.4977	9.94103	8.06846	9.98915	15.2516	18.4795	19.9549	-0.330195	-0.631297	-0.323229	0.287298	0.564263	0.67508
CG42857	18.0558	12.7537	19.2276	14.4833	17.6214	19.5343	30.4096	-0.501546	0.0907164	-0.318072	-0.0351338	0.113547	0.752064
CG43062	7.40864	5.10164	5.75453	5.393	10.529	12.1624	11.1541	-0.538248	-0.364511	-0.458121	0.507088	0.715147	0.590293
CG43090	0.184025	0.107039	0.191831	0	0.498686	0.22089	51.6123	-0.781765	0.0599341	#NAME?	1.43823	0.263426	8.13167
CG43134	1180.11	1016.96	864.184	871.022	1491.78	1430.35	1710.61	-0.214658	-0.449511	-0.43814	0.338113	0.277447	0.53559
CG43191	1.73771	9.32799	1.75568	0.847089	4.38534	8.34143	17.3268	2.42438	0.0148426	-1.0366	1.3355	2.26311	3.31775
CG43295	8.87063	10.8034	16.692	13.6655	13.1237	11.9038	10.4147	0.284377	0.912048	0.62343	0.565066	0.424314	0.231513
CG43340	10.6187	8.84553	7.56211	7.93373	9.12768	11.2261	17.0422	-0.263587	-0.489746	-0.420536	-0.218287	0.0802497	0.682504
CG43886	16.0113	8.75913	10.7694	15.8862	22.9994	17.2246	17.5427	-0.870231	-0.572153	-0.0113164	0.522506	0.10538	0.13178
CG4393	11.9065	4.69639	7.01739	4.09801	10.1245	16.3022	10.3804	-1.34213	-0.762743	-1.53875	-0.233899	0.453317	-0.197887
CG4415	22.9007	15.5638	15.1008	9.83705	11.1228	12.4021	19.9116	-0.557197	-0.600767	-1.21909	-1.04187	-0.884807	-0.201783
CG4502	43.6648	46.4187	42.289	43.7914	47.5655	60.3199	69.3414	0.0882354	-0.0461883	0.00417684	0.123445	0.466163	0.667246
CG45087	132.984	61.7426	127.38	28.8622	121.57	211.101	122.373	-1.10691	-0.0621139	-2.204	-0.129465	0.666681	-0.119967
CG4562	10.0196	7.69341	8.03833	7.3973	7.81277	8.94378	13.7432	-0.38113	-0.317857	-0.437754	-0.358919	-0.163868	0.455893
CG4570	28.5048	26.1838	19.122	14.3953	40.3014	64.1318	73.2836	-0.12253	-0.575971	-0.985607	0.499625	1.16984	1.36229
CG46385	47.4289	51.9453	33.1911	38.5645	46.615	63.6623	68.8775	0.131227	-0.51497	-0.298493	-0.0249721	0.424673	0.538266
CG4666	42.4025	40.9595	43.7728	43.9872	63.0553	86.2346	72.2729	-0.0499512	0.0458853	0.0529344	0.572468	1.02412	0.769305
CG4797	29.3685	34.0935	48.9102	18.4155	28.7615	40.7188	28.28	0.215227	0.735866	-0.673349	-0.0301307	0.471425	-0.0544875
CG5009	27.0717	22.8351	35.665	21.1828	25.1531	29.363	25.4531	-0.245532	0.397723	-0.353892	-0.106049	0.117214	-0.0889441
CG5065	12.8183	16.7122	11.921	13.4949	15.9229	20.2758	17.2089	0.382697	-0.1047	0.0742093	0.312898	0.661554	0.42495
CG5068	29.2223	33.8433	36.1793	39.4135	32.1342	25.8451	23.7842	0.211801	0.308095	0.43162	0.13704	-0.177179	-0.297066
CG5080	14.0549	8.26357	9.89136	12.1183	12.9937	15.6476	16.5111	-0.766236	-0.506832	-0.213886	-0.113261	0.154868	0.232363
CG5162	28.7202	14.1806	16.2301	25.1117	30.7514	31.8741	25.8784	-1.01815	-0.823394	-0.193706	0.0985863	0.150319	-0.150317
CG5171	10.3898	9.68981	9.31335	8.27651	12.6578	17.5311	21.5975	-0.100628	-0.157796	-0.328073	0.284859	0.754749	1.0557
CG5235	19.4017	25.4637	30.3905	33.134	26.2417	22.3869	17.5807	0.392259	0.647437	0.772129	0.435678	0.206472	-0.142191
CG5399	4.03463	1.83182	3.00559	2.14241	5.79212	8.85802	12.3933	-1.13916	-0.424788	-0.913202	0.521655	1.13455	1.61905
CG5707	12.8071	9.30883	9.57028	8.21538	11.9279	18.1378	14.4918	-0.460272	-0.420311	-0.640545	-0.102604	0.502056	0.178293
CG5853	123.736	46.86	148.532	63.8689	99.4132	136.764	115.716	-1.40084	0.263508	-0.95408	-0.315756	0.144423	-0.0966769
CG5885	204.966	211.755	179.154	298.388	313.51	283.479	263.233	0.0470114	-0.194184	0.541805	0.613127	0.467857	0.360956
CG5973	70.0999	25.9558	75.7057	45.1396	65.1052	85.235	73.2346	-1.43336	0.11099	-0.635019	-0.10664	0.282034	0.063113
CG6055	21.0866	13.6019	10.9632	15.5161	19.8497	21.7701	27.4058	-0.632518	-0.943658	-0.442561	-0.0872093	0.0460215	0.378155
CG6145	44.0167	26.1952	50.613	26.0143	37.0273	48.3313	42.3369	-0.748749	0.201457	-0.758746	-0.249462	0.134907	-0.0561354
CG6163	9.53638	6.98171	8.79429	10.2947	10.2001	12.3493	14.4477	-0.449861	-0.116875	0.110388	0.0970697	0.372916	0.599326
CG6424	34.1642	39.3961	20.9727	19.3365	18.6028	21.1414	24.5598	0.205567	-0.703973	-0.821159	-0.876966	-0.692414	-0.476187
CG6479	22.8514	23.474	33.5143	32.5946	24.3501	20.6318	21.8331	0.0387811	0.552494	0.51235	0.0916451	-0.147413	-0.0657656
CG6503	13.9083	5.93248	2.67784	3.6448	10.7759	10.4287	10.49	-1.22924	-2.3768	-1.93203	-0.368138	-0.415387	-0.406931
CG6762	7.59086	9.05489	7.71737	5.8402	8.99472	10.3877	10.1865	0.254434	0.0238459	-0.378246	0.244815	0.452541	0.424323
CG6830	18.0781	7.5297	11.2912	7.56656	10.2663	13.3492	17.236	-1.26358	-0.679044	-1.25653	-0.816327	-0.43749	-0.0688181
CG6910	19.408	18.0183	24.3952	19.7251	18.9639	16.9148	27.794	-0.107189	0.329946	0.0233812	-0.0333958	-0.198365	0.518122
CG6927	11.3912	11.1524	15.83	18.2546	18.6211	18.9128	16.6775	-0.0305655	0.474742	0.68034	0.709019	0.731443	0.549983
CG6967	24.5973	19.382	14.7999	11.1773	10.5064	11.211	11.9561	-0.343783	-0.732913	-1.13793	-1.22723	-1.13358	-1.04075
CG6983	203.712	186.691	173.3	148.907	209.624	272.805	207.814	-0.125879	-0.233259	-0.452119	0.0412729	0.421339	0.0287619
CG7443	102.166	70.7544	222.533	222.951	173.536	117.615	172.371	-0.530023	1.1231	1.12581	0.76432	0.203157	0.754602
CG7675	106.829	253.38	84.095	137.983	151.62	154.356	149.984	1.246	-0.345211	0.369187	0.505157	0.530958	0.489505
CG7724	10.5422	8.7766	10.4694	9.59177	7.24762	6.01109	6.25707	-0.264442	-0.0099972	-0.136307	-0.540597	-0.810477	-0.752617
CG7730	8.34345	10.3573	11.9094	10.5	8.05625	7.48359	7.25764	0.311932	0.513385	0.331673	-0.0505356	-0.156914	-0.201144
CG7824	12.0637	10.7981	12.8687	12.627	13.7852	19.5463	19.7688	-0.159895	0.0931939	0.0658395	0.192448	0.696223	0.712553
CG7997	42.8805	29.7707	42.8273	33.6752	44.1613	57.9351	56.5359	-0.526429	-0.001791	-0.348635	0.0424609	0.434116	0.398846
CG8034	30.5188	43.9766	31.013	17.699	22.0083	30.9112	26.7076	0.527038	0.0231749	-0.78603	-0.471651	0.0184314	-0.192448
CG8112	18.1428	10.1525	25.5971	13.9577	17.5323	20.6521	23.7893	-0.837562	0.496583	-0.378336	-0.0493819	0.186891	0.390916
CG8180	10.8869	6.52881	10.5767	6.67486	10.3192	14.3318	17.1662	-0.737701	-0.0417036	-0.705784	-0.0772621	0.396627	0.656978
CG8303	58.0976	80.5967	57.0018	73.9099	88.6926	109.89	97.5114	0.472242	-0.0274711	0.347289	0.610335	0.91951	0.747092
CG8539	15.5808	10.7263	10.4443	14.7801	20.3335	25.106	23.755	-0.538617	-0.577054	-0.0761133	0.384089	0.688263	0.608462
CG8745	11.0848	5.35062	6.98902	8.7587	9.89221	10.1334	15.1072	-1.0508	-0.665421	-0.339794	-0.164218	-0.129464	0.446654
CG8814	35.3866	23.7872	34.063	22.4406	30.2293	42.6642	35.6679	-0.573018	-0.0549977	-0.657092	-0.227256	0.269823	0.0114231
CG8860	202.743	158.052	197.356	268.314	320.456	272.483	237.319	-0.359253	-0.0388517	0.40427	0.660474	0.426514	0.227176
CG9123	4.50987	5.65862	5.01376	3.99928	7.92214	11.7915	11.1767	0.327364	0.152807	-0.173346	0.812804	1.38659	1.30934
CG9135	61.826	62.813	83.0895	98.3394	68.9152	50.9982	45.2904	0.0228495	0.426453	0.669556	0.156609	-0.277767	-0.449008
CG9331	9.1096	6.67566	6.69652	7.85497	8.25708	8.64433	13.2512	-0.448477	-0.443976	-0.213782	-0.141756	-0.0756336	0.540663
CG9921	29.0099	36.3181	29.9124	29.9254	39.7739	47.3695	45.6349	0.324143	0.0441983	0.0448252	0.455277	0.707413	0.653592
chas	15.0914	11.97	11.3724	10.3933	11.4053	13.7619	17.8546	-0.334303	-0.40819	-0.538073	-0.404022	-0.133047	0.242569
CHES-1-like	21.6064	24.9312	19.2615	18.4242	20.0325	25.9326	35.1185	0.206494	-0.165739	-0.229857	-0.109116	0.263308	0.700773
ClC-a	15.3024	31.0941	15.7378	12.6997	16.2311	20.438	17.3482	1.02288	0.0404759	-0.268964	0.0850028	0.417496	0.181028
cona	25.857	21.056	24.2514	28.5689	23.9618	20.7943	17.1476	-0.296324	-0.0924869	0.143891	-0.109819	-0.314367	-0.592548
corolla	20.1321	21.1548	31.6766	30.3827	25.7827	27.4144	32.8256	0.0714874	0.65392	0.593752	0.356906	0.445436	0.705324
Corp	16.9513	12.2346	20.026	18.7005	20.4535	21.5041	39.6871	-0.470429	0.240478	0.141681	0.270952	0.343216	1.22727
COX8	180.594	116.473	152.994	212.34	272.921	199.575	199.853	-0.632754	-0.239275	0.233626	0.595733	0.144181	0.146189
Cp1	1197.26	1516.23	1628.8	888.882	1161.77	1528.78	1285.86	0.340752	0.444073	-0.429673	-0.043412	0.352644	0.102997
CrebA	28.0223	29.6272	20.8418	32.9253	32.3155	36.4726	36.6837	0.0803469	-0.427095	0.232621	0.205651	0.380238	0.388564
CREG	102.548	57.303	101.568	61.8694	87.2479	104.863	102.051	-0.839617	-0.0138534	-0.729001	-0.233107	0.0322064	-0.00700904
CROT	18.3597	16.1864	15.102	13.8642	19.9007	27.0239	28.2441	-0.18176	-0.281803	-0.405178	0.116277	0.557693	0.621407
crq	137.783	88.9848	142.117	98.9958	136.536	168.528	159.102	-0.630767	0.0446812	-0.476959	-0.0131165	0.29059	0.207554
Cse1	71.858	77.5201	94.0572	93.3083	70.4515	54.938	57.9225	0.109422	0.38839	0.376857	-0.0285184	-0.387344	-0.311025
Ctf4	16.1799	17.3921	28.2091	26.8527	21.036	20.0726	20.6291	0.104229	0.801958	0.730864	0.378658	0.311025	0.350478
CycB	64.8271	57.3298	89.0042	91.1126	97.0131	108.69	123.058	-0.177312	0.457276	0.491054	0.581583	0.74555	0.92467
Cyp4g1	34.9069	12.1097	24.9237	59.9113	49.773	44.1129	49.4798	-1.52735	-0.485994	0.779316	0.511851	0.337688	0.503327
Cyp9b2	16.4773	16.3704	14.2948	15.061	19.5187	23.8001	19.03	-0.00939029	-0.204989	-0.129662	0.244377	0.530488	0.207796
Cys	70.765	43.7427	55.6465	72.1144	88.3934	92.0303	114.207	-0.693994	-0.346745	0.0272514	0.320903	0.379073	0.690543
daw	11.0758	10.6527	6.54192	4.8976	6.92915	9.41357	7.01454	-0.0561918	-0.759625	-1.17726	-0.676661	-0.234597	-0.658991
dco	100.918	90.8113	82.8952	80.953	98.2312	126.514	141.87	-0.15224	-0.283823	-0.318027	-0.0389303	0.326114	0.491386
2001-12-01	602.083	889.781	623.944	742.576	1180.81	1759.82	1480.6	0.563488	0.0514542	0.302576	0.971743	1.54739	1.29815
dgt2	15.8984	16.7825	16.5881	19.9427	21.4082	29.0728	26.2954	0.0780761	0.0612671	0.326979	0.429282	0.870788	0.725929
Dhc98D	7.93469	4.49674	6.81963	6.02883	7.62378	8.97159	10.5156	-0.819294	-0.21848	-0.396296	-0.0576674	0.17719	0.406285
dhd	12.7504	14.8441	16.3791	10.0379	27.3257	39.4158	141.725	0.219347	0.361314	-0.345085	1.09972	1.62823	3.47448
Dip-B	1593.54	739.152	1673.43	667.225	1307.01	1974.43	1690.3	-1.10829	0.070573	-1.25599	-0.285965	0.309201	0.0850441
DIP-iota	4.73772	3.26275	4.00508	3.24866	7.3673	11.2683	8.11265	-0.538104	-0.242362	-0.544348	0.636943	1.25001	0.77598
dl	16.3764	24.4644	12.8117	8.12132	11.6255	16.9348	19.4971	0.579066	-0.354156	-1.01183	-0.494325	0.0483727	0.251641
Dl	7.71911	8.63633	6.96556	6.43738	7.47518	8.64512	10.7764	0.161984	-0.148195	-0.261961	-0.0463262	0.163451	0.481369
dmGlut	6.7818	9.94082	5.84345	5.54508	9.25231	11.7898	17.1041	0.551697	-0.214848	-0.29046	0.448145	0.797799	1.3346
Dmtn	87.2151	62.1632	111.349	59.2863	68.0289	84.9568	86.3046	-0.488517	0.352439	-0.556879	-0.35843	-0.0378485	-0.0151405
DNApol-alpha50	17.9478	17.6982	26.1152	24.403	19.4497	16.8366	14.8384	-0.0202044	0.541083	0.443252	0.115941	-0.0922062	-0.274471
DNApol-delta	20.3962	18.5635	30.7311	28.1093	19.1076	14.3839	15.4291	-0.135832	0.591399	0.462747	-0.0941538	-0.503845	-0.402646
DNApol-epsilon58	16.7609	16.6754	23.1653	24.118	18.2938	15.1608	14.9752	-0.00737825	0.466866	0.525011	0.126255	-0.144754	-0.162524
DNApol-eta	11.9518	12.1343	10.7278	9.02811	11.5194	14.5554	18.4838	0.021863	-0.155874	-0.404732	-0.0531623	0.284327	0.629033
dnk	38.1607	37.8729	56.3038	55.8862	41.2334	35.129	36.8392	-0.0109217	0.561145	0.550404	0.111726	-0.119425	-0.0508459
dnr1	30.6661	10.8818	20.9853	14.5394	19.0253	26.2926	19.1341	-1.49473	-0.547266	-1.07668	-0.688725	-0.221988	-0.680499
DOR	43.1202	24.9211	75.9439	29.3649	41.324	59.6617	48.4792	-0.790996	0.81657	-0.554271	-0.061384	0.468441	0.169002
dos	48.0803	46.3828	42.8371	30.3888	38.6353	50.3215	49.3843	-0.051856	-0.166585	-0.661906	-0.315526	0.065729	0.0386066
Drat	151.412	147.8	266.857	95.687	158.611	230.287	162.214	-0.0348333	0.817587	-0.662085	0.0670133	0.604953	0.0994188
Droj2	161.859	335.876	120.552	142.902	161.64	211.289	225.435	1.05319	-0.425082	-0.179711	-0.00195333	0.38448	0.477974
Drs	3.14729	1.60696	1.14944	1.92035	2.36535	2.05371	97.1314	-0.969776	-1.45318	-0.712741	-0.412056	-0.615878	4.94776
Dsp1	64.9753	63.0389	48.5385	50.147	63.1995	90.0959	88.6442	-0.043649	-0.420762	-0.373728	-0.0399782	0.47157	0.448135
dup	24.608	24.6371	45.7668	43.4743	32.8151	26.0339	26.7629	0.00170504	0.895174	0.821035	0.415232	0.081264	0.121107
E23	7.49735	6.86742	7.32195	6.86225	7.06914	8.24095	14.3921	-0.126613	-0.0341528	-0.127699	-0.084846	0.13643	0.940824
eag	3.28124	2.20767	2.23209	2.11922	5.83103	10.1381	12.8603	-0.571717	-0.555846	-0.630708	0.82951	1.62747	1.97061
ear	12.6858	17.0135	18.1979	20.2049	14.0741	11.985	12.6117	0.423465	0.520557	0.671491	0.149828	-0.0819846	-0.00845175
ebd2	12.111	9.5812	9.13159	9.87972	12.72	14.9734	13.8781	-0.33804	-0.40738	-0.293776	0.0707807	0.306084	0.196492
EbpIII	13.6948	9.73365	23.088	21.5396	21.4512	20.3131	33.2831	-0.492575	0.753515	0.653363	0.64743	0.568782	1.28116
Ect3	55.3581	41.541	52.8554	58.5727	47.8298	41.8728	35.88	-0.414258	-0.0667436	0.081434	-0.210885	-0.402781	-0.625615
eIF4E3	21.9232	15.501	18.6918	15.2657	12.762	8.12725	13.1095	-0.500097	-0.230053	-0.522165	-0.780604	-1.43162	-0.741846
Eip63F-1	9.44017	8.74534	8.18412	8.28899	12.7042	16.0953	13.0491	-0.110298	-0.205986	-0.187617	0.428421	0.769755	0.467066
Eno	110.283	85.1702	92.3175	115.986	115.67	122.836	151.479	-0.37279	-0.256534	0.0727403	0.0688043	0.155523	0.457907
Esp	91.9626	182.346	114.861	48.4135	82.7881	115.864	80.9484	0.987559	0.32077	-0.925638	-0.151624	0.333313	-0.184045
fal	38.397	43.7908	41.8518	36.5349	42.9141	52.8039	69.5789	0.189634	0.124296	-0.0717183	0.160458	0.459651	0.857656
FASN3	8.93028	6.27746	6.34411	12.8324	11.9462	11.7567	11.2507	-0.508524	-0.493288	0.523014	0.419774	0.396706	0.333237
fbp	9.25281	5.11118	7.45825	8.50247	8.5861	7.91667	13.3643	-0.856235	-0.311054	-0.12201	-0.107889	-0.224998	0.530421
Fhos	8.69118	6.85832	8.35412	6.68049	7.58415	9.21809	10.925	-0.341697	-0.0570642	-0.379598	-0.196565	0.0849158	0.330009
Fkbp14	48.6678	39.8268	41.6333	54.1535	64.0595	80.2327	78.7937	-0.289228	-0.22523	0.154087	0.396445	0.721223	0.695113
foxo	26.5045	19.2977	23.5124	18.0422	22.5985	30.6981	28.515	-0.457808	-0.172816	-0.554862	-0.23001	0.211912	0.105484
fz	18.2699	8.20496	10.9429	12.8777	13.9482	15.2315	18.315	-1.1549	-0.739474	-0.504594	-0.38939	-0.262411	0.00355696
fzy	68.6503	66.3232	83.1587	89.0472	63.378	46.0114	44.3751	-0.0497524	0.276601	0.375304	-0.115284	-0.577275	-0.629516
Gadd45	21.8442	19.8767	26.633	11.2401	26.1961	43.6925	24.812	-0.136172	0.285965	-0.958595	0.262102	1.00014	0.183788
Galphai	66.8797	82.2016	59.4772	70.4096	84.525	103.614	94.7189	0.297598	-0.169232	0.0742038	0.33781	0.631579	0.502084
GalT1	24.5399	27.3472	31.6537	30	25.7827	19.471	20.4951	0.156264	0.367245	0.289833	0.071274	-0.333802	-0.25985
gammaTub23C	34.8562	33.6288	42.7355	44.7894	33.9961	25.7529	24.6418	-0.051718	0.29402	0.361742	-0.036046	-0.43668	-0.500308
gammaTub37C	14.1487	9.39657	8.62148	7.47204	14.1857	22.0729	21.2764	-0.590463	-0.714662	-0.921095	0.00376784	0.641607	0.588585
Gapdh1	104.755	57.3709	80.9137	108.018	113.848	116.181	134.235	-0.868628	-0.372563	0.0442526	0.12009	0.149355	0.357742
Gapdh2	261.712	212.122	214.103	282.315	299.755	311.329	374.041	-0.303086	-0.289675	0.109326	0.195804	0.25046	0.515216
Gart	13.9414	11.6707	12.6397	13.8138	16.5965	19.5919	30.5998	-0.256484	-0.141413	-0.0132652	0.251504	0.490882	1.13415
Gasz	48.7408	46.9339	41.5621	36.1524	47.9377	56.6558	61.7343	-0.0544996	-0.229861	-0.431039	-0.0239692	0.217094	0.340942
GILT1	242.247	225.259	357.497	161.589	241.984	302.143	258.457	-0.104894	0.561452	-0.58415	-0.00156714	0.318753	0.0934455
GlcAT-P	22.5491	29.111	17.0203	21.1916	21.9695	24.129	31.3984	0.368495	-0.405813	-0.0895773	-0.0375678	0.0976983	0.477621
glob1	31.6462	16.734	21.6504	28.9684	31.8204	33.6414	36.7712	-0.91925	-0.547639	-0.127552	0.0079197	0.0882055	0.216544
Glut1	5.12533	4.79604	3.26742	4.39549	5.93067	6.98091	12.3911	-0.0958012	-0.649493	-0.221621	0.21055	0.44577	1.27359
Glut4EF	40.9247	27.4996	36.5476	24.639	26.3755	33.9615	37.3315	-0.573561	-0.163195	-0.732028	-0.633773	-0.269072	-0.132578
GlyP	36.5984	27.5184	29.7237	36.1257	35.1373	35.7799	47.6924	-0.411384	-0.300167	-0.018755	-0.0587772	-0.0326312	0.381979
GlyS	46.9867	43.0039	41.1618	45.5869	55.6847	68.301	74.0189	-0.127785	-0.190946	-0.0436331	0.245029	0.539654	0.655641
Gnf1	40.0257	41.7715	50.0472	47.9241	37.0962	29.7154	37.311	0.0615923	0.322363	0.259825	-0.109655	-0.429716	-0.101326
gnu	35.4912	18.2629	30.069	26.5011	37.6651	43.3791	53.943	-0.958545	-0.239184	-0.421409	0.085767	0.289539	0.603974
Gs1	40.6196	19.5774	45.1292	18.4753	60.2196	104.131	76.8775	-1.05299	0.151885	-1.13658	0.568057	1.35815	0.920385
GstD3	16.9447	40.395	20.5304	14.544	18.6629	22.541	26.4781	1.25334	0.276928	-0.22041	0.139339	0.411717	0.643966
GstT3	25.9919	25.9115	29.1887	23.6589	34.8016	38.6907	44.5023	-0.00446956	0.167348	-0.135679	0.421092	0.573925	0.775818
gwl	17.5091	19.6565	16.2641	16.8817	17.9823	19.5987	26.9741	0.166902	-0.106414	-0.0526447	0.0384726	0.162653	0.62347
h	61.7804	44.1612	50.1986	34.958	42.77	56.603	49.575	-0.48437	-0.299502	-0.821527	-0.53055	-0.126271	-0.317536
Hacd1	54.8152	37.6359	59.8632	55.7069	80.9351	95.7188	78.3268	-0.542467	0.127093	0.02328	0.56219	0.804226	0.51493
Hesr	11.085	10.249	5.16089	7.64739	9.86659	5.95435	4.87437	-0.113126	-1.10292	-0.535569	-0.167985	-0.896593	-1.18532
Hexo2	10.6032	9.86523	7.19781	11.2982	12.56	13.8503	14.6456	-0.104075	-0.55887	0.0915932	0.244337	0.385417	0.465968
HINT1	274.998	159.442	219.228	276.111	351.118	284.664	276.877	-0.786389	-0.326989	0.00582724	0.352535	0.0498389	0.00982409
His1:CG33801	14.2896	6.31729	16.9059	17.1784	16.2462	10.2559	6.64788	-1.17759	0.242561	0.26563	0.185137	-0.478511	-1.104
His2B:CG33868	28.0877	9.45078	41.2816	38.5009	54.6776	37.1077	26.0568	-1.57143	0.55556	0.454954	0.961011	0.40178	-0.108279
hiw	11.226	6.24297	7.42343	6.02575	6.79346	7.61779	8.20742	-0.84654	-0.596686	-0.897631	-0.724626	-0.5594	-0.451843
HmgD	144.852	146.628	198.254	243.452	209.195	229.119	180.896	0.017581	0.45277	0.749058	0.530269	0.661517	0.320581
Hmgs	109.911	56.0159	98.5194	67.4064	96.7703	122.629	106.645	-0.972427	-0.157856	-0.705378	-0.1837	0.157964	-0.0435195
Hml	17.3218	8.494	7.32219	12.4891	13.4123	14.2699	15.7151	-1.02807	-1.24224	-0.471919	-0.369032	-0.279614	-0.140437
Hnf4	39.4389	29.3298	42.8465	28.7636	37.8705	51.5336	45.6035	-0.427252	0.119558	-0.455375	-0.0585448	0.385894	0.209525
HP1b	6.4193	9.9508	9.33311	10.858	8.2131	7.76978	8.26916	0.632397	0.539942	0.75827	0.355511	0.275458	0.365325
Hsp67Ba	15.1806	20.117	12.0789	24.0349	18.5333	16.2371	17.2202	0.406186	-0.32974	0.662902	0.287891	0.0970652	0.181873
Idgf1	21.2901	26.8474	14.4298	11.3572	12.6977	13.9173	12.9006	0.3346	-0.561131	-0.906576	-0.745616	-0.613303	-0.722745
Idgf2	21.0117	15.8508	15.5349	19.5543	25.2468	26.6354	24.3979	-0.406637	-0.43568	-0.103707	0.264908	0.342152	0.215564
Idgf4	37.8433	28.7027	21.0166	29.0518	35.2516	33.8234	41.2795	-0.398851	-0.848509	-0.38141	-0.102349	-0.162016	0.125388
Ilp6	54.3882	31.5714	68.8174	26.9937	54.9585	90.4503	60.5103	-0.784675	0.33948	-1.01067	0.0150489	0.733832	0.153887
IM33	7.51748	7.12067	1.41736	2.26149	6.89144	6.02007	21.1611	-0.0782361	-2.40704	-1.73298	-0.125444	-0.320469	1.49309
ImpL2	22.9074	64.4568	16.8904	18.2194	22.0782	30.8364	22.8741	1.49252	-0.43961	-0.330338	-0.0531912	0.428821	-0.00209874
INPP5E	13.5216	14.2089	15.9017	15.2044	11.2835	9.00804	12.2509	0.071529	0.233915	0.169223	-0.261051	-0.585981	-0.142378
insv	10.0606	9.86298	9.89437	10.5317	13.4641	16.2145	16.0378	-0.0286208	-0.0240366	0.066022	0.420401	0.688568	0.67276
Ir7c	9.26335	7.97671	8.13446	7.93588	23.088	38.9837	23.0673	-0.21574	-0.187487	-0.223144	1.31754	2.07327	1.31624
Iris	43.3775	29.695	33.6266	38.4627	50.8263	61.8725	63.0882	-0.546727	-0.367344	-0.173487	0.228628	0.512351	0.540423
JIL-1	32.9	29.8057	24.9384	25.8266	30.0427	38.4482	46.4137	-0.142499	-0.399719	-0.34923	-0.131073	0.224828	0.496463
Kal1	102.253	51.1083	119.22	69.0722	85.4861	109.007	87.23	-1.00051	0.221483	-0.565966	-0.258381	0.0922776	-0.229247
kar	97.8946	88.3196	88.591	94.8196	115.472	142.374	120.653	-0.148496	-0.144069	-0.046044	0.238242	0.540385	0.301563
KCNQ	12.2941	8.02347	10.5848	10.9118	15.1631	21.4644	18.7007	-0.615668	-0.215972	-0.172077	0.302599	0.80398	0.605126
Kmn2	23.1704	20.8812	24.3685	25.937	21.6493	16.9412	14.9289	-0.150078	0.0727345	0.162729	-0.0979626	-0.451747	-0.634175
Kr-h1	35.094	28.9783	27.2434	23.7815	18.7129	16.3665	24.6608	-0.276251	-0.365318	-0.561385	-0.907191	-1.10048	-0.509005
l(1)G0320	147.687	117.495	125.884	202.287	186.326	192.166	186.042	-0.329943	-0.230448	0.453861	0.335286	0.37981	0.333086
l(2)efl	54.123	82.2672	30.0867	31.2532	41.3111	48.786	56.5977	0.604076	-0.847116	-0.792238	-0.389712	-0.149775	0.0645016
La	68.856	64.5233	80.4614	78.3321	58.8148	49.1888	54.4117	-0.0937621	0.224714	0.186021	-0.227403	-0.485253	-0.339665
Lasp	36.9814	23.657	46.2763	30.6348	36.2053	49.2787	45.8304	-0.644533	0.323474	-0.271628	-0.0305989	0.414164	0.309505
Ldsdh1	23.0373	17.4103	15.275	17.5491	20.7721	24.4536	23.7067	-0.404031	-0.592799	-0.392575	-0.149325	0.0860752	0.0413232
Leash	25.1407	30.5421	34.0108	16.1541	22.5116	30.9167	28.2174	0.280774	0.435968	-0.638124	-0.159356	0.298362	0.16656
Lerp	56.1485	49.8613	57.3448	34.3419	43.4409	53.3984	45.7895	-0.171327	0.0304152	-0.709278	-0.370193	-0.072451	-0.294231
Lip4	120.771	81.9178	139.295	74.4411	140.309	208.894	167.427	-0.560025	0.205869	-0.698103	0.216333	0.790497	0.471258
lok	103.417	92.5564	72.2733	63.5902	86.063	110.901	100.823	-0.160069	-0.516939	-0.701597	-0.265008	0.100799	-0.0366486
Lsd-1	34.1077	12.6248	18.9124	16.1719	27.6738	39.5732	41.7987	-1.43384	-0.850765	-1.07661	-0.301577	0.214426	0.293361
Lsd-2	176.84	75.8274	120.053	88.8955	124.155	169.326	150.302	-1.22165	-0.558773	-0.992262	-0.510302	-0.0626411	-0.23458
Mad	30.4903	31.7476	27.2239	26.7731	31.8444	40.7111	48.2282	0.0582972	-0.163477	-0.187566	0.0626893	0.417072	0.661527
mars	14.1714	17.9821	19.785	21.3149	16.2528	14.9164	12.7015	0.343579	0.481425	0.58888	0.197706	0.0739171	-0.157983
mbc	67.5364	48.6495	76.8544	46.0152	57.5004	72.1165	63.8732	-0.47324	0.186463	-0.553555	-0.232093	0.0946641	-0.0804545
Mctp	8.98835	6.44878	12.5514	6.82305	9.13455	11.467	11.8647	-0.47903	0.48172	-0.39764	0.0232774	0.35136	0.400547
Mdh2	109.911	82.777	95.759	127.851	135.373	137.706	156.713	-0.409034	-0.198856	0.218128	0.300604	0.325256	0.511789
mei-218	30.5396	26.6618	17.7989	17.925	27.6925	38.4105	45.0293	-0.195907	-0.778893	-0.768708	-0.141186	0.33082	0.560183
Meltrin	46.7495	38.0798	60.5986	36.809	37.2089	41.9318	43.4725	-0.295925	0.374334	-0.344892	-0.329303	-0.156906	-0.104848
Mfe2	42.7547	35.7358	41.2238	33.0257	42.3118	54.0671	50.3251	-0.258713	-0.0526055	-0.372494	-0.015023	0.338668	0.235195
MFS16	259.562	218.785	295.621	151.223	213.969	271.17	235.192	-0.246565	0.18767	-0.779402	-0.278677	0.0631184	-0.14224
Mgstl	74.8415	48.0085	55.9396	63.3718	83.1845	98.7359	94.2773	-0.640549	-0.419969	-0.239997	0.152476	0.399736	0.333072
Mis12	11.922	16.8948	17.5997	19.1264	14.253	14.6926	13.5901	0.502953	0.561925	0.681939	0.257639	0.301463	0.18893
Mlc1	122.143	81.3413	69.6358	100.495	115.78	122.223	127.965	-0.586511	-0.81067	-0.281447	-0.0771851	0.000944613	0.0671781
Mlc2	165.14	110.154	101.864	141.017	161.778	174.958	185.192	-0.584168	-0.697045	-0.227821	-0.0296742	0.083319	0.165332
mld	42.6526	33.8557	32.5469	31.477	40.5088	55.8464	56.6264	-0.333235	-0.390114	-0.438336	-0.0743983	0.388831	0.408841
Mlp60A	159.648	64.1444	120.665	148.194	210.368	186.014	203.339	-1.3155	-0.403887	-0.107407	0.398021	0.220517	0.348992
Mmp2	51.723	26.065	32.4055	41.4487	41.9573	46.9791	55.4222	-0.988692	-0.674567	-0.319479	-0.301884	-0.138787	0.099658
Mp	10.0285	7.95536	11.9327	7.06876	7.55462	8.6275	9.4431	-0.334107	0.250815	-0.504577	-0.408675	-0.217091	-0.0867734
mrj	39.5317	36.4345	36.0467	30.801	38.3743	50.6246	42.3196	-0.117705	-0.133143	-0.360033	-0.0428696	0.356829	0.098316
mRpL36	18.7587	17.2788	22.0232	25.3235	30.0415	25.3222	24.4406	-0.118557	0.231464	0.432917	0.679397	0.432843	0.38172
mrva	304.957	226.694	364.394	158.048	278.382	396.368	319.307	-0.42786	0.256893	-0.948243	-0.13154	0.378235	0.0663383
msb1l	36.3691	28.1725	45.6465	47.5292	35.1082	30.9603	28.6686	-0.368426	0.327791	0.386101	-0.0509052	-0.232294	-0.343242
msd1	21.2449	19.5693	28.9124	27.4374	34.3185	32.0787	29.3857	-0.118524	0.444572	0.369027	0.69187	0.594499	0.467998
Msr-110	62.782	57.7149	34.4134	48.8342	51.3925	57.7348	76.2527	-0.121407	-0.867381	-0.362459	-0.288793	-0.12091	0.280437
mtrm	3.40404	2.82658	2.23853	1.58969	9.41687	16.4811	27.5459	-0.26819	-0.604696	-1.0985	1.468	2.27549	3.01652
mtsh	20.6537	18.965	13.1713	8.9725	9.89639	10.9519	14.5498	-0.123061	-0.649003	-1.20282	-1.06143	-0.915219	-0.505401
Mur18B	2.06611	0.141898	0.102809	0.0901534	0.109823	0.163281	12.9003	-3.86399	-4.32888	-4.51839	-4.23366	-3.66149	2.64242
Naa40	13.886	13.5886	23.6284	24.4521	21.7361	18.4606	16.7836	-0.0312343	0.766891	0.816327	0.646462	0.410818	0.273421
Naam	5.7542	5.99751	4.94848	4.24077	6.27105	7.73025	10.0778	0.0597483	-0.21763	-0.440289	0.124092	0.4259	0.808493
ND-MLRQ	452.77	367.008	394.561	506.679	692.785	528.885	467.276	-0.302967	-0.19853	0.162294	0.613629	0.224176	0.0454966
ndl	58.1729	159.012	51.1867	85.1698	78.2654	80.8499	75.5895	1.45072	-0.184578	0.549995	0.428027	0.474899	0.377839
NELF-B	19.7285	21.5722	27.5229	25.537	20.1591	15.1267	16.0946	0.128892	0.480351	0.372308	0.03115	-0.383184	-0.293705
Nepl21	5.31579	2.65125	9.89845	12.3142	10.6578	9.29665	8.31046	-1.00361	0.896919	1.21197	1.00355	0.806427	0.644644
neur	25.94	20.1579	11.8141	10.8429	12.5473	15.8065	16.8324	-0.363833	-1.13467	-1.25843	-1.0478	-0.714661	-0.623938
NLaz	24.6145	38.5651	51.2537	21.9048	34.2069	42.2793	32.6354	0.647787	1.05815	-0.168261	0.474779	0.780443	0.406929
nmdyn-D7	13.4166	18.2636	13.7224	12.056	9.62977	8.50274	9.21584	0.444952	0.0325137	-0.154268	-0.478446	-0.658019	-0.541832
nos	83.2634	63.8294	30.943	28.4633	65.3343	101.659	87.519	-0.383461	-1.42807	-1.54858	-0.349842	0.287984	0.0719138
Nost	9.82191	8.16684	6.90977	6.48976	12.1595	19.6322	27.8162	-0.266226	-0.507366	-0.597838	0.308008	0.999146	1.50185
Npc2f	16.6336	8.25252	12.5896	14.8067	13.4955	10.8932	8.44272	-1.01119	-0.401868	-0.16785	-0.301622	-0.610673	-0.978321
Npc2h	10.362	3.59265	4.15978	5.18074	7.87883	9.52277	12.2433	-1.52818	-1.31672	-1.00007	-0.395249	-0.121849	0.24069
Nplp2	33.7196	17.1296	9.72126	11.8024	37.0029	42.3904	43.2961	-0.977096	-1.79437	-1.51451	0.134051	0.33015	0.36065
NtR	11.0081	5.724	6.72848	9.67964	8.61158	8.65862	10.1645	-0.94347	-0.710213	-0.18554	-0.354216	-0.346356	-0.115026
O-fut2	22.4035	11.9881	18.1653	20.9063	24.9975	29.9939	27.4697	-0.902121	-0.302539	-0.0997864	0.15806	0.420945	0.294117
Obp19c	5.2237	0.527702	2.67868	5.93998	13.8197	24.0551	2.48314	-3.30728	-0.96355	0.185386	1.40358	2.2032	-1.07291
Obp49a	8.67347	16.8324	7.67586	11.696	40.3898	59.7587	32.8884	0.95656	-0.176281	0.431334	2.21931	2.78447	1.9229
Obp57a	0.789957	0.84905	2.34079	1.99774	1.25676	0.642751	11.2565	0.104075	1.56715	1.33852	0.669863	-0.297514	3.83284
Obp99a	13.5983	5.28263	9.7011	19.9529	16.0693	13.7448	11.92	-1.3641	-0.487206	0.553172	0.240881	0.0154596	-0.190042
Obp99c	10.2807	4.97897	1.51105	3.40853	9.41354	6.93203	5.8343	-1.04602	-2.76632	-1.59272	-0.127129	-0.568589	-0.817307
orb	78.0034	61.0996	49.758	41.7694	67.315	96.1305	161.322	-0.352374	-0.648609	-0.901091	-0.212609	0.301457	1.04833
Orc3	14.4905	17.1449	19.106	23.5834	19.9496	17.8486	16.1555	0.242672	0.398918	0.702664	0.461252	0.300704	0.156918
Orc6	12.9073	19.0321	19.6412	20.3254	14.8213	11.9408	11.5071	0.560248	0.605696	0.655097	0.199485	-0.112288	-0.165663
ord	42.3748	38.1861	33.4029	24.3618	26.4941	29.4383	35.6655	-0.150159	-0.343233	-0.798586	-0.677535	-0.525512	-0.248677
Oseg1	7.03607	5.23161	6.0069	7.84096	10.7852	13.3408	12.7046	-0.427515	-0.228149	0.15626	0.616211	0.923003	0.852509
Osi20	6.04686	0.279338	13.2629	0.933759	9.37461	18.7923	6.56103	-4.4361	1.13314	-2.69506	0.632572	1.63588	0.117736
osk	0.731002	0.830504	0.481986	0.243232	8.55177	16.0449	58.0641	0.184112	-0.600884	-1.58754	3.54828	4.4561	6.31163
OtopLa	34.1685	26.784	20.9999	26.1801	24.2857	27.457	30.9526	-0.351295	-0.702284	-0.384196	-0.49256	-0.315493	-0.142606
ovo	79.479	74.381	60.8984	52.9309	76.8762	109.396	124.155	-0.0956396	-0.384169	-0.586464	-0.0480367	0.460914	0.643497
ox	66.6019	55.0437	66.9034	85.7895	114.477	82.6427	84.2469	-0.274986	0.00651619	0.365238	0.781423	0.311324	0.33906
Pabp2	58.5752	44.4629	49.4637	69.1232	71.7785	82.9437	76.9084	-0.397688	-0.24392	0.23888	0.293262	0.501842	0.392851
Parp	139.256	98.3208	129.96	148.868	198.965	238.414	165.779	-0.502171	-0.0996718	0.0962942	0.514775	0.775729	0.251522
Pat1	46.3825	42.4305	34.1326	28.3809	36.8066	44.7384	44.29	-0.128479	-0.44243	-0.70866	-0.333616	-0.0520669	-0.0665996
path	295.265	409.568	279.925	293.026	397.8	513.493	412.505	0.472093	-0.07697	-0.0109817	0.430033	0.798334	0.482401
pav	69.3675	57.3045	76.6232	87.4302	100.162	118.354	112.894	-0.275611	0.143521	0.333872	0.530003	0.770777	0.702637
pcm	33.203	30.9019	26.5111	24.7097	27.239	32.0196	39.9032	-0.103618	-0.324717	-0.426236	-0.28564	-0.0523583	0.265191
Pdcd4	397.338	375.35	318.189	288.699	247.922	236.791	252.731	-0.0821303	-0.320483	-0.460801	-0.68048	-0.746753	-0.652764
peb	23.3564	18.0611	21.8153	19.418	23.8772	31.3258	28.1534	-0.370932	-0.0984776	-0.266423	0.0318157	0.423533	0.269491
Pen	107.252	84.292	138.144	133.635	95.1056	75.2967	85.9504	-0.347537	0.365168	0.317293	-0.173402	-0.510346	-0.319428
Pfdn4	22.1533	24.6883	30.4751	36.4159	33.4128	32.7442	31.334	0.156306	0.460109	0.717047	0.592879	0.563718	0.500207
Pfk	14.6374	14.1134	11.2297	13.7192	15.332	17.1748	21.1815	-0.0525937	-0.38234	-0.093463	0.0668866	0.230634	0.533145
Pgd	58.2233	48.2177	60.7293	48.5157	56.5106	71.9575	79.333	-0.272034	0.0607961	-0.263145	-0.0430751	0.305548	0.446324
PGRP-LB	9.45498	14.3754	15.825	5.12732	10.7197	14.7331	8.65187	0.604456	0.743059	-0.882869	0.181118	0.639915	-0.128062
PH4alphaEFB	43.6321	71.3063	38.563	64.8867	55.4729	55.5484	55.2236	0.70864	-0.178173	0.572533	0.346393	0.348355	0.339895
Pi3K21B	79.1544	50.4904	59.1238	48.5655	72.2549	87.9837	79.2161	-0.64866	-0.420931	-0.704738	-0.131574	0.152567	0.00112413
PIG-B	50.9766	58.7082	62.8952	65.7881	54.7764	47.6563	41.0753	0.203727	0.303115	0.367991	0.103719	-0.0971682	-0.311564
pigeon	13.6156	17.5908	17.0629	18.4496	14.4071	11.4269	12.574	0.369561	0.325602	0.438329	0.0815194	-0.252826	-0.114817
pim	13.5568	17.0736	17.1187	18.8577	21.3006	21.9765	18.8212	0.332751	0.336556	0.476137	0.651877	0.696945	0.473342
pip	7.62198	12.6464	5.74494	12.6221	10.3105	9.24679	9.51889	0.730489	-0.407874	0.727714	0.435877	0.278787	0.320628
piwi	223.537	181.219	192.547	180.202	237.81	306.652	348.201	-0.302779	-0.215303	-0.310899	0.0892957	0.456089	0.639407
png	2.62131	2.62165	3.54141	3.21528	6.06048	8.68275	10.0372	0.000187114	0.434036	0.294656	1.20914	1.72786	1.937
Pol32	11.6047	18.4576	17.7098	16.3601	10.1276	7.04963	7.17259	0.669506	0.609839	0.495472	-0.196417	-0.71909	-0.694143
PPO1	11.4	7.84178	5.29321	8.71867	12.8497	16.3386	12.8878	-0.539781	-1.10682	-0.386854	0.172701	0.519251	0.176972
PPO2	11.4801	5.26398	4.67959	8.34283	13.1458	17.4747	12.9776	-1.12491	-1.29468	-0.460526	0.195467	0.606132	0.176888
prage	29.0824	24.6164	24.1437	13.3194	21.3298	32.0538	25.3267	-0.240527	-0.2685	-1.12662	-0.447276	0.140349	-0.199487
Prestin	50.0299	29.8452	45.2017	30.8157	40.0692	48.3489	45.3677	-0.745292	-0.146414	-0.699125	-0.320297	-0.0493075	-0.141125
Prm	66.2493	49.0776	44.1509	53.4385	52.3979	61.7594	72.6706	-0.432841	-0.585462	-0.310026	-0.338396	-0.101246	0.133467
Prps	43.2156	46.7622	39.4403	47.1085	44.3547	46.5848	67.093	0.113791	-0.131882	0.124435	0.0375348	0.108307	0.63461
Pvf1	10.7728	13.7882	7.98441	8.9515	9.73377	11.2708	13.0145	0.356041	-0.432136	-0.267192	-0.146323	0.0651966	0.272727
Pxt	44.427	35.4234	71.6358	83.1192	63.0155	44.6696	35.6561	-0.326734	0.689244	0.903745	0.50427	0.00785661	-0.317288
QC	6.19173	4.48675	5.7136	6.67657	6.64666	6.81959	10.3632	-0.464672	-0.115943	0.108765	0.102287	0.139342	0.743055
Rab32	13.9175	13.5353	10.6905	9.2498	8.37811	9.02069	11.5077	-0.0401732	-0.380571	-0.589406	-0.732203	-0.62559	-0.274301
Rab7	249.613	234.364	258.297	170.016	212.691	272.571	246.452	-0.0909421	0.0493378	-0.554023	-0.230934	0.126939	-0.0183864
Rbp9	24.4205	20.3496	18.9775	16.9179	19.9516	24.6867	36.862	-0.263092	-0.363803	-0.529542	-0.291588	0.0156413	0.594042
Rcc1	26.7513	25.2328	42.3041	44.2048	33.9986	31.7444	38.7699	-0.0843087	0.661188	0.724594	0.345866	0.246893	0.535328
Rcd2	18.5936	17.2648	13.3808	21.8635	20.0689	23.1882	22.0472	-0.106973	-0.474642	0.233718	0.110155	0.318585	0.245789
regucalcin	66.2143	31.0352	42.0823	90.3904	104.16	99.9665	100.082	-1.09324	-0.653929	0.449027	0.653587	0.594302	0.595968
Reph	20.3851	22.7661	16.7414	15.7712	20.0777	26.8972	27.638	0.159372	-0.284095	-0.370223	-0.021921	0.399941	0.439138
retn	8.60472	7.45547	5.66049	4.91759	5.37165	6.92716	11.7335	-0.206829	-0.604201	-0.807177	-0.679763	-0.312864	0.447433
RhoGAP18B	20.1196	15.4907	13.8179	12.99	14.6966	17.1766	21.0468	-0.377199	-0.542063	-0.6312	-0.453119	-0.228157	0.0649993
Rif1	35.5955	40.6821	63.2688	62.6346	45.3914	33.4942	36.8085	0.192699	0.829799	0.815265	0.350724	-0.0877836	0.0483441
Rint1	28.1698	22.1992	39.403	23.7122	30.7881	36.7597	30.188	-0.343642	0.484156	-0.24852	0.128224	0.383976	0.0998259
RnrL	70.2953	61.608	110.51	114.384	82.1422	60.9035	54.6105	-0.190311	0.652677	0.702385	0.224695	-0.206903	-0.36425
RnrS	73.3346	106.047	129.679	133.581	103.836	84.4942	80.8826	0.532138	0.822379	0.865149	0.501741	0.204358	0.141335
row	32.0283	39.4949	41.508	52.8943	42.0157	37.6874	36.371	0.302319	0.374042	0.723765	0.391581	0.234735	0.183441
rpk	12.7576	12.9792	13.3301	10.5424	14.0294	16.7473	18.4183	0.0248445	0.0633307	-0.275154	0.137096	0.392572	0.529783
RpL22-like	21.2317	16.6755	16.1066	12.0878	8.18443	4.57495	8.50944	-0.34849	-0.398568	-0.812668	-1.37527	-2.21439	-1.31908
RpL29	3920.5	4108.71	3340.4	3480.68	5824.42	3984.59	3694.08	0.0676478	-0.231017	-0.171668	0.571077	0.0233936	-0.0858225
RpL30	1629.96	1652.23	1327.07	1395.18	2170.31	1605.19	1516.3	0.019578	-0.296592	-0.224385	0.413065	-0.0220925	-0.104281
RpL37A	1421.21	1542.68	1301.56	1413.73	2196.51	1602.99	1447.5	0.118319	-0.126878	-0.00761313	0.628093	0.173646	0.0264436
RpL38	2157.4	1823.8	1738.87	2049.44	3515.72	2381.16	1905	-0.242346	-0.311144	-0.0740639	0.704526	0.142371	-0.179503
RpL39	2177.53	2104.36	1848.15	2104.7	3563.67	2503.93	2142.4	-0.0493111	-0.236611	-0.049078	0.710671	0.201502	-0.0234647
RpL41	7549.6	8140.51	6822.76	7878.76	14713.8	9129.12	8270.89	0.108719	-0.146045	0.0615684	0.962698	0.274076	0.131642
RpLP1	3194.79	3202.67	2610.05	2832.62	4348.32	3353.54	3198.01	0.00355405	-0.291644	-0.173584	0.444737	0.0699637	0.00145335
RpS19b	136.328	107.844	118.76	116.016	163.38	185.848	215.972	-0.338136	-0.199033	-0.232758	0.261149	0.447041	0.663762
RpS29	1873.8	2060.79	1731.61	1939.44	2860.79	2242.76	2037.49	0.137231	-0.113853	0.0496732	0.610447	0.259308	0.120826
rst	10.0087	4.53272	7.16081	8.76536	10.1715	13.1591	16.081	-1.14281	-0.48306	-0.191369	0.0232779	0.394806	0.684103
rt	3.02491	2.36822	2.20893	2.44692	4.89071	7.07003	10.5961	-0.353089	-0.453545	-0.305925	0.693152	1.22482	1.80857
S6KL	25.174	26.8199	23.6351	16.9139	21.2603	29.8156	25.3214	0.0913694	-0.0910035	-0.573725	-0.243773	0.244133	0.0084227
sad	13.6548	15.7075	12.0629	21.6467	17.4657	15.5747	16.4078	0.202045	-0.178831	0.664739	0.355116	0.189796	0.264974
SAK	19.4415	21.4695	23.9938	24.9654	18.4949	15.4004	14.8794	0.143149	0.303522	0.36079	-0.072012	-0.336172	-0.385823
Sans	14.1697	11.3284	6.47941	6.24954	6.71945	8.87493	11.485	-0.322865	-1.12887	-1.18099	-1.07639	-0.675002	-0.303058
sbm	9.69539	6.30672	9.56514	8.37963	8.21374	8.87739	14.5381	-0.620409	-0.0195128	-0.210412	-0.23926	-0.127163	0.584468
Sccpdh2	17.8735	15.4004	20.7794	17.6914	23.9497	29.7063	23.8721	-0.214854	0.217332	-0.014774	0.422185	0.732947	0.417503
Sec61gamma	306.385	245.175	235.589	372.095	392.428	357.123	343.813	-0.321534	-0.379073	0.280325	0.357082	0.221075	0.166278
sev	32.0271	22.3072	40.4676	17.5268	24.3179	31.8601	26.3021	-0.521784	0.337474	-0.869731	-0.397275	-0.00754237	-0.284115
Sfxn1-3	8.65934	6.67452	6.80098	7.44929	8.31716	8.9431	13.1395	-0.375593	-0.348514	-0.217154	-0.0581661	0.0465179	0.601581
shtd	26.7004	27.8132	35.7977	32.8411	25.0807	19.5571	22.1905	0.0589084	0.423006	0.298641	-0.0902837	-0.449169	-0.266919
Sirup	142.299	89.6149	276.632	116.146	150.114	198.798	181.845	-0.667115	0.959043	-0.292986	0.077133	0.482378	0.353784
SkpC	10.9431	7.03445	7.4741	4.90405	6.28806	8.02326	15.4645	-0.637512	-0.55005	-1.15798	-0.799335	-0.447761	0.498939
SLC5A11	30.2011	11.7949	20.7103	18.1658	25.1731	29.8491	33.4428	-1.35644	-0.544253	-0.733376	-0.262718	-0.0169137	0.147095
slow	11.3125	9.90242	16.6885	13.4776	10.0288	9.34306	9.38376	-0.192065	0.560936	0.252646	-0.173769	-0.275951	-0.26968
sls	48.963	33.6351	28.8448	35.0194	32.805	32.7793	41.1227	-0.541724	-0.763381	-0.483538	-0.577776	-0.578907	-0.251757
Sms	32.6882	27.904	38.1834	38.7148	28.2966	23.5805	21.4764	-0.228298	0.224176	0.244115	-0.208141	-0.471176	-0.606018
sno	21.4706	24.3274	25.9168	25.9485	18.6395	15.8032	17.2573	0.18022	0.271525	0.273289	-0.203999	-0.442146	-0.315156
Socs36E	21.9258	18.8695	15.219	10.8024	12.4272	16.9008	16.613	-0.216573	-0.526756	-1.02128	-0.819128	-0.375538	-0.400317
Sod3	31.8755	36.7449	29.1755	32.8514	38.0936	42.2744	52.074	0.205096	-0.127691	0.0435069	0.257101	0.407336	0.708115
solo	20.2092	23.0449	15.1695	20.8506	35.101	51.583	35.2317	0.189435	-0.413839	0.0450767	0.7965	1.35188	0.801862
sona	15.2759	11.1264	9.23254	13.2753	14.2884	15.8644	14.4421	-0.457271	-0.726458	-0.202513	-0.096413	0.0545356	-0.0809768
Sox14	45.3911	41.0377	55.0469	26.9557	39.3664	58.2275	48.8494	-0.14546	0.278252	-0.751819	-0.205445	0.359291	0.105931
Spase12	53.1604	56.235	66.736	82.5357	102.524	90.0977	83.5104	0.0811164	0.328113	0.634666	0.947538	0.761138	0.651604
Spindly	11.5221	10.068	15.4196	15.9805	11.8651	9.9605	9.60973	-0.194627	0.420362	0.471909	0.0423206	-0.210114	-0.261836
srl	59.1223	55.6146	52.4905	49.4143	52.4544	60.0287	83.5798	-0.0882387	-0.171646	-0.258774	-0.172639	0.02195	0.499452
srp	17.4445	7.75735	13.9049	11.4477	12.9853	17.1755	21.5025	-1.16914	-0.327179	-0.607714	-0.425893	-0.0224201	0.301732
SsRbeta	110.352	128.042	100.504	161.242	166.916	157.939	148.521	0.214504	-0.13486	0.547115	0.597009	0.517255	0.428554
stas	81.2157	65.9648	94.8748	57.3429	72.9817	96.9798	80.9511	-0.300062	0.224266	-0.502144	-0.154224	0.255926	-0.00470796
stau	49.2012	44.8594	52.6498	55.9081	37.4703	29.4346	30.6894	-0.133283	0.0977345	0.184364	-0.392946	-0.74118	-0.680953
stet	41.2913	41.4974	39.9974	32.7062	40.1654	46.554	55.513	0.00718311	-0.0459316	-0.336274	-0.0398846	0.173067	0.426988
stg	17.7377	18.6403	19.3176	13.7835	13.6342	16.6339	23.1853	0.0716061	0.123097	-0.363877	-0.379589	-0.0926925	0.386391
sti	35.4944	31.815	50.4293	59.1721	52.7384	50.4856	41.7074	-0.157884	0.506671	0.737326	0.571262	0.508281	0.232712
stwl	25.223	22.243	21.6763	21.0024	26.4705	34.1832	37.0522	-0.181388	-0.218621	-0.264186	0.0696456	0.438548	0.554819
stx	47.9408	46.9569	36.897	39.9444	47.4354	60.1926	69.3972	-0.0299168	-0.37775	-0.263261	-0.0152899	0.328332	0.533623
sun	159.926	122.722	156.309	190.976	279.81	217.612	213.023	-0.382011	-0.0330037	0.255987	0.807043	0.444354	0.413605
sunn	38.9875	31.0007	33.4116	33.447	45.9565	55.2833	57.3238	-0.330711	-0.222663	-0.221135	0.237257	0.503832	0.556123
tant	35.2055	40.0174	37.6275	35.6329	26.3359	21.8531	23.3997	0.184827	0.0959866	0.0174091	-0.41877	-0.687963	-0.589311
tefu	31.9209	37.6645	36.7999	35.0187	27.1344	21.6466	20.1568	0.238704	0.205201	0.133624	-0.234378	-0.560361	-0.663235
Tep4	78.939	49.3683	55.7715	64.1988	76.5571	88.4676	104.011	-0.677153	-0.50121	-0.298192	-0.0442021	0.164411	0.397926
Tina-1	40.3316	43.9425	44.0935	49.4476	58.4604	70.1648	66.1434	0.123706	0.128655	0.29399	0.535549	0.798837	0.713687
Tl	19.4721	12.8419	15.2049	13.141	21.8009	30.2852	36.3058	-0.60055	-0.356872	-0.567333	0.162979	0.637204	0.898792
Tm2	86.1801	62.3888	58.7738	82.274	84.5194	99.5119	107.665	-0.466068	-0.552182	-0.0669182	-0.0280722	0.207514	0.321123
TM4SF	15.6696	8.11398	17.1913	13.8295	11.6169	10.6377	11.7291	-0.949487	0.13371	-0.180219	-0.431743	-0.558782	-0.417876
toc	13.2564	11.4541	9.22648	9.9935	10.0643	11.5708	16.2474	-0.210825	-0.522837	-0.407627	-0.397442	-0.1962	0.29352
Tom7	125.583	81.0849	109.583	142.969	181.842	162.099	151.384	-0.631136	-0.196617	0.187061	0.534044	0.368234	0.269572
Tpi	44.3331	35.6773	34.2992	51.8469	51.3272	50.8933	65.8533	-0.313378	-0.370209	0.225873	0.211339	0.199091	0.570871
TpnC47D	36.8283	17.716	19.7142	33.5142	46.0895	40.5996	40.7971	-1.05576	-0.90158	-0.136042	0.323623	0.140651	0.147652
tra2	25.6947	32.5801	34.2679	41.1261	34.3015	31.4667	30.4879	0.34252	0.415387	0.678583	0.416801	0.292355	0.246766
trbl	44.1811	38.0849	36.5429	29.8696	35.1978	48.1715	41.7583	-0.21421	-0.273838	-0.564751	-0.327944	0.124751	-0.0813664
Trf5	11.7924	6.5483	8.16446	4.58733	3.09708	1.52181	2.96607	-0.848665	-0.530428	-1.36213	-1.92888	-2.954	-1.99123
Tsp42Ej	8.9669	6.35983	8.48647	9.06967	11.3187	11.3116	13.5803	-0.495621	-0.0794447	0.0164408	0.336027	0.335122	0.598834
Tsp74F	137.906	264.808	103.92	152.965	179.933	204.751	183.63	0.941261	-0.408212	0.149516	0.383775	0.570185	0.413117
tty	2.72717	1.96117	2.09822	2.05921	5.53307	9.96074	15.1336	-0.47569	-0.378239	-0.405314	1.02068	1.86885	2.47228
tut	24.3943	35.8708	25.5628	18.7155	19.2024	15.4085	18.0941	0.556266	0.0675018	-0.38231	-0.345257	-0.662818	-0.431025
twe	16.2622	16.3598	26.9061	25.5831	20.6202	18.9462	17.5009	0.00863267	0.726411	0.653669	0.342536	0.220386	0.105907
ubl	13.4379	14.3533	18.5074	18.7935	21.5656	18.4537	16.3474	0.0950748	0.461795	0.483926	0.682424	0.457602	0.282753
UGP	27.8981	30.3696	24.5735	31.5125	31.3583	32.0702	41.191	0.122461	-0.183064	0.175757	0.16868	0.201066	0.562162
up	126.194	99.106	89.0483	113.427	112.372	131.819	143.907	-0.348599	-0.502983	-0.153879	-0.167361	0.062915	0.189493
UQCR-11	70.4504	67.5956	80.0957	104.225	123.886	95.1641	84.0097	-0.0596786	0.185117	0.565022	0.814333	0.43381	0.253948
Uros1	12.5754	12.0921	11.1837	10.2938	12.3434	14.3047	18.8804	-0.0565395	-0.169207	-0.288829	-0.0268644	0.185885	0.586285
Usp10	88.1557	80.5569	51.1003	51.67	52.7702	63.681	85.0627	-0.130046	-0.786722	-0.770727	-0.74033	-0.469191	-0.0515272
vilya	10.7187	9.90782	8.57041	5.80574	9.90779	11.7739	16.1492	-0.11349	-0.322694	-0.884578	-0.113495	0.135462	0.591333
wake	16.3183	17.2027	13.2535	15.7615	17.8495	19.1254	27.3828	0.0761442	-0.300117	-0.0500859	0.129393	0.228999	0.746779
wbl	12.7132	11.8575	7.89875	20.5945	18.2638	16.888	16.8489	-0.100527	-0.686631	0.695932	0.52266	0.409671	0.406327
whd	33.9133	19.1433	28.0227	23.3904	29.7467	37.6278	34.6317	-0.825012	-0.275255	-0.535935	-0.189122	0.149948	0.030242
wisp	2.93153	2.75694	2.17875	1.85985	3.95296	6.6346	10.3647	-0.088586	-0.428153	-0.656468	0.43128	1.17836	1.82195
wnd	10.2123	10.4472	8.83815	7.70198	7.44072	9.092	12.5495	0.0328085	-0.208492	-0.407007	-0.456794	-0.167638	0.297322
WRNexo	7.74346	8.4109	13.2234	12.8603	8.93629	6.89931	8.33383	0.119282	0.772043	0.731874	0.206698	-0.166526	0.106001
wupA	99.4758	71.0377	65.9045	89.817	96.7918	110.508	120.444	-0.485761	-0.593969	-0.147357	-0.0394608	0.151733	0.275945
X11Lbeta	5.50183	3.08346	3.06147	3.14979	6.96243	11.6924	15.8553	-0.835361	-0.845687	-0.804656	0.339679	1.08759	1.52698
x16	29.3921	32.0667	42.5587	52.042	38.5354	34.3502	29.5321	0.125647	0.534026	0.824248	0.390756	0.22489	0.00685551
yl	13.5528	10.3542	15.621	13.7172	14.7571	17.2325	33.326	-0.388375	0.204896	0.0173951	0.122818	0.346541	1.29806
ZnT41F	16.72	16.2151	12.9357	15.8019	17.7699	18.5219	20.7139	-0.0442369	-0.370217	-0.0814768	0.0878607	0.147657	0.309024
zpg	75.5578	71.1789	71.592	71.3795	96.9207	122.032	120.412	-0.0861311	-0.0777823	-0.0820709	0.359224	0.691607	0.672327
Zwilch	13.3218	18.3627	20.4488	23.4578	17.7181	12.4424	13.8543	0.462989	0.618227	0.816279	0.411435	-0.0985242	0.0565448
