# Supplementary material for: Two distinct waves of transcriptome and translatome changes drive Drosophila germline stem cell differentiation
Source: EMBO J. 2024 Mar 13;43(8):10. doi: 10.1038/s44318-024-00070-z (PMC11021484; doi:10.1038/s44318-024-00070-z)
Supplement: Supplementary file 5 — Data Set EV4 [file 44318_2024_70_MOESM5_ESM.xlsx]

## Sheet: legend
Dataset EV4. JUM output tables (deltaPSI, p value and event) for 9 hr AHS and 38 hr AHS vs ‘no HS’. Pooling of all splicing events and including only those genes in the filtered dataset (Table EV2).

## Sheet: 9v0_splicing_pooled_filtered
gene_id	LRT_p_value.full_vs_reduced	deltaPSI	event	minuslogp
AANAT1	0.0217561	-0.06255	A5SS	1.66242
AANAT1	0.0187466	0.06255	A5SS	1.72708
ABCB7	0.0369421	0.349641	intron_ret	1.43248
Acn	0.0342635	0.0624011	intron_ret	1.46517
Act5C	0.0398109	0.05315	A5SS	1.4
Act5C	0.039797	-0.05315	A5SS	1.40015
Ada2a	0.0477821	-0.1088	A3SS	1.32073
Ada2a	0.0499017	0.1088	A3SS	1.30188
AdamTS-A	0.0186753	0.0316288	intron_ret	1.72873
Adar	0.0877768	-0.2307	composite	1.05662
Adar	0.340153	-0.0699	composite	0.468325
Adar	0.537472	-0.03845	composite	0.269644
Adar	0.613152	0.026	composite	0.212432
Adar	0.0242967	-0.0922	composite	1.61445
Adar	0.325847	-0.04185	composite	0.486987
Adar	0.247192	0.0803	composite	0.606965
Adar	0.0819858	0.2307	composite	1.08626
Adar	0.62059	-0.03725	composite	0.207195
Adar	0.0737979	0.10715	composite	1.13196
Adar	0.320085	0.0662	composite	0.494734
AdSS	0.0212203	0.0320295	intron_ret	1.67325
Akap200	0.02014	-0.13955	A5SS	1.69594
Akap200	0.0204642	0.13955	A5SS	1.689
Aldh-III	0.216785	0.04395	A5SS	0.663971
Aldh-III	0.205289	-0.03835	composite	0.687633
Aldh-III	0.000950879	-0.14575	composite	3.02187
Aldh-III	0.0268315	-0.03525	composite	1.57136
Aldh-III	5.8e-05	0.18095	composite	4.23672
Aldh-III	0.0251384	-0.10745	A5SS	1.59966
Aldh-III	0.0294299	0.0644	composite	1.53121
Aldh-III	0.00774006	-0.02605	composite	2.11126
Aldh-III	0.303422	0.06345	A5SS	0.517953
alpha-Spec	0.0214743	0.0844639	cassette	1.66808
Amph	0.10221	0.0955	composite	0.990506
Amph	0.200179	-0.09495	composite	0.698583
Amph	0.0117289	0.06865	composite	1.93074
Amph	0.0229175	-0.06905	composite	1.63983
Amph	0.999025	0.00045	composite	0.000423441
Amph	0.96399	-0.00055	composite	0.0159275
anchor	0.0393728	0.059221	intron_ret	1.4048
Ank	0.204525	0.06275	A5SS	0.689255
Ank	0.588252	-0.0548	A5SS	0.230436
Ank	0.497109	0.0408	A5SS	0.303549
Ank	0.871836	0.00655	A5SS	0.0595653
Ank	0.0491807	-0.0554	A5SS	1.30821
AP-1gamma	0.165599	0.09785	A5SS	0.780942
AP-1gamma	0.0312749	-0.12505	A5SS	1.5048
AP-1gamma	0.934224	0.02725	A5SS	0.0295488
apt	0.530143	-0.0223	A5SS	0.275607
apt	0.01637	0.09865	A5SS	1.78595
apt	0.0985548	-0.0763	A5SS	1.00632
Arf102F	0.0414285	0.0836347	intron_ret	1.3827
Arf51F	0.0180234	0.23767	intron_ret	1.74416
Arl4	0.0367811	0.0492	A3SS	1.43437
Arl4	0.0419236	-0.0492	A3SS	1.37754
arm	0.678184	-0.00605	A5SS	0.168653
arm	0.0126266	-0.0223	A5SS	1.89871
arm	0.64744	-0.00075	A5SS	0.188801
arm	0.0521418	0.0308	A5SS	1.28281
arm	0.517968	-0.00155	A5SS	0.285697
Atet	0.0474779	-0.047707	intron_ret	1.32351
ATP8A	0.0186362	0.0726	A3SS	1.72964
ATP8A	0.432335	-0.04345	A3SS	0.364179
ATP8A	0.41152	-0.02925	A3SS	0.385609
bbg	0.562029	-0.01975	A5SS	0.250241
bbg	0.162675	-0.1153	A5SS	0.78868
bbg	0.400651	-0.03365	A5SS	0.397234
bbg	0.0159617	0.1687	A5SS	1.79692
Best2	0.0126134	-0.0222	A3SS	1.89917
Best2	0.0151382	0.0222	A3SS	1.81993
beta-Man	0.036579	0.035	A3SS	1.43677
beta-Man	0.347486	-0.0126	A3SS	0.459063
beta-Man	0.0393495	-0.02235	A3SS	1.40506
betaTub60D	0.0219256	-0.0502	A3SS	1.65905
betaTub60D	0.0220316	0.0502	A3SS	1.65695
bmm	1.95e-05	-0.174976	cassette	4.71021
bora	0.0195403	0.113549	intron_ret	1.70907
br	0.000895126	0.0858	A5SS	3.04812
br	7.45e-05	-0.1966	composite	4.12798
br	0.674442	-0.0041	composite	0.171055
br	0.0177403	-0.127	A5SS	1.75104
br	0.00817803	0.1253	composite	2.08735
br	0.000217846	0.15765	composite	3.66185
br	0.00761353	-0.1253	composite	2.11841
br	0.288469	0.04305	composite	0.539901
br	0.416486	0.04115	A5SS	0.380399
brat	0.0417842	-0.09815	A5SS	1.37899
brat	0.0421648	0.09815	A5SS	1.37505
Bsg	0.382095	0.072	composite	0.417829
Bsg	0.499947	-0.0654	composite	0.301076
Bsg	0.443112	-0.05795	composite	0.353487
Bsg	0.00958108	-0.07885	composite	2.01859
Bsg	0.687181	-0.02955	composite	0.162929
Bsg	0.0673037	0.1367	composite	1.17196
Bsg	0.387386	-0.072	composite	0.411856
Bsg	0.501673	0.0654	composite	0.299579
Bsg	0.684073	0.02955	composite	0.164898
Bsg25D	0.0188759	-0.0369	A5SS	1.72409
Bsg25D	0.0154815	0.0369	A5SS	1.81019
btsz	0.0285009	-0.12995	A5SS	1.54514
btsz	0.0244905	0.12995	A5SS	1.611
c11.1	0.0388933	0.0513898	intron_ret	1.41013
C3G	0.00913348	0.0895	A5SS	2.03936
C3G	0.00140025	-0.16005	A5SS	2.85379
C3G	0.0273942	0.0436	A5SS	1.56234
C3G	0.327867	0.0269	A5SS	0.484302
Cadps	0.000354132	-0.0672	A3SS	3.45083
Cadps	0.000258301	0.0672	A3SS	3.58787
Cadps	0.283638	-0.0461	composite	0.547236
Cadps	0.043853	-0.0336	composite	1.358
Cadps	0.0374817	0.0336	composite	1.42618
Cadps	0.0522137	0.0777	composite	1.28222
Cadps	0.0517077	-0.03165	composite	1.28644
Cadps	0.00569107	-0.226189	cassette	2.24481
Cals	0.0142869	-0.00608751	cassette	1.84506
CaMKII	0.0420686	-0.0330555	intron_ret	1.37604
Cap-H2	0.290615	-0.0772	A3SS	0.536683
Cap-H2	0.146214	-0.10165	A3SS	0.835012
Cap-H2	0.019215	0.17885	A3SS	1.71636
Caper	0.0084676	0.139329	intron_ret	2.07224
cas	2.59e-05	0.0532731	intron_ret	4.5865
Cda5	0.217871	-0.15155	composite	0.6618
Cda5	0.282872	0.1442	composite	0.54841
Cda5	0.141537	0.10255	composite	0.849129
Cda5	0.00681582	-0.2411	composite	2.16648
Cda5	0.222798	0.15155	composite	0.65209
Cda5	0.2395	0.09685	composite	0.620695
Cda5	0.114641	-0.10255	composite	0.940661
Cdk1	0.0299162	0.0317055	intron_ret	1.52409
Cfp1	0.0466307	0.0642902	intron_ret	1.33133
CG10082	0.208862	-0.1222	composite	0.680141
CG10082	0.0364394	-0.0806	composite	1.43843
CG10082	0.0628067	0.08885	composite	1.20199
CG10082	0.201963	0.1222	composite	0.694728
CG10082	0.0859714	-0.02515	composite	1.06565
CG10082	0.00807214	0.10575	composite	2.09301
CG10082	0.0651058	-0.08885	composite	1.18638
CG10365	0.44668	0.01975	A5SS	0.350004
CG10365	0.0716238	-0.10545	A5SS	1.14494
CG10365	0.042243	0.12445	A5SS	1.37424
CG10365	0.247723	-0.03885	A5SS	0.606034
CG10462	0.0378804	0.08595	A3SS	1.42159
CG10462	0.0362296	-0.08595	A3SS	1.44094
CG10737	0.0626135	0.0852	composite	1.20333
CG10737	0.10942	0.07025	composite	0.960904
CG10737	0.718394	-0.027	composite	0.143637
CG10737	0.106108	-0.07025	composite	0.974252
CG10737	0.0145468	-0.0277242	cassette	1.83723
CG10737	0.0393748	-0.12255	composite	1.40478
CG10737	0.192014	0.03735	composite	0.716667
CG10737	0.717967	0.027	composite	0.143896
CG10863	0.0185953	-0.0555249	intron_ret	1.7306
CG11409	0.327769	0.06395	composite	0.484433
CG11409	0.191523	0.06225	composite	0.717779
CG11409	0.202383	-0.06225	composite	0.693827
CG11409	0.331516	-0.06395	composite	0.479495
CG11409	0.00372345	-0.17375	composite	2.42905
CG11409	0.00355062	0.17375	composite	2.4497
CG12121	0.0342775	0.0626105	intron_ret	1.46499
CG1265	1.29e-06	-0.02975	A3SS	5.88795
CG1265	2.65e-06	0.02975	A3SS	5.57617
CG1275	0.013837	-0.136154	cassette	1.85896
CG13366	0.0105316	-0.0877817	intron_ret	1.97751
CG13384	0.854989	0.0066	composite	0.0680396
CG13384	0.343739	0.0344	composite	0.463771
CG13384	0.00941519	0.0848	composite	2.02617
CG13384	0.0387675	0.210819	intron_ret	1.41153
CG13384	0.225126	-0.041	composite	0.647575
CG13384	0.0113915	-0.0848	composite	1.94342
CG1371	0.0338933	-0.028543	intron_ret	1.46989
CG1371	0.0467681	0.0131001	intron_ret	1.33005
CG13784	0.0178524	0.0503842	intron_ret	1.7483
CG14184	0.0144462	-0.0391887	intron_ret	1.84025
CG1440	0.00676501	0.15655	A3SS	2.16973
CG1440	0.00781288	-0.15655	A3SS	2.10719
CG14411	0.000664987	0.07455	A5SS	3.17719
CG14411	0.000854208	-0.07455	A5SS	3.06844
CG15347	0.0436611	-0.0215	A3SS	1.35991
CG15347	0.039946	0.0215	A3SS	1.39853
CG15445	0.852381	-0.01875	composite	0.0693661
CG15445	0.581349	0.0566	composite	0.235563
CG15445	0.354426	-0.1251	composite	0.450475
CG15445	0.874095	0.044	composite	0.0584415
CG15445	0.873435	-0.044	composite	0.0587693
CG15445	0.28638	0.14145	composite	0.543058
CG15445	0.350183	0.1251	composite	0.455706
CG15445	0.584763	-0.0566	composite	0.23302
CG15445	0.030735	-0.1227	composite	1.51237
CG1582	0.0186267	0.0975941	intron_ret	1.72986
CG1582	0.0506633	-0.0624565	intron_ret	1.29531
CG1598	0.0285104	-0.0422987	intron_ret	1.545
CG1636	0.021981	0.08215	A3SS	1.65795
CG1636	0.0189185	-0.08215	A3SS	1.72311
CG1637	0.00474855	-0.0478	A3SS	2.32344
CG1637	0.455791	0.0017	A3SS	0.341234
CG1637	0.683351	0.0053	A3SS	0.165356
CG1637	0.0291605	0.0408	A3SS	1.5352
CG1646	0.831193	-0.00615	A3SS	0.080298
CG1646	0.0348559	0.07125	A3SS	1.45772
CG1646	0.124182	-0.0651	A3SS	0.905941
CG1677	0.0420984	0.04795	A3SS	1.37573
CG1677	0.0396277	-0.04795	A3SS	1.402
CG17292	0.0145093	-0.04975	A5SS	1.83835
CG17292	0.0166047	0.04975	A5SS	1.77977
CG17549	0.0393046	0.0693909	cassette	1.40556
CG17721	0.0412287	-0.11105	A5SS	1.3848
CG17721	0.0376151	0.11105	A5SS	1.42464
CG17765	0.0116695	0.0547377	intron_ret	1.93295
CG18004	0.0242869	0.0618476	intron_ret	1.61463
CG18135	0.00177949	0.0965	A5SS	2.7497
CG18135	0.00164192	-0.0965	A5SS	2.78465
CG1910	0.0484153	-0.0755	A5SS	1.31502
CG1910	0.0534083	0.0755	A5SS	1.27239
CG2059	0.04605	0.0805567	intron_ret	1.33677
CG2076	0.0168885	0.0347435	intron_ret	1.77241
CG2519	0.0238282	0.0465541	intron_ret	1.62291
CG2691	0.046323	-0.0217077	intron_ret	1.3342
CG30344	0.0333759	-0.0726096	intron_ret	1.47657
CG30460	0.000418226	0.10635	A5SS	3.37859
CG30460	0.000475123	-0.10635	A5SS	3.32319
CG31122	0.00740623	0.08135	A3SS	2.1304
CG31122	0.00781327	-0.08135	A3SS	2.10717
CG31710	0.0350667	-0.2507	A5SS	1.45511
CG31710	0.0319949	0.2507	A5SS	1.49492
CG31999	0.00673234	-0.0771	A3SS	2.17183
CG31999	0.00855777	0.0771	A3SS	2.06764
CG32264	0.00388578	-0.0806483	intron_ret	2.41052
CG32264	0.0281959	-0.17025	A5SS	1.54981
CG32264	0.146296	0.0786	A5SS	0.834767
CG32264	0.230028	0.09165	A5SS	0.638219
CG32486	0.0197616	0.05184	intron_ret	1.70418
CG32521	0.0559254	-0.0489	A3SS	1.25239
CG32521	0.00312407	-0.0297	A3SS	2.50528
CG32521	0.00210076	0.0786	A3SS	2.67762
CG32625	0.0439795	-0.01245	A5SS	1.35675
CG32625	0.0368101	0.01245	A5SS	1.43403
CG33056	0.0269952	-0.23575	A3SS	1.56871
CG33056	0.0266907	0.23575	A3SS	1.57364
CG33155	0.0147725	0.02565	A5SS	1.83054
CG33155	0.0164641	-0.02565	A5SS	1.78346
CG34126	0.0390642	-0.02235	A5SS	1.40822
CG34126	0.00855609	0.147685	cassette	2.06772
CG34126	0.0454744	0.02235	A5SS	1.34223
CG34417	0.23198	0.20275	composite	0.63455
CG34417	0.13779	0.0937	composite	0.860783
CG34417	0.047612	-0.0456157	intron_ret	1.32228
CG34417	0.0325173	-0.11705	composite	1.48789
CG34417	0.233953	-0.20275	composite	0.630872
CG34417	0.00420712	-0.15345	A3SS	2.37602
CG34417	0.00316705	0.15345	A3SS	2.49935
CG34417	0.169117	0.1595	composite	0.771812
CG34417	0.364659	-0.0593	composite	0.438113
CG34417	0.562959	0.03005	composite	0.249524
CG34417	0.717475	0.02925	composite	0.144193
CG34417	0.151473	-0.07555	composite	0.819666
CG34417	0.113315	0.10295	composite	0.945714
CG34417	0.17699	-0.1595	composite	0.752051
CG34417	0.688442	0.02335	composite	0.162132
CG34417	0.598303	-0.0274	composite	0.223079
CG34417	0.0229102	0.129694	cassette	1.63997
CG3529	0.00681771	-0.0589757	cassette	2.16636
CG3529	0.0251915	0.167985	intron_ret	1.59875
CG4238	0.00955891	0.16865	A3SS	2.01959
CG4238	0.0096699	-0.16865	A3SS	2.01458
CG42748	0.0160582	0.0706604	cassette	1.7943
CG42797	0.0461039	-0.106	A5SS	1.33626
CG42797	0.0495123	0.106	A5SS	1.30529
CG4281	0.0141303	0.0388049	intron_ret	1.84985
CG4313	0.000747928	0.16295	A5SS	3.12614
CG4313	0.000978388	-0.16295	A5SS	3.00949
CG43156	0.0341149	-0.18395	A3SS	1.46706
CG43156	0.0273726	0.18395	A3SS	1.56268
CG43693	0.0131372	-0.02205	A5SS	1.8815
CG43693	0.0137828	0.02205	A5SS	1.86066
CG43783	0.0535798	0.0463636	intron_ret	1.271
CG43897	0.0293293	0.1286	composite	1.5327
CG43897	0.714071	-0.0186	composite	0.146258
CG43897	0.060895	-0.11	composite	1.21542
CG43897	0.574293	0.04365	composite	0.240867
CG43897	0.585676	-0.04365	composite	0.232343
CG4896	0.0145458	-0.200917	cassette	1.83726
CG5059	0.0412597	0.02925	A5SS	1.38447
CG5059	0.376414	-0.016	A5SS	0.424334
CG5059	0.158447	-0.0133	A5SS	0.800117
CG5080	0.00931441	-0.0715	A5SS	2.03084
CG5080	0.011369	0.0715	A5SS	1.94428
CG5098	0.00491244	-0.145	A5SS	2.3087
CG5098	0.00508909	0.145	A5SS	2.29336
CG5196	0.046874	0.0849817	intron_ret	1.32907
CG5758	0.000300545	0.170092	intron_ret	3.52209
CG5853	0.0555796	-0.01045	A5SS	1.25508
CG5853	0.0098509	-0.0450929	intron_ret	2.00652
CG5853	0.048569	0.01045	A5SS	1.31364
CG5973	0.307064	-0.02255	A5SS	0.512771
CG5973	0.0146102	-0.07925	A5SS	1.83534
CG5973	0.0163329	0.10185	A5SS	1.78694
CG6006	0.018435	0.0297363	intron_ret	1.73436
CG6006	0.000267947	0.0743	A5SS	3.57195
CG6006	0.000253624	-0.0743	A5SS	3.59581
CG6145	0.00211802	-0.1391	A5SS	2.67407
CG6145	0.00176678	0.1391	A5SS	2.75282
CG6191	0.055866	-0.126717	cassette	1.25285
CG6325	0.0294767	0.0594601	intron_ret	1.53052
CG6659	0.0142949	-0.194338	intron_ret	1.84482
CG7324	0.0473664	-0.0236998	intron_ret	1.32453
CG7324	0.0455679	0.0581555	intron_ret	1.34134
CG7369	0.015191	0.15825	A3SS	1.81841
CG7369	0.0104964	-0.15825	A3SS	1.97896
CG7611	0.0992186	0.08135	A5SS	1.00341
CG7611	0.276827	0.06955	A5SS	0.557791
CG7611	0.0218195	-0.15895	A5SS	1.66115
CG7611	0.808596	0.00805	A5SS	0.0922686
CG7766	0.211848	0.05675	composite	0.673975
CG7766	0.0150985	-0.0907	composite	1.82107
CG7766	0.140315	0.0341	composite	0.852896
CG7766	0.439135	0.02065	composite	0.357402
CG7766	0.661857	-0.02525	composite	0.179236
CG7766	0.947784	0.00455	composite	0.0232906
CG8108	0.00493195	0.1028	A3SS	2.30698
CG8108	0.00534755	-0.1028	A3SS	2.27184
CG8839	0.452965	-0.1122	A5SS	0.343935
CG8839	0.930736	0.01695	A5SS	0.0311735
CG8839	0.493441	0.02535	A5SS	0.306765
CG8839	0.0143479	0.06995	A5SS	1.84321
CG8929	0.00207725	-0.08965	A5SS	2.68251
CG8929	0.00209571	0.08965	A5SS	2.67867
CG9240	0.0349446	0.02805	A5SS	1.45662
CG9240	0.0323786	-0.02805	A5SS	1.48974
CG9281	0.0591835	0.0155651	intron_ret	1.2278
CG9705	0.0154887	0.01385	A5SS	1.80999
CG9705	0.0129089	-0.01385	A5SS	1.88911
CG9775	0.0412988	0.100553	intron_ret	1.38406
CG9813	0.0407641	0.20185	A3SS	1.38972
CG9813	0.0468542	-0.20185	A3SS	1.32925
CG9932	0.13764	-0.0107	A5SS	0.861255
CG9932	0.000997734	0.0589	A5SS	3.00099
CG9932	0.132558	-0.01745	A5SS	0.877592
CG9932	0.00428153	0.1388	A3SS	2.3684
CG9932	0.00420437	-0.1388	A3SS	2.3763
CG9932	0.00822387	-0.03065	A5SS	2.08492
CG9967	0.0406627	-0.1768	A3SS	1.3908
CG9967	0.0433794	0.1768	A3SS	1.36272
Chc	0.0458771	0.01995	A5SS	1.3384
Chc	0.0983997	-0.0133	A5SS	1.00701
Chc	0.525138	-0.0091	A5SS	0.279727
Chc	0.518073	0.01795	A5SS	0.285609
Chc	0.439122	-0.04025	A5SS	0.357414
Chc	0.743736	0.02475	A5SS	0.128581
Chchd2	0.0330667	0.00765	A5SS	1.48061
Chchd2	0.0278663	-0.00765	A5SS	1.55492
chic	0.00344803	-0.0446	A5SS	2.46243
chic	0.00174835	0.05995	A5SS	2.75737
chic	0.307035	0.0026	A5SS	0.512813
chic	0.553604	-0.0021	A5SS	0.256801
chic	0.552245	-0.0084	A5SS	0.257868
chic	0.105349	-0.0075	A5SS	0.977371
cic	0.0125927	0.17255	A5SS	1.89988
cic	0.00983178	-0.17255	A5SS	2.00737
cic	0.0134753	-0.0265242	intron_ret	1.87046
CkIIalpha	0.957428	0.0091	composite	0.0188939
CkIIalpha	0.0726934	0.25535	composite	1.13851
CkIIalpha	0.467283	-0.0226	composite	0.33042
CkIIalpha	0.0466518	0.0405	composite	1.33113
CkIIalpha	0.858918	0.0135	composite	0.0660485
CkIIalpha	0.0765657	-0.25535	composite	1.11597
CkIIalpha	0.0637877	0.0314	composite	1.19526
CkIIalpha	0.258059	-0.07245	composite	0.588281
CkIIalpha	0.980774	0.00045	composite	0.00843097
CkIIalpha	0.449998	-0.0305	composite	0.346789
CkIIalpha	0.435533	0.0305	composite	0.360979
CLIP-190	0.390848	-0.0267	composite	0.407992
CLIP-190	0.320813	-0.0452	composite	0.493747
CLIP-190	0.40976	0.0267	composite	0.38747
CLIP-190	0.319816	0.0396	composite	0.4951
CLIP-190	0.0049864	0.0923	composite	2.30221
CLIP-190	0.414503	-0.08965	composite	0.382472
CLIP-190	0.618609	-0.0279	composite	0.208584
CLIP-190	0.629479	-0.0035	composite	0.201019
CLIP-190	0.00428177	-0.10795	composite	2.36838
CLIP-190	0.316789	-0.0396	composite	0.49923
CLIP-190	0.00931051	-0.10935	composite	2.03103
CLIP-190	0.405776	0.0631	composite	0.391713
CLIP-190	0.624896	0.0156	composite	0.204192
CLIP-190	0.00979397	0.10935	composite	2.00904
CLIP-190	0.323282	0.0452	composite	0.490418
CLIP-190	0.562497	0.0314	composite	0.24988
CLIP-190	0.906479	-0.00945	composite	0.042642
CLIP-190	0.412462	0.08965	composite	0.384616
CLIP-190	0.318457	-0.0536	composite	0.496949
cmet	0.0461313	-0.223014	cassette	1.336
cno	0.93784	0.0008	composite	0.0278711
cno	0.310302	-0.0176	composite	0.508216
cno	0.0372037	0.01645	composite	1.42941
cno	0.937453	-0.0008	composite	0.0280503
cno	0.00562186	0.03215	composite	2.25012
cno	0.323689	0.0176	composite	0.489872
cno	0.00368914	-0.0472	composite	2.43308
cno	0.0335331	-0.01645	composite	1.47453
cno	0.0795895	0.01495	composite	1.09914
coro	0.00835929	-0.0579236	intron_ret	2.07783
COX6B	0.0320517	-0.05905	composite	1.49415
COX6B	0.581421	-0.0309	composite	0.235509
COX6B	0.0909245	-0.0348	composite	1.04132
COX6B	0.921242	0.00075	composite	0.0356263
COX6B	0.0125462	-0.0145	composite	1.90149
COX6B	0.690143	0.0038	composite	0.161061
COX6B	0.582364	0.0046	composite	0.234806
COX6B	0.567559	0.0054	composite	0.245989
COX6B	0.153	0.25	composite	0.815307
COX6B	0.10649	0.1042	composite	0.972692
COX6B	0.500616	-0.0061	composite	0.300495
COX6B	0.864924	-0.0143	composite	0.0630218
COX6B	0.11034	0.031	composite	0.957268
COX6B	0.152311	-0.25	composite	0.81727
COX6B	0.083505	0.00985	composite	1.07829
cpo	0.012009	0.0592	composite	1.92049
cpo	0.636025	0.02695	composite	0.196526
cpo	0.66795	-0.02465	composite	0.175256
cpo	0.675946	-0.044	composite	0.170088
cpo	0.698913	-0.0175	composite	0.155577
cpo	0.252563	0.04815	composite	0.59763
cpo	0.135074	-0.04405	composite	0.869429
cpo	0.85623	-0.0042	composite	0.0674095
Cpr	0.0178568	-0.0466	A5SS	1.7482
Cpr	0.0225141	0.0466	A5SS	1.64755
Cpsf5	0.0379129	0.06875	A3SS	1.42121
Cpsf5	0.0371571	-0.06875	A3SS	1.42996
Cpsf5	0.0432477	0.0763325	intron_ret	1.36404
crol	0.0792075	0.0535	composite	1.10123
crol	0.00539382	0.1011	composite	2.2681
crol	0.86143	0.0185	composite	0.0647801
crol	0.0320996	-0.07235	composite	1.4935
crol	0.408193	0.02995	composite	0.389134
crol	0.884524	-0.0185	composite	0.0532903
crol	0.253063	-0.02665	composite	0.596771
crol	0.083012	-0.0535	composite	1.08086
crol	0.556233	-0.01725	composite	0.254743
crol	0.472624	-0.0176	composite	0.325484
crol	0.258907	0.02665	composite	0.586856
crol	0.198986	0.02055	composite	0.701178
crol	0.0186345	-0.05055	composite	1.72968
crol	0.556363	0.01725	composite	0.254642
crol	0.402895	-0.0111	composite	0.394808
crq	7.09e-07	-0.1156	A5SS	6.14932
crq	1.02e-06	0.1156	A5SS	5.9896
Csk	7.7e-06	0.2242	A5SS	5.11358
Csk	0.0420167	-0.0194036	intron_ret	1.37658
Csk	8.8e-06	-0.2242	A5SS	5.05573
Csk	0.0198921	0.0370541	intron_ret	1.70132
CtIP	0.000132116	-0.2746	A3SS	3.87904
CtIP	0.000104953	0.2746	A3SS	3.979
ctrip	0.976864	-0.00205	composite	0.010166
ctrip	0.700412	0.0424	composite	0.154646
ctrip	0.551149	0.0182	composite	0.258731
ctrip	0.0121419	0.05995	composite	1.91571
ctrip	0.0746082	-0.052	composite	1.12721
ctrip	0.571234	-0.0503	composite	0.243186
ctrip	0.714839	-0.01615	composite	0.145792
Dbp80	0.00217252	-0.0107	A3SS	2.66304
Dbp80	0.00301429	0.0107	A3SS	2.52081
Dbp80	0.00377365	0.0095	A5SS	2.42324
Dbp80	0.00275033	-0.0095	A5SS	2.56062
Dbp80	0.0217687	-0.0892	A3SS	1.66217
Dbp80	0.0238531	0.0892	A3SS	1.62245
dgrn	0.293779	0.049	A3SS	0.531979
dgrn	0.0477104	-0.1062	A3SS	1.32139
dgrn	0.311623	0.05725	A3SS	0.506371
DIP1	0.0976871	0.05335	composite	1.01016
DIP1	0.0874649	0.1091	composite	1.05817
DIP1	0.766502	0.0028	composite	0.115486
DIP1	0.858894	0.00425	composite	0.0660606
DIP1	0.684114	-0.0071	composite	0.164871
DIP1	0.00147601	-0.16245	composite	2.83091
DIP2	0.0307557	0.16295	A3SS	1.51208
DIP2	0.0309563	-0.16295	A3SS	1.50925
dlg1	0.64307	-0.02305	composite	0.191742
dlg1	0.00390174	0.03665	composite	2.40874
dlg1	0.551362	-0.02815	composite	0.258563
dlg1	0.935851	0.0066	composite	0.0287932
dlg1	0.0464393	0.06265	composite	1.33311
dlg1	0.6432	0.02305	composite	0.191654
dlg1	0.0412893	-0.06265	composite	1.38416
dlg1	0.550913	0.02815	composite	0.258917
dlg1	0.960862	-0.0047	composite	0.017339
dlg1	0.3991	-0.0385	composite	0.398918
Dmtn	0.0234919	0.16465	composite	1.62908
Dmtn	0.0979239	-0.0832	composite	1.00911
Dmtn	0.00736562	-0.057	composite	2.13279
Dmtn	0.0248523	-0.16465	composite	1.60463
Dmtn	0.281199	-0.03315	composite	0.550986
Dmtn	6.96e-06	0.229	composite	5.15766
Dmtn	0.0976432	0.0832	composite	1.01036
Dmtn	8.77e-06	-0.229	composite	5.057
Dmtn	0.00672737	0.0902	composite	2.17215
dnc	0.944983	-0.00305	composite	0.0245759
dnc	0.589103	0.07735	composite	0.229808
dnc	0.941018	0.00305	composite	0.0264018
dnc	0.395731	0.02525	composite	0.4026
dnc	0.209356	0.07315	composite	0.679114
dnc	0.589969	-0.07735	composite	0.229171
dnc	0.016635	0.04435	composite	1.77898
dnc	0.219529	-0.07315	composite	0.658508
dnc	0.484122	-0.0407	composite	0.315045
dnc	0.348103	-0.07	composite	0.458293
dnc	0.436045	0.04105	composite	0.360468
Doa	0.00945662	0.22885	A5SS	2.02426
Doa	0.00942038	-0.22885	A5SS	2.02593
dos	0.00090137	-0.12305	A5SS	3.0451
dos	0.00108841	0.12305	A5SS	2.96321
dpa	0.0279528	-0.0237528	intron_ret	1.55357
DppIII	0.0356558	-0.0748	A5SS	1.44787
DppIII	0.035506	0.0748	A5SS	1.4497
drk	0.0371084	-0.0183004	intron_ret	1.43053
E(Pc)	0.028887	0.3591	A5SS	1.5393
E(Pc)	0.02858	-0.3591	A5SS	1.54394
e(y)3	0.00769502	0.0238	A3SS	2.11379
e(y)3	0.00630077	-0.0238	A3SS	2.20061
EcR	0.0278858	0.118616	intron_ret	1.55462
eEF5	0.0307606	0.0380493	intron_ret	1.512
Egfr	0.00800882	0.08105	A5SS	2.09643
Egfr	0.00845886	-0.08105	A5SS	2.07269
egg	0.039995	0.0723021	intron_ret	1.39799
eIF3e	0.0017849	0.0269065	intron_ret	2.74839
eIF4A	0.00177261	0.0079	A3SS	2.75139
eIF4A	0.00198087	-0.0079	A3SS	2.70314
eIF4E1	0.461691	-0.00925	composite	0.335648
eIF4E1	0.00585353	0.05835	composite	2.23258
eIF4E1	0.0821873	0.1182	composite	1.0852
eIF4E1	0.00465067	-0.12115	composite	2.33248
eIF4E1	0.603492	0.01085	composite	0.219329
eIF4E1	0.460295	0.00925	composite	0.336964
eIF4E1	0.0532422	0.1103	composite	1.27374
eIF4E1	0.163156	-0.0376	composite	0.787396
eIF4E1	0.146381	-0.139	composite	0.834515
eIF4G1	0.0295375	-0.0082	A5SS	1.52963
eIF4G1	0.0318589	0.0082	A5SS	1.49677
eIF4G2	0.0295259	0.07265	A3SS	1.5298
eIF4G2	0.0316613	-0.07265	A3SS	1.49947
Elp1	0.0298733	-0.0545	A3SS	1.52472
Elp1	0.0351199	0.0545	A3SS	1.45445
enc	0.11806	0.0414521	cassette	0.927897
enc	0.034239	-0.0298405	intron_ret	1.46548
endos	0.00149529	0.82145	composite	2.82527
endos	0.417982	-0.02125	composite	0.378843
endos	0.859608	-0.0042	composite	0.0656995
endos	0.718391	0.0434	composite	0.143639
endos	0.644118	-0.06795	composite	0.191035
endos	0.650681	0.06795	composite	0.186632
endos	0.838745	-0.018	composite	0.07637
endos	0.00149528	-0.82145	composite	2.82528
ens	0.486452	0.0302	composite	0.31296
ens	0.362294	-0.0383	composite	0.440939
ens	0.994149	-0.0019	composite	0.00254854
ens	0.506154	0.0459	composite	0.295718
ens	0.00479962	0.11225	composite	2.31879
ens	0.775387	0.0114	composite	0.110482
ens	0.042719	0.034315	cassette	1.36938
ens	0.00524649	-0.11225	composite	2.28013
ens	0.927805	0.00175	composite	0.0325434
ens	0.782843	-0.00565	composite	0.106325
ens	0.793924	-0.01245	composite	0.100221
ens	0.926806	-0.00175	composite	0.0330114
ens	0.346206	-0.0292	composite	0.460666
ens	0.142546	0.123	composite	0.846046
ens	0.139181	-0.123	composite	0.856421
faf	0.022586	0.0295348	intron_ret	1.64616
Fas1	0.0277171	-0.00627388	cassette	1.55725
Fas2	0.966631	-0.0005	composite	0.0147392
Fas2	0.0977844	0.01075	composite	1.00973
Fas2	0.385809	0.0015	composite	0.413628
Fas2	0.374867	-0.0015	composite	0.426123
Fas2	0.966466	0.0005	composite	0.0148136
Fas2	0.0321908	-0.013	composite	1.49227
Fas2	0.369453	0.00225	composite	0.432441
Fas3	0.0640851	0.0329	composite	1.19324
Fas3	0.17887	0.044	composite	0.747462
Fas3	0.488903	-0.00465	composite	0.310777
Fas3	0.428316	0.02265	composite	0.368235
Fas3	0.225386	-0.03935	composite	0.647073
Fas3	0.020511	-0.05555	composite	1.68801
Fbl6	0.0440981	-0.0761747	intron_ret	1.35558
Fer2LCH	0.103075	-0.00155	composite	0.986848
Fer2LCH	0.264347	-0.00095	composite	0.577826
Fer2LCH	0.00664809	-0.00285	composite	2.1773
Fer2LCH	0.0977354	0.00155	composite	1.00995
Fer2LCH	0.00761924	0.0045	composite	2.11809
Fer2LCH	0.277405	0.00095	composite	0.556885
Fer2LCH	0.00754166	0.00285	composite	2.12253
Fer2LCH	0.00660415	-0.0045	composite	2.18018
Fim	0.0040624	-0.3288	A5SS	2.39122
Fim	0.00397923	0.3288	A5SS	2.4002
Fis1	0.0245841	0.100029	intron_ret	1.60935
for	0.0353291	-0.0889	A5SS	1.45187
for	0.0303195	0.0889	A5SS	1.51828
FoxK	0.0258859	0.0233382	intron_ret	1.58694
fra	0.351682	-0.03455	A3SS	0.45385
fra	0.0461607	0.0297	A3SS	1.33573
fra	0.901167	0.00485	A3SS	0.0451947
frj	5.55e-05	0.0698	A5SS	4.25545
frj	2.93e-05	-0.0698	A5SS	4.53286
fs(1)h	0.0320819	-0.06285	A5SS	1.49374
fs(1)h	0.493883	-0.04215	A5SS	0.306376
fs(1)h	0.0770146	0.10505	A5SS	1.11343
Fum1	0.0223787	0.05065	A5SS	1.65017
Fum1	0.0231514	-0.05065	A5SS	1.63542
fwd	0.0333935	0.0399482	intron_ret	1.47634
fwd	0.0421266	-0.06525	A5SS	1.37544
fwd	0.0444894	0.06525	A5SS	1.35174
fz2	0.0290514	-0.27535	A5SS	1.53683
fz2	0.0279829	0.27535	A5SS	1.55311
Galphao	0.000590109	-0.1866	A5SS	3.22907
Galphao	0.0005787	0.1866	A5SS	3.23755
garz	0.0539392	0.105044	intron_ret	1.2681
garz	0.0350284	0.027634	intron_ret	1.45558
Gdap2	0.0178052	-0.0227551	intron_ret	1.74945
Gdap2	0.0223775	-0.08075	A5SS	1.65019
Gdap2	0.0223778	0.08075	A5SS	1.65018
Gk1	0.0520178	0.212	A5SS	1.28385
Gk1	0.0443801	-0.212	A5SS	1.35281
Got2	0.0402874	0.0453546	intron_ret	1.39483
Gpdh1	0.0115904	0.015	A3SS	1.9359
Gpdh1	0.014685	-0.015	A3SS	1.83313
Grip84	0.886134	-0.0155626	cassette	0.0525008
Grip84	0.012359	0.176082	intron_ret	1.90802
Gug	9.23e-07	0.0860805	cassette	6.03501
Gyg	0.00168357	-0.135025	cassette	2.77377
Haspin	0.0337925	0.0620063	intron_ret	1.47118
Hcf	0.0338107	-0.15095	A5SS	1.47095
Hcf	0.0325629	0.15095	A5SS	1.48728
HDAC6	0.664023	0.01605	composite	0.177817
HDAC6	0.181223	-0.08335	composite	0.741787
HDAC6	0.000162841	0.0956	composite	3.78824
HDAC6	9.18e-05	-0.0956	composite	4.03693
HDAC6	0.000515419	0.0673	composite	3.28784
heph	0.890239	0.00815	composite	0.0504933
heph	0.189085	-0.0214	A5SS	0.723342
heph	0.618364	-0.0161	composite	0.208756
heph	0.0145957	-0.0518	composite	1.83577
heph	0.77067	0.00355	composite	0.113132
heph	0.384442	0.0402	composite	0.415169
heph	0.0204104	-0.0377	composite	1.69015
heph	0.000249933	0.09765	composite	3.60218
heph	0.96257	-5e-05	composite	0.0165677
heph	0.0563307	-0.1621	composite	1.24925
heph	0.0150913	0.0518	composite	1.82127
heph	0.213748	0.0079	composite	0.670098
heph	0.00910118	-0.10815	composite	2.0409
heph	0.503683	0.00455	composite	0.297842
heph	0.151729	-0.0122	composite	0.818933
heph	0.89017	-0.00815	composite	0.0505268
heph	0.0565632	-0.0114	A5SS	1.24747
heph	0.320957	-0.04045	composite	0.493553
heph	0.0185468	0.04245	composite	1.73173
heph	0.0218897	0.0327	A5SS	1.65976
heph	0.00495955	-0.0207	composite	2.30456
heph	0.286588	0.05105	composite	0.542742
heph	0.223669	-0.0719	composite	0.650393
heph	0.0600302	0.1621	composite	1.22163
heph	0.24486	0.02085	composite	0.611083
heph	0.96051	0.001	composite	0.0174981
heph	0.0182882	0.10815	composite	1.73783
heph	3.41e-05	-0.0185514	cassette	4.46741
heph	0.569449	0.02795	composite	0.244545
heph	0.520426	-0.0231	composite	0.283641
heph	0.267894	-0.0069	composite	0.572037
heph	0.576188	0.00215	composite	0.239436
heph	0.0613673	-0.0704	composite	1.21206
hfp	0.00863259	-0.10435	composite	2.06386
hfp	0.727583	0.007	composite	0.138117
hfp	0.08636	0.0212	composite	1.06369
hfp	0.214781	0.0252	composite	0.668003
hfp	0.171988	0.0273	composite	0.764501
hfp	1.62e-05	0.06195	composite	4.79149
hfp	0.102606	-0.05955	composite	0.988825
hfp	0.426806	0.0212	composite	0.369769
HipHop	0.0179159	0.0658848	intron_ret	1.74676
Hipk	0.0492096	0.0135465	intron_ret	1.30795
His4r	0.00416599	-0.04305	A5SS	2.38028
His4r	0.00377146	0.04305	A5SS	2.42349
Hmgs	0.000447359	-0.2739	A5SS	3.34934
Hmgs	0.105342	0.0499	A5SS	0.977399
Hmgs	0.550468	0.03225	A5SS	0.259268
Hmgs	0.00388787	0.1917	A5SS	2.41029
Hnf4	0.143778	-0.05615	A5SS	0.842306
Hnf4	0.0560113	-0.10235	A5SS	1.25172
Hnf4	0.00523204	0.15855	A5SS	2.28133
how	0.0202609	0.02195	composite	1.69334
how	0.00533338	-0.054	A3SS	2.273
how	0.000294781	0.10885	composite	3.5305
how	0.483877	-0.01975	composite	0.315265
how	0.0590678	-0.0688	composite	1.22865
how	0.139907	0.0315	composite	0.85416
how	0.0230997	-0.02195	composite	1.63639
how	0.0134535	-0.0202	composite	1.87117
how	0.0057111	0.054	A3SS	2.24328
how	0.132988	-0.0315	composite	0.876188
Hph	0.0016892	0.15525	A5SS	2.77232
Hph	0.00165944	-0.15525	A5SS	2.78004
Hrb27C	0.025169	-0.01305	composite	1.59913
Hrb27C	0.712297	-0.01335	composite	0.147339
Hrb27C	0.753895	0.00515	composite	0.122689
Hrb27C	0.499953	0.0264	composite	0.30107
Hrb27C	0.459529	-0.00695	composite	0.337687
Hrb27C	0.923977	0.00665	composite	0.0343387
Hrb27C	0.823955	0.00175	composite	0.0840964
Hrb27C	0.923929	-0.00665	composite	0.0343615
Hsc70-4	0.031572	-0.00095	A5SS	1.5007
Hsc70-4	0.0547993	0.0024	A5SS	1.26123
Hsc70-4	0.292838	-0.0009	A5SS	0.533372
Hsc70-4	0.546089	-0.0005	A5SS	0.262736
HUWE1	0.02423	0.0223538	intron_ret	1.61565
hyd	0.00970661	0.031585	intron_ret	2.01293
Hydr1	0.032047	0.116333	intron_ret	1.49421
Hydr1	0.656333	0.02265	composite	0.182876
Hydr1	0.80074	0.01125	composite	0.0965083
Hydr1	0.00966585	0.08115	composite	2.01476
Hydr1	0.0184965	-0.1038	composite	1.73291
Hydr1	0.801434	-0.01125	composite	0.0961322
Idgf4	0.00448992	0.0364	A5SS	2.34776
Idgf4	0.00620932	-0.0364	A5SS	2.20696
Iml1	0.365041	-0.136018	cassette	0.437659
Imp	0.194801	0.033	composite	0.710408
Imp	0.0119697	0.24515	composite	1.92192
Imp	0.183625	0.01195	composite	0.736068
Imp	0.150308	-0.08495	composite	0.823019
Imp	0.197453	-0.033	composite	0.704537
Imp	0.0110474	-0.24515	composite	1.95674
Imp	0.335981	0.0268	composite	0.473685
Imp	0.118142	-0.03885	composite	0.927596
Imp	0.146642	0.08495	composite	0.833741
jar	0.0501254	0.0674366	intron_ret	1.29994
Jupiter	0.00508787	0.0812545	intron_ret	2.29346
Kank	0.000570801	-0.0878	A5SS	3.24352
Kank	0.000745677	0.0878	A5SS	3.12745
Karybeta3	0.0114048	0.0139418	intron_ret	1.94291
kay	0.0211804	0.05535	A5SS	1.67407
kay	0.77412	-0.0078	A5SS	0.111191
kay	0.10823	-0.05495	A5SS	0.965652
kay	0.375385	0.00735	A5SS	0.425523
klar	0.182671	-0.0245	A5SS	0.73833
klar	0.00449803	-0.0345	A5SS	2.34698
klar	0.00667276	0.05895	A5SS	2.17569
KLHL18	0.0334232	-0.0753424	intron_ret	1.47595
kri	0.0535701	0.024423	intron_ret	1.27108
kst	0.0290975	0.10245	A5SS	1.53614
kst	0.0318785	-0.10245	A5SS	1.4965
l(2)k09913	0.00407499	0.05235	A5SS	2.38987
l(2)k09913	0.00426625	-0.05235	A5SS	2.36995
l(3)02640	0.0446276	-0.0394448	intron_ret	1.3504
l(3)80Fg	0.00486796	-0.1945	A3SS	2.31265
l(3)80Fg	0.00459698	0.1945	A3SS	2.33753
Lap1	0.0330044	-0.06815	A3SS	1.48143
Lap1	0.0273684	0.06815	A3SS	1.56275
larp	0.61761	0.00315	A5SS	0.209286
larp	0.56407	-0.00445	A5SS	0.248667
larp	0.0513441	0.06045	A5SS	1.28951
larp	0.00166657	-0.07645	A5SS	2.77818
larp	0.413759	0.01735	A5SS	0.383253
Lip4	0.00503701	0.1049	A5SS	2.29783
Lip4	0.0049858	-0.1049	A5SS	2.30226
Lk6	0.0446894	-0.020299	intron_ret	1.3498
LManII	0.0253804	0.09715	A5SS	1.5955
LManII	0.0245355	-0.09715	A5SS	1.6102
Lmpt	0.0442503	0.161	A5SS	1.35408
Lmpt	0.000124234	0.12945	A5SS	3.90576
Lmpt	0.000133684	-0.12945	A5SS	3.87392
Lmpt	0.0433696	-0.161	A5SS	1.36282
loco	0.290147	-0.03295	A5SS	0.537381
loco	0.228876	-0.0406	A5SS	0.6404
loco	0.069721	0.04235	A5SS	1.15664
loco	0.150171	0.06625	A5SS	0.823414
loco	0.0451822	-0.035	A5SS	1.34503
lola	0.0118964	0.02855	composite	1.92458
lola	0.676047	0.01575	composite	0.170023
lola	0.250168	0.01075	composite	0.601768
lola	0.100081	-0.01385	composite	0.999647
lola	0.817609	-0.00405	composite	0.0874546
lola	0.104743	-0.1076	composite	0.979874
lola	0.195636	0.01955	composite	0.708552
lola	0.847908	-0.0039	composite	0.0716513
lola	0.746139	0.0026	composite	0.12718
lola	0.722707	0.0094	composite	0.141038
lola	0.125606	0.05495	composite	0.90099
lola	0.186711	0.011	composite	0.728831
lola	0.680605	-0.01575	composite	0.167105
lola	0.45969	-0.00745	composite	0.337535
loqs	0.0926571	-0.07765	composite	1.03312
loqs	0.930681	0.06405	composite	0.0311991
loqs	0.297109	-0.0666	composite	0.527084
loqs	0.48373	-0.09995	composite	0.315397
loqs	0.927743	-0.06405	composite	0.0325722
loqs	0.0368936	0.1442	composite	1.43305
loqs	0.488347	0.09995	composite	0.311271
LPCAT	0.0404028	0.0399857	intron_ret	1.39359
Lpin	0.00189426	-0.1153	composite	2.72256
Lpin	0.949691	-0.0084	composite	0.0224177
Lpin	0.803546	-0.01315	composite	0.0949893
Lpin	0.950894	0.0084	composite	0.0218678
Lpin	0.804257	0.01315	composite	0.0946051
Lpin	0.00185332	0.1153	composite	2.73205
lqfR	0.0241006	0.04295	intron_ret	1.61797
LRR	0.215109	-0.0912469	cassette	0.667342
lute	0.000927553	0.12485	A5SS	3.03266
lute	0.00093849	-0.12485	A5SS	3.02757
Mal-A5	0.0235332	-0.0247975	intron_ret	1.62832
mask	0.0116131	0.06205	A3SS	1.93505
mask	0.0123161	-0.06205	A3SS	1.90953
mbc	0.0130194	0.01	A3SS	1.88541
mbc	0.0108147	-0.01	A3SS	1.96598
MBD-like	0.0456605	0.0884	composite	1.34046
MBD-like	0.140366	-0.0636	composite	0.852738
MBD-like	0.45399	0.03885	composite	0.342954
MBD-like	0.750663	0.02475	composite	0.124555
MBD-like	0.0451695	-0.0884	composite	1.34515
mbl	0.18934	-0.02065	A5SS	0.722757
mbl	0.0121617	0.04105	A5SS	1.91501
mbl	0.454393	-0.02035	A5SS	0.342569
Mbs	0.00316891	0.28595	A3SS	2.49909
Mbs	0.0379002	0.0820267	cassette	1.42136
Mbs	0.00315716	-0.28595	A3SS	2.5007
Mcad	0.00394831	0.0129	A3SS	2.40359
Mcad	0.00339329	-0.0129	A3SS	2.46938
mei-P26	0.0351518	0.12335	A3SS	1.45405
mei-P26	0.0277031	0.09975	A3SS	1.55747
mei-P26	0.027167	-0.09975	A3SS	1.56596
mei-P26	0.033792	-0.12335	A3SS	1.47119
MEP-1	0.491245	-0.0259	A5SS	0.308702
MEP-1	0.0174461	0.06435	A5SS	1.7583
MEP-1	0.359798	-0.0384	A5SS	0.443942
meso18E	0.601844	0.0465	A5SS	0.220516
meso18E	0.00502319	-0.28485	A5SS	2.29902
meso18E	0.0143826	0.2384	A5SS	1.84216
metro	0.0193411	0.1169	intron_ret	1.71352
mfas	0.648924	-0.0173	composite	0.187806
mfas	0.0465464	-0.0828	composite	1.33211
mfas	0.66112	0.00225	composite	0.17972
mfas	0.823314	0.01875	composite	0.0844347
mfas	0.0442597	0.0828	composite	1.35399
mfas	0.293573	-0.0541	composite	0.532284
mfas	0.9554	0.00325	composite	0.0198147
mfas	0.490931	-0.0063	composite	0.308979
mfas	0.000838916	-0.05095	composite	3.07628
mfas	0.831946	-0.01875	composite	0.0799047
mfas	0.336654	0.00535	composite	0.472816
mfas	0.645528	0.0173	composite	0.190085
mfas	0.0221784	0.0592	composite	1.65407
mfas	0.557257	0.0116	composite	0.253944
mfas	0.948343	-0.00325	composite	0.0230346
mfas	0.215106	0.0549	composite	0.667348
mfas	0.554306	-0.0116	composite	0.256251
mfas	0.0167912	-0.0615	composite	1.77492
mfas	0.0149668	0.0306568	intron_ret	1.82487
mfas	0.000800824	0.05095	composite	3.09646
mgl	0.0462271	-0.0167453	intron_ret	1.3351
mim	0.0297818	-0.0191052	cassette	1.52605
mino	0.0363645	0.113914	intron_ret	1.43932
Mkk4	0.0121539	-0.0911813	intron_ret	1.91528
Mkrn1	0.00750454	0.021	A3SS	2.12468
Mkrn1	0.0084412	-0.021	A3SS	2.0736
Mlf	0.0024448	0.0663	composite	2.61176
Mlf	0.0838674	-0.03005	composite	1.07641
Mlf	0.303309	0.04385	composite	0.518115
Mlf	0.845386	-0.00925	composite	0.0729449
Mlf	0.998447	-0.0019	composite	0.000675088
Mlf	0.0726547	-0.0363	composite	1.13874
Mlf	0.850596	-0.01425	composite	0.0702766
Mlf	0.670649	-0.01435	composite	0.173505
Mlf	0.0131424	-0.0294	composite	1.88132
Mlf	0.782933	0.0181	composite	0.106276
Mlf	0.834379	-0.0088	composite	0.0786369
Mlf	0.736475	0.01255	composite	0.132842
Mlf	0.853881	0.01425	composite	0.0686025
Mlf	0.264908	-0.0106	composite	0.576904
Moca-cyp	0.041315	0.123707	intron_ret	1.38389
mod(mdg4)	0.0273505	0.0285	composite	1.56304
mod(mdg4)	9.88e-05	-0.5238	composite	4.00538
mod(mdg4)	0.236657	0.1081	composite	0.625881
mod(mdg4)	0.0582502	-0.1563	composite	1.2347
mod(mdg4)	0.0126257	-0.01845	composite	1.89875
mod(mdg4)	0.27977	0.14185	composite	0.553199
mod(mdg4)	0.742436	-0.00775	composite	0.129341
mod(mdg4)	0.030414	-0.1706	composite	1.51693
mod(mdg4)	0.748862	0.0028	composite	0.125598
mod(mdg4)	0.517228	-0.00755	composite	0.286318
mod(mdg4)	0.0306027	0.1706	composite	1.51424
mod(mdg4)	0.826853	0.0032	composite	0.0825715
mod(mdg4)	0.09462	0.0225	composite	1.02402
mod(mdg4)	0.796131	0.002	composite	0.0990152
mod(mdg4)	0.717102	-0.00825	composite	0.144419
mod(mdg4)	0.0580321	0.21115	composite	1.23633
mod(mdg4)	0.549952	0.0161	composite	0.259675
mod(mdg4)	0.176813	-0.02015	composite	0.752487
mod(mdg4)	0.858211	0.00135	composite	0.0664061
mod(mdg4)	0.724633	-0.00175	composite	0.139882
mod(mdg4)	0.850491	0.04815	composite	0.0703303
mod(mdg4)	9.27e-05	0.5238	composite	4.03309
mod(mdg4)	0.197105	-0.00955	composite	0.705303
mod(mdg4)	0.793575	-0.00525	composite	0.100412
mod(mdg4)	0.952062	-0.00185	composite	0.0213346
mod(mdg4)	0.427936	0.0112	composite	0.368622
mod(mdg4)	0.502717	-0.01565	composite	0.298677
mod(mdg4)	0.801426	-0.00335	composite	0.0961368
mod(mdg4)	0.0528221	-0.21115	composite	1.27718
mod(mdg4)	0.324789	0.012	composite	0.488398
mod(mdg4)	0.285912	-0.14185	composite	0.543767
mrj	0.333039	0.0722	composite	0.477505
mrj	0.924878	-0.00445	composite	0.0339155
mrj	0.189165	-0.24105	composite	0.72316
mrj	0.18293	0.24105	composite	0.737715
mrj	0.158902	0.08495	composite	0.798871
mrj	0.0332336	-0.1527	composite	1.47842
mRpS28	0.0415939	0.0455633	intron_ret	1.38097
msi	0.00571948	0.32065	A5SS	2.24264
msi	0.00707649	-0.32065	A5SS	2.15018
msk	0.0362001	-0.0136585	intron_ret	1.44129
msn	0.00751685	0.154173	intron_ret	2.12396
msn	0.0152448	-0.0340419	intron_ret	1.81688
Msp300	0.00545357	-0.135	A5SS	2.26332
Msp300	0.00567112	0.135	A5SS	2.24633
msps	0.00234112	-0.070063	cassette	2.63058
mtd	0.00313867	0.04725	A5SS	2.50325
mtd	0.860352	-0.00485	A5SS	0.0653239
mtd	0.0580038	-0.0727	A5SS	1.23654
mtd	0.00611967	-0.0404	A5SS	2.21327
mtd	0.00722101	0.0404	A5SS	2.1414
mtd	0.13051	0.03015	A5SS	0.884355
MTF-1	0.672709	0.0125	composite	0.172173
MTF-1	0.326775	0.0848	composite	0.485751
MTF-1	0.586968	-0.07715	composite	0.231386
MTF-1	0.960921	-0.0076	composite	0.0173125
MTF-1	0.218807	0.0636	composite	0.659939
MTF-1	0.0135801	0.1717	composite	1.8671
MTF-1	0.00149584	-0.23525	composite	2.82512
MTF-1	0.663325	-0.0125	composite	0.178274
mth	9.35e-05	0.20109	intron_ret	4.02942
mthl10	0.64282	-0.02315	composite	0.191911
mthl10	0.0101478	0.1263	composite	1.99363
mthl10	0.00123065	-0.10315	composite	2.90987
mthl10	0.0141634	-0.07945	composite	1.84883
mthl10	0.0121937	0.07945	composite	1.91386
Mtpalpha	0.0128913	-0.0253816	intron_ret	1.8897
mxt	0.00123008	0.1287	composite	2.91007
mxt	0.25715	0.0264	composite	0.589813
mxt	0.248059	-0.0264	composite	0.605444
mxt	2.34e-05	0.11315	composite	4.63171
mxt	0.578571	-0.0035	composite	0.237643
mxt	0.264975	-0.1612	composite	0.576795
mxt	6.11e-05	-0.10965	composite	4.21401
mxt	0.259502	0.1612	composite	0.585859
mxt	0.0012128	-0.1287	composite	2.91621
Myc	0.0477878	0.01875	A3SS	1.32068
Myc	0.0515405	-0.01875	A3SS	1.28785
Nacalpha	0.031084	0.167297	intron_ret	1.50746
Nak	0.0130794	0.14385	A3SS	1.88341
Nak	0.0105674	-0.14385	A3SS	1.97603
Nc73EF	0.0519365	-0.026198	intron_ret	1.28453
Ncc69	0.0444049	0.078	A5SS	1.35257
Ncc69	0.0497125	-0.078	A5SS	1.30353
ND-15	0.632687	-0.00875	composite	0.198811
ND-15	0.000744722	-0.14235	composite	3.12801
ND-15	0.0394819	-0.0606733	intron_ret	1.4036
ND-15	0.963886	-0.0036	composite	0.0159743
ND-15	0.475391	-0.01105	composite	0.322949
ND-15	0.973495	0.0036	composite	0.0116665
ND-15	0.625122	0.00875	composite	0.204035
ND-15	0.000750852	0.14235	composite	3.12445
ND-15	0.471441	0.01105	composite	0.326572
ND-51	0.0354024	0.0534642	intron_ret	1.45097
ndl	0.0330504	0.116673	intron_ret	1.48082
ndl	0.00466659	0.0340627	intron_ret	2.331
Nedd4	0.0480131	-0.0678252	intron_ret	1.31864
Nhe2	0.0222151	-0.158826	cassette	1.65335
Nhe3	0.0482402	0.0628029	intron_ret	1.31659
Nipped-B	0.314885	-0.06655	A5SS	0.501847
Nipped-B	0.00115274	-0.064	composite	2.93827
Nipped-B	0.590066	0.00475	composite	0.229099
Nipped-B	0.000531361	-0.1824	composite	3.27461
Nipped-B	0.0013654	0.064	composite	2.86474
Nipped-B	0.0258067	0.14005	A5SS	1.58827
Nipped-B	0.0862831	-0.0735	A5SS	1.06407
Nipped-B	0.610471	0.008	composite	0.214335
Nipped-B	0.582164	-0.00475	composite	0.234955
Nipped-B	0.00209127	0.1744	composite	2.67959
NKAIN	0.0139612	0.0991	composite	1.85508
NKAIN	4.93e-05	-0.18935	composite	4.30754
NKAIN	0.000286093	-0.2038	composite	3.54349
NKAIN	0.00403343	0.09025	composite	2.39433
NKAIN	0.000286501	0.2038	composite	3.54287
Npc1a	0.0101676	0.09375	A5SS	1.99278
Npc1a	0.078807	0.0484	A5SS	1.10344
Npc1a	0.888562	0.0023	A5SS	0.051312
Npc1a	0.0103996	-0.09375	A5SS	1.98298
Npc1a	0.726054	-0.0064	A5SS	0.139031
Npc1a	0.0265757	0.0713424	intron_ret	1.57552
Npc1a	0.0181974	-0.04435	A5SS	1.73999
nrm	0.389356	-0.0508	composite	0.409653
nrm	0.0409224	0.2146	composite	1.38804
nrm	0.700333	0.03775	composite	0.154695
nrm	0.0431148	-0.2146	composite	1.36537
nrm	0.781196	0.01305	composite	0.10724
Nrx-IV	0.0200531	0.0598	A3SS	1.69782
Nrx-IV	0.023191	-0.0598	A3SS	1.63468
Nrx-IV	0.0409162	-0.0854794	intron_ret	1.3881
nsl1	0.172373	-0.04725	composite	0.763531
nsl1	0.692207	-0.0163	composite	0.159764
nsl1	0.222076	-0.05395	composite	0.653499
nsl1	0.00767348	0.09955	composite	2.11501
nsl1	0.516054	-0.05685	A5SS	0.287305
nsl1	0.611242	-0.01905	composite	0.213787
nsl1	0.248659	-0.0492	composite	0.604396
nsl1	0.183977	0.0827	composite	0.735237
nsl1	0.9502	0.0037	composite	0.022185
nsl1	0.32446	-0.03955	composite	0.488838
nsl1	0.78168	0.0222	composite	0.106971
nsl1	0.991695	-0.00945	composite	0.00362176
nsl1	0.085294	0.129	A5SS	1.06908
nsl1	0.0133866	-0.07215	A5SS	1.87333
nsl1	0.101374	0.06835	composite	0.994073
nsl1	0.318745	0.03955	composite	0.496557
nsl1	0.099554	-0.06835	composite	1.00194
nsl1	0.994895	0.00945	composite	0.00222276
nsl1	0.786148	-0.0222	composite	0.104496
Nsun2	0.045883	0.151994	intron_ret	1.33835
Ntf-2	0.00145391	0.0106	A5SS	2.83746
Ntf-2	0.00198615	-0.0106	A5SS	2.70199
NTPase	0.00657961	-0.1352	A5SS	2.1818
NTPase	0.00603993	0.1352	A5SS	2.21897
Nup153	0.0460844	-0.0392943	intron_ret	1.33645
ocm	0.0487028	-0.1228	A5SS	1.31245
ocm	0.0503082	0.1228	A5SS	1.29836
Oga	0.018438	0.0391811	intron_ret	1.73429
otu	0.067639	-0.0222465	cassette	1.1698
pan	0.0314845	-0.15	A5SS	1.5019
pan	0.0351709	0.15	A5SS	1.45382
papi	0.0393643	-0.11325	A5SS	1.4049
papi	0.0406981	0.11325	A5SS	1.39043
Parp	0.460038	-0.0041	composite	0.337206
Parp	0.00398363	-0.0701	composite	2.39972
Parp	0.414845	-0.00665	composite	0.382115
Parp	0.00494642	0.0701	composite	2.30571
Parp	0.127618	-0.02055	composite	0.894087
Parp	0.430314	0.00665	composite	0.366215
Parp	0.135985	0.02055	composite	0.866509
Parp	0.475038	0.0041	composite	0.323272
pasi2	0.0467694	0.21895	A3SS	1.33004
pasi2	0.0467319	-0.21895	A3SS	1.33039
Patronin	0.148965	-0.23955	composite	0.826916
Patronin	0.111721	0.09995	composite	0.951866
Patronin	0.266915	-0.0133	composite	0.573627
Patronin	0.00259691	-0.13155	composite	2.58554
Patronin	0.234389	-0.03135	composite	0.630062
Patronin	0.188317	0.0481	composite	0.725111
Patronin	0.580253	-0.03615	composite	0.236383
Patronin	0.882175	-0.0041	composite	0.0544455
Patronin	0.885785	-0.0008	composite	0.0526718
Patronin	0.495388	0.0076	composite	0.305055
Patronin	0.154893	0.0785	composite	0.809968
Patronin	0.21501	-0.06635	composite	0.667542
Patronin	0.133902	0.0473	composite	0.873214
Patronin	0.215469	-0.12675	composite	0.666615
Patronin	0.0271007	0.05875	composite	1.56702
Patronin	0.127396	-0.0432	composite	0.894846
Patronin	0.153806	0.09945	composite	0.813025
Patronin	0.0642735	0.1931	composite	1.19197
Patronin	0.0162497	-0.0638	composite	1.78916
Patronin	8.96e-05	-0.11055	composite	4.04757
Patronin	0.968449	-0.0049	composite	0.0139234
Patronin	0.147404	0.23955	composite	0.831492
Pde8	0.0433966	-0.0139	A5SS	1.36254
Pde8	0.0508969	0.0139	A5SS	1.29331
Pdp1	0.00131014	0.2073	composite	2.88268
Pdp1	0.0923208	-0.11485	composite	1.0347
Pdp1	4.27e-05	-0.2666	composite	4.36996
Pdp1	0.0868073	0.11485	composite	1.06144
Pdp1	0.168552	0.05925	composite	0.773266
PDZ-GEF	0.019157	-0.0801014	cassette	1.71767
Pect	0.0383404	0.0622	A3SS	1.41634
Pect	0.0349728	-0.0622	A3SS	1.45627
Pep	0.0311916	-0.0981	A3SS	1.50596
Pep	0.030943	0.0981	A3SS	1.50944
Pfk	0.00856305	0.0837999	intron_ret	2.06737
Pgant6	0.00473756	0.0454	A5SS	2.32445
Pgant6	0.00411827	-0.0454	A5SS	2.38529
PHGPx	0.0222749	0.13673	intron_ret	1.65218
Phk-3	0.308264	-0.06075	A5SS	0.511077
Phk-3	0.203733	-0.0772	A5SS	0.690939
Phk-3	0.0296535	0.1379	A5SS	1.52792
Phs	0.0290376	0.110035	intron_ret	1.53704
Pih1D1	0.00957995	0.19065	A3SS	2.01864
Pih1D1	0.00912618	-0.19065	A3SS	2.03971
Pkc98E	0.00368869	0.1329	A3SS	2.43313
Pkc98E	0.00321477	-0.1329	A3SS	2.49285
Pkc98E	0.0365415	0.115055	intron_ret	1.43721
PlexB	0.0270436	0.0303	A5SS	1.56794
PlexB	0.0229091	-0.0303	A5SS	1.63999
pll	0.0141776	0.0888958	intron_ret	1.8484
Plp	0.0316035	-0.0337048	cassette	1.50026
plx	0.0375086	-0.18813	cassette	1.42587
PMCA	0.0023198	-0.078	composite	2.63455
PMCA	0.00155434	0.0838	composite	2.80846
PMCA	0.761827	-0.00585	composite	0.118144
PMCA	0.984403	-0.0015	composite	0.00682723
PMCA	0.0512222	-0.06415	composite	1.29054
PMCA	0.335049	0.0872	composite	0.474892
PMCA	0.255239	-0.05865	composite	0.593052
PMCA	0.355922	-0.0872	composite	0.448645
PMCA	0.257534	0.05865	composite	0.589165
PMCA	0.10226	0.06565	composite	0.990295
Pmp70	0.0435659	0.0590808	intron_ret	1.36085
Pp2A-29B	0.0483784	-0.0110973	intron_ret	1.31535
Prestin	0.0524751	-0.0544232	intron_ret	1.28005
Prip	0.0497817	-0.0403357	intron_ret	1.30293
prod	0.0430993	0.0355012	intron_ret	1.36553
Psn	0.0139391	0.0583	A3SS	1.85577
Psn	0.0111869	-0.0583	A3SS	1.95129
puf	0.0276512	-0.0177417	intron_ret	1.55829
pum	0.648672	0.01465	composite	0.187975
pum	0.402741	0.03975	composite	0.394974
pum	0.465069	-0.0991	composite	0.332483
pum	0.246726	-0.0262	composite	0.607785
pum	0.475674	0.01455	composite	0.32269
pum	0.337204	-0.0356	composite	0.472107
pum	0.145547	-0.18435	composite	0.836997
pum	0.72638	-0.00945	composite	0.138836
pum	0.914286	-0.00145	composite	0.0389181
pum	0.147173	0.18435	composite	0.832172
pum	0.00908356	-0.15785	composite	2.04174
pum	0.0669976	0.035	composite	1.17394
pum	0.469796	0.0991	composite	0.32809
pum	0.235705	-0.0266	composite	0.627631
pum	0.483111	-0.01405	composite	0.315953
pum	0.0106318	0.15785	composite	1.9734
pum	0.992122	0.00255	composite	0.00343485
pum	0.904114	0.0069	composite	0.0437768
Pvr	0.475236	0.01905	A5SS	0.32309
Pvr	0.00924498	-0.13175	A5SS	2.03409
Pvr	0.382837	-0.03105	A5SS	0.416987
Pvr	0.00485034	0.14375	A5SS	2.31423
PyK	0.0236776	-0.0149457	intron_ret	1.62566
Ranbp16	0.728484	0.02595	composite	0.13758
Ranbp16	0.434453	0.035	composite	0.362057
Ranbp16	0.0121094	-0.0526	composite	1.91688
Ranbp16	0.817382	-0.00905	composite	0.0875748
Ranbp16	0.507036	0.03575	composite	0.294962
Ranbp16	0.447002	-0.035	composite	0.34969
raskol	0.196621	-0.0347	composite	0.70637
raskol	0.668555	-0.02535	composite	0.174863
raskol	0.0725252	0.1232	composite	1.13951
raskol	0.0162909	0.10195	composite	1.78806
raskol	0.672654	0.02535	composite	0.172208
raskol	0.25459	-0.06735	composite	0.594158
raskol	0.0675351	-0.1232	composite	1.17047
Rb97D	0.0509945	-0.0315279	intron_ret	1.29248
Rbfox1	0.013125	0.02025	composite	1.8819
Rbfox1	3.7e-05	-0.0207	composite	4.4318
Rbfox1	0.899028	-0.0151	composite	0.0462267
Rbfox1	1.87e-11	-0.13085	composite	10.7279
Rbfox1	9.35e-10	-0.06565	composite	9.02934
Rbfox1	8.95e-12	0.13085	composite	11.0482
Rbfox1	0.248479	-0.0162	composite	0.60471
Rbfox1	0.0331337	-0.1949	composite	1.47973
Rbfox1	0.129699	0.0471	composite	0.887064
Rbfox1	0.503307	0.00545	composite	0.298167
Rbfox1	0.90496	0.0151	composite	0.0433708
Rbfox1	0.408174	-0.0075	composite	0.389155
Rbfox1	0.0651648	0.06095	composite	1.18599
Rbfox1	0.55083	-0.0848	composite	0.258983
Rbfox1	0.396978	0.0075	composite	0.401233
Rbfox1	0.0312489	0.1949	composite	1.50516
Rbfox1	0.546813	0.0848	composite	0.262161
Rbfox1	0.478627	-0.02865	composite	0.320003
Rbfox1	2.67e-05	-0.0217	composite	4.57311
Rbfox1	0.479952	0.02865	composite	0.318802
Rbfox1	0.250226	-0.00955	composite	0.601667
Rbp1-like	0.00879325	0.1751	A3SS	2.05585
Rbp1-like	0.0074405	-0.1751	A3SS	2.1284
ReepB	4.89e-05	0.04895	A5SS	4.31035
ReepB	4.13e-05	-0.04895	A5SS	4.38398
Reps	0.386957	-0.0659246	cassette	0.412337
rg	0.820807	0.0552166	cassette	0.0857591
Rga	0.0376899	0.200102	intron_ret	1.42378
rgn	0.311624	-0.01665	composite	0.506369
rgn	0.119008	0.0323	composite	0.924425
rgn	0.0363115	-0.0628	composite	1.43996
rgn	0.319078	0.01665	composite	0.496104
rgn	0.127697	0.0305	composite	0.893821
Rho1	0.112119	0.00625	A5SS	0.950321
Rho1	0.16516	0.0073	A5SS	0.782094
Rho1	0.0368898	-0.0135	A5SS	1.43309
RhoBTB	0.0180589	0.0301483	intron_ret	1.74331
RhoGAP100F	0.00977241	0.171149	intron_ret	2.01
Rm62	0.0298562	-0.000605243	cassette	1.52497
Rme-8	0.0469817	0.0521514	intron_ret	1.32807
rod	0.00330751	0.11055	intron_ret	2.4805
rols	0.0247583	-0.16255	A3SS	1.60628
rols	0.0281396	0.16255	A3SS	1.55068
row	2.2e-05	-0.0436	A5SS	4.65816
row	3.88e-05	0.0436	A5SS	4.41106
Rox8	0.0421458	0.0398431	intron_ret	1.37525
Rpb11	0.0192086	-0.0594828	intron_ret	1.71651
RpL11	0.0225357	-0.00394676	intron_ret	1.64713
RpL17	0.16566	0.0123	composite	0.780782
RpL17	0.290714	0.00135	composite	0.536534
RpL17	0.96322	0.0006	composite	0.0162743
RpL17	0.329483	-0.0074	composite	0.482166
RpL17	0.306027	-0.00135	composite	0.51424
RpL17	0.000704428	-0.00555	composite	3.15216
RpL22	0.000736605	0.0117	A5SS	3.13277
RpL22	0.000755645	-0.0117	A5SS	3.12168
RpL27A	0.0914056	0.01345	A5SS	1.03903
RpL27A	0.524404	-0.005	A5SS	0.280334
RpL27A	0.00198874	-0.00845	A5SS	2.70142
RpL29	0.0390239	-0.00241683	intron_ret	1.40867
RpL3	0.00776164	0.01315	A3SS	2.11005
RpL3	0.00758819	-0.01315	A3SS	2.11986
RpL30	0.0356912	-0.00555	A5SS	1.44744
RpL30	0.0363011	0.00555	A5SS	1.44008
RpL7	0.0122235	-0.011514	intron_ret	1.9128
Rpn13	0.000650748	0.01715	A3SS	3.18659
Rpn13	0.000957356	-0.01715	A3SS	3.01893
RpS10b	0.0171043	0.0103	A5SS	1.76689
RpS10b	0.0163173	-0.0103	A5SS	1.78735
RpS28b	0.0281653	-0.0241206	intron_ret	1.55029
RpS5b	0.0571961	0.0387904	cassette	1.24263
RpS9	0.00101428	-0.0062	A5SS	2.99384
RpS9	0.00104535	0.0062	A5SS	2.98074
Rtnl1	0.00018856	0.11015	composite	3.72455
Rtnl1	3e-06	0.0446	composite	5.52353
Rtnl1	0.105601	-0.03445	composite	0.976331
Rtnl1	0.527624	-0.0123	composite	0.277676
Rtnl1	0.000193356	-0.11015	composite	3.71364
Rtnl1	0.851331	0.00175	composite	0.0699014
Rtnl1	0.706767	0.0004	composite	0.150724
Sam-S	1.03e-05	-0.07945	composite	4.98652
Sam-S	0.00418779	0.02765	composite	2.37802
Sam-S	0.00261213	0.0518	composite	2.58301
Sam-S	0.0698592	0.03145	composite	1.15578
Sam-S	0.00558245	0.015	composite	2.25318
Sam-S	0.033047	-0.0464	composite	1.48087
Sans	0.0195132	-0.2344	A5SS	1.70967
Sans	0.019202	0.2344	A5SS	1.71665
Sap47	0.00173825	0.331741	intron_ret	2.75989
sba	0.00687934	0.0943607	cassette	2.16245
SCAR	0.0784657	-0.05475	A5SS	1.10532
SCAR	0.015937	0.0373	A5SS	1.79759
SCAR	0.393255	0.0175	A5SS	0.405326
SCOT	0.00481525	-0.13865	A3SS	2.31738
SCOT	0.00579107	0.13865	A3SS	2.23724
scrib	0.0460707	-0.15045	A3SS	1.33657
scrib	0.0109439	0.08405	A3SS	1.96083
scrib	0.0462727	0.15045	A3SS	1.33468
scrib	0.0102834	-0.08405	A3SS	1.98786
ScsbetaA	1.51e-05	-0.115892	cassette	4.8209
sd	0.466209	-0.0249	composite	0.331419
sd	0.0427049	0.04355	composite	1.36952
sd	0.0612697	0.16065	composite	1.21275
sd	0.367045	-0.0403	composite	0.43528
sd	0.60354	0.058	composite	0.219294
sd	0.248847	0.02165	composite	0.604067
sd	0.607203	-0.058	composite	0.216666
sd	0.196539	-0.1121	composite	0.706552
sd	0.543814	-0.04855	composite	0.26455
sdk	0.110663	0.0168096	cassette	0.955998
sdk	0.0437993	-0.256	A3SS	1.35853
sdk	0.0427455	0.256	A3SS	1.36911
Sec16	0.0107	0.130871	cassette	1.97062
SelR	0.423809	-0.0278	A3SS	0.372829
SelR	0.0218377	0.0764	A3SS	1.66079
SelR	0.322469	-0.0486	A3SS	0.491512
SERCA	0.309884	-0.03125	A5SS	0.508801
SERCA	0.0027447	0.04805	A5SS	2.5615
SERCA	0.842215	-0.00325	A5SS	0.0745768
SERCA	0.00990872	-0.043	A5SS	2.00398
SERCA	0.0386841	0.0293	A5SS	1.41247
sesB	0.485162	0.00285	composite	0.314113
sesB	0.811219	0.0017	composite	0.0908618
sesB	0.862971	0.01325	composite	0.0640037
sesB	0.308347	-0.00765	composite	0.51096
sesB	0.00505511	0.06625	composite	2.29627
sesB	0.445337	-0.00465	composite	0.351311
sesB	1.68e-05	-0.06985	composite	4.77404
sesB	0.8536	0.0036	composite	0.0687458
sesB	0.863952	-0.01325	composite	0.0635106
sesB	0.300904	0.00765	composite	0.521572
Sf3b3	0.00405356	0.0637683	cassette	2.39216
Sf3b3	0.0310052	-0.100208	intron_ret	1.50857
Sfmbt	0.679379	-0.0407133	cassette	0.167888
sgg	0.0616256	0.03295	composite	1.21024
sgg	0.0436607	0.0088	composite	1.35991
sgg	0.66442	0.006	composite	0.177557
sgg	0.822477	-0.01345	composite	0.0848762
sgg	0.605616	-0.02835	composite	0.217803
sgg	0.680703	-0.006	composite	0.167042
shi	0.022814	-0.0401577	intron_ret	1.6418
shot	0.0182508	0.14115	A5SS	1.73872
shot	0.0181505	-0.14115	A5SS	1.74111
sim	0.00287047	-0.1201	A5SS	2.54205
sim	0.0028799	0.1201	A5SS	2.54062
skd	0.0369981	0.2581	A5SS	1.43182
skd	0.82273	0.0263896	cassette	0.0847425
skd	0.0338914	-0.2581	A5SS	1.46991
sli	0.0509215	0.0238055	cassette	1.2931
Slip1	0.00506152	0.0703591	cassette	2.29572
sm	0.0279434	-0.12465	A5SS	1.55372
sm	0.0304974	0.12465	A5SS	1.51574
SNF4Agamma	0.000431091	-0.13425	A5SS	3.36543
SNF4Agamma	0.000403297	0.13425	A5SS	3.39437
sov	0.00380674	-0.22475	composite	2.41945
sov	0.00328044	0.22475	composite	2.48407
sov	0.0102658	0.14205	composite	1.98861
sov	0.0240116	-0.02545	composite	1.61958
sov	0.0126955	-0.14205	composite	1.89635
sov	0.0196315	0.02545	composite	1.70705
spartin	0.031533	-0.36465	A5SS	1.50124
spartin	0.0347645	0.36465	A5SS	1.45886
spen	0.0816821	-0.0456853	cassette	1.08787
spen	0.00960778	0.0343785	intron_ret	2.01738
Spn	0.0115406	0.188361	cassette	1.93777
SPoCk	0.356922	-0.0387	composite	0.447426
SPoCk	0.829375	0.01145	composite	0.0812488
SPoCk	0.00456841	0.0794	composite	2.34024
SPoCk	0.74685	-0.0165	composite	0.126767
SPoCk	0.750386	0.00505	composite	0.124715
SPoCk	0.359338	-0.04075	composite	0.444497
spri	0.976512	-0.0009	composite	0.0103225
spri	0.000673905	-0.0603	A5SS	3.1714
spri	0.000725831	0.0603	A5SS	3.13916
spri	0.359545	0.02845	composite	0.444246
spri	0.97544	0.0009	composite	0.0107994
spri	0.527183	0.00975	composite	0.278038
spri	0.90005	0.0489	composite	0.0457332
spri	0.043078	-0.1241	composite	1.36574
spri	0.907962	-0.0489	composite	0.0419323
spri	0.173293	0.08595	composite	0.761218
sqd	0.02517	0.0358947	cassette	1.59912
srl	0.00207392	0.12475	A3SS	2.68321
srl	0.00296496	-0.12475	A3SS	2.52798
Stacl	0.029547	0.1996	A5SS	1.52949
Stacl	0.0297616	-0.1996	A5SS	1.52634
Sulf1	0.0433842	0.115727	cassette	1.36267
Svil	0.00506333	-0.1092	composite	2.29556
Svil	0.00446411	0.1069	composite	2.35027
Svil	0.011178	-0.05155	A5SS	1.95164
Svil	0.436804	-0.0182	composite	0.359714
Svil	0.306872	0.0396	composite	0.513043
Svil	0.000429199	0.0152	A5SS	3.36734
Svil	0.00674614	0.1092	composite	2.17094
Svil	7.75e-05	-0.1283	composite	4.1109
Svil	0.53127	-0.0081	A5SS	0.274685
Svil	0.619212	-0.0071	A5SS	0.208161
Svil	0.0124847	0.05155	A5SS	1.90362
svr	0.000378257	-0.1203	A5SS	3.42221
svr	0.000498681	0.1203	A5SS	3.30218
sw	0.0270518	0.1209	A3SS	1.5678
sw	0.029351	-0.1209	A3SS	1.53238
Syb	0.00731554	0.0651606	cassette	2.13575
tacc	0.062177	-0.10395	composite	1.20637
tacc	0.0327694	-0.06795	composite	1.48453
tacc	0.0589737	0.10395	composite	1.22934
tacc	0.4644	-0.05455	composite	0.333108
tacc	0.936383	0.0025	composite	0.0285463
tacc	0.0334418	0.06795	composite	1.47571
tacc	0.935967	-0.0025	composite	0.0287396
tacc	0.457976	0.05455	composite	0.339157
Taf12	0.0368477	0.0353026	intron_ret	1.43359
Tango5	0.000172462	-0.21055	A5SS	3.76331
Tango5	0.000127213	0.21055	A5SS	3.89547
Tao	0.0524615	-0.0143	A5SS	1.28016
Tao	0.0431981	0.0143	A5SS	1.36454
Taz	0.0256245	-0.20245	A5SS	1.59134
Taz	0.02986	0.20245	A5SS	1.52491
tef	0.00573843	-0.3336	A3SS	2.24121
tef	0.00533009	0.3336	A3SS	2.27327
Tfb1	0.0350575	0.15335	A5SS	1.45522
Tfb1	0.0347067	-0.15335	A5SS	1.45959
Tgi	5.64e-09	-0.20355	A5SS	8.24853
Tgi	5.06e-09	0.20355	A5SS	8.29577
Tif-IA	0.0100945	-0.0975	A3SS	1.99592
Tif-IA	0.00944163	0.0975	A3SS	2.02495
Tif-IA	0.000456245	-0.04565	A5SS	3.3408
Tif-IA	0.000397748	0.04565	A5SS	3.40039
timeout	0.0490977	0.27562	intron_ret	1.30894
Tlk	0.933441	-0.00015	A5SS	0.0299129
Tlk	0.380384	-0.017	A5SS	0.419777
Tlk	0.100655	-0.0121	A5SS	0.997166
Tlk	0.0252005	0.05115	A5SS	1.59859
Tlk	0.00636999	0.021	A5SS	2.19586
Tlk	0.103653	-0.05	A5SS	0.984416
Tlk	0.620552	0.00705	A5SS	0.207222
Tm1	0.00366816	-0.0673	A3SS	2.43555
Tm1	0.105544	-0.0216	A5SS	0.976565
Tm1	0.00196119	0.0751	A5SS	2.70748
Tm1	0.014411	-0.07975	A3SS	1.84131
Tm1	0.00463482	0.04675	A5SS	2.33397
Tm1	0.0140239	0.07975	A3SS	1.85313
Tm1	0.00196672	-0.0751	A5SS	2.70626
Tm1	0.0036327	0.0673	A3SS	2.43977
Tm1	0.262503	-0.0252	A5SS	0.580865
Tomosyn	0.0525562	-0.0765188	intron_ret	1.27938
Top1	0.0337494	0.0242083	intron_ret	1.47173
tou	0.0306243	-0.0217	A3SS	1.51393
tou	0.0264173	0.0217	A3SS	1.57811
tou	0.0257134	-0.12115	A3SS	1.58984
tou	0.0231026	0.12115	A3SS	1.63634
tral	0.0300204	0.0476	A3SS	1.52258
tral	0.0304743	-0.0476	A3SS	1.51607
Trc8	0.0279209	0.10585	A3SS	1.55407
Trc8	0.0291547	-0.10585	A3SS	1.53529
trol	0.192622	0.0849	composite	0.715294
trol	0.252201	0.08605	composite	0.598252
trol	0.0376671	-0.12115	composite	1.42404
trol	0.733361	-0.0089	composite	0.134682
trol	0.222189	-0.007	composite	0.653278
trol	0.143615	0.0324	composite	0.842802
trol	0.465695	-0.0161	composite	0.331898
trol	0.271367	0.00935	composite	0.566443
trol	0.45677	0.0125	composite	0.340302
trol	0.234868	-0.0091	composite	0.629176
trol	0.329736	-0.0048	composite	0.481833
trol	0.453513	0.0241	composite	0.34341
trol	0.679382	0.00425	composite	0.167886
trol	0.837309	-0.00345	composite	0.0771142
trol	0.326723	-0.06735	composite	0.48582
trol	0.0194843	0.09445	composite	1.71031
trol	0.863321	-0.0089	composite	0.0638278
trol	0.191178	0.0348	composite	0.718562
trol	0.544304	-0.0019	composite	0.264158
trol	0.319448	-0.0381	composite	0.4956
trol	0.0182394	0.0401	composite	1.73899
trol	0.0582721	0.0025	composite	1.23454
trol	0.532607	-0.02035	composite	0.273593
trol	0.00926318	-0.31391	intron_ret	2.03324
trol	0.481778	-0.03475	composite	0.317153
trol	0.459073	-0.0211	composite	0.338118
trol	0.0993865	-0.0052	composite	1.00267
trol	0.538748	-0.009	composite	0.268615
trol	0.186381	0.04405	composite	0.729598
trol	0.189112	-0.04235	composite	0.723282
trol	0.0338204	0.0181	composite	1.47082
trol	0.0861848	-0.02665	composite	1.06457
trol	0.31914	0.06735	composite	0.496019
trol	0.0193768	0.0122	composite	1.71272
trol	0.0990617	0.04945	composite	1.00409
trol	0.461361	-0.00645	composite	0.335959
trol	0.297124	0.0165	composite	0.527062
trol	0.839406	0.0024	composite	0.0760278
trol	0.393882	0.01565	composite	0.404634
trol	0.018225	-0.0401	composite	1.73933
trol	0.243691	0.0091	composite	0.61316
trol	0.0972989	-0.02915	composite	1.01189
trol	0.11487	0.0187	composite	0.939794
trol	0.459836	0.0211	composite	0.337397
trol	0.377684	-0.03695	composite	0.422871
trol	0.322478	0.033	composite	0.491501
trol	0.0957599	-0.05325	composite	1.01882
trol	0.322211	-0.01815	composite	0.491859
trol	0.206818	-0.0849	composite	0.684412
trol	0.0252108	0.06785	composite	1.59841
trol	0.076582	0.05695	composite	1.11587
trol	0.318089	-0.0688	composite	0.497451
trol	0.490443	-0.02275	composite	0.309411
trol	0.439519	-0.03235	composite	0.357023
trol	0.0250614	-0.06785	composite	1.60099
trol	0.640547	-0.00705	composite	0.193449
trol	0.329082	0.0688	composite	0.482696
trol	0.79073	-0.0125	composite	0.101972
trol	0.997306	5e-05	composite	0.00117158
Trpm	0.0449093	-0.166293	intron_ret	1.34766
trx	0.0256498	0.07715	A5SS	1.59092
trx	0.0263252	-0.07715	A5SS	1.57963
tud	0.0262384	0.0141	A3SS	1.58106
tud	0.0116886	0.01555	A5SS	1.93224
tud	0.0154269	-0.01555	A5SS	1.81172
tud	0.0310202	-0.0141	A3SS	1.50836
tyf	0.0225764	-0.1153	A5SS	1.64634
tyf	0.165409	0.0269	A5SS	0.78144
tyf	0.107026	0.04065	A5SS	0.970511
tyf	0.0659158	0.04775	A5SS	1.18101
Ucp4A	0.0127626	0.122787	cassette	1.89406
unc-13	0.365976	0.0155	composite	0.436548
unc-13	0.00714607	-0.0239	composite	2.14593
unc-13	0.547286	0.0084	composite	0.261785
unc-13	0.0936096	0.0333	composite	1.02868
unc-13	0.0856165	-0.0333	composite	1.06744
unk	0.00451445	0.176661	cassette	2.34539
unk	0.000236894	-0.267826	intron_ret	3.62545
unk	0.000835365	-0.16373	intron_ret	3.07812
up	0.00441278	0.0397	A3SS	2.35529
up	0.00472272	-0.0397	A3SS	2.32581
ush	0.0506251	0.1904	composite	1.29563
ush	0.840747	-0.0052	composite	0.0753349
ush	0.0482769	-0.1904	composite	1.31626
ush	0.838456	0.0052	composite	0.0765196
ush	0.389957	0.03465	composite	0.408983
ush	0.380205	-0.03465	composite	0.419982
Usp10	0.0188185	0.0272	A5SS	1.72542
Usp10	0.0243989	-0.224214	intron_ret	1.61263
Usp10	0.760722	0.00515	A5SS	0.118774
Usp10	0.0754369	-0.03225	A5SS	1.12242
Usp14	0.0245327	0.0714947	intron_ret	1.61025
vap	0.861027	-0.01875	composite	0.0649834
vap	0.0110619	0.16095	composite	1.95617
vap	0.628506	0.14425	composite	0.20169
vap	0.628545	-0.14425	composite	0.201664
vap	0.530336	-0.03255	composite	0.275449
vap	0.983928	0.00445	composite	0.00703684
vap	0.320874	0.10705	composite	0.493666
vap	0.112467	-0.0408	composite	0.948974
vap	0.0602461	-0.12015	composite	1.22007
vap	0.314231	-0.02825	composite	0.502752
vap	0.000142685	0.14425	composite	3.84562
vap	0.311257	-0.10705	composite	0.506881
vap	0.00332641	-0.081	composite	2.47802
vap	0.274387	0.04685	composite	0.561637
vap	0.426069	-0.0099	composite	0.37052
vap	0.180301	-0.0251	composite	0.744001
vari	0.0133703	0.205805	intron_ret	1.87386
Vha16-1	0.522125	-0.0052	A5SS	0.282225
Vha16-1	0.000181669	-0.0052	A5SS	3.74072
Vha16-1	0.621229	0.0182	A5SS	0.206748
Vha16-1	0.763322	-0.0078	A5SS	0.117292
vib	0.0217807	-0.01975	A3SS	1.66193
vib	0.0170845	0.0461	A5SS	1.7674
vib	0.00934084	0.21861	intron_ret	2.02961
vib	0.0193122	-0.0461	A5SS	1.71417
vib	0.0177007	0.01975	A3SS	1.75201
vri	0.0461439	0.07055	A5SS	1.33589
vri	0.0424684	-0.07055	A5SS	1.37193
wapl	0.0228353	-0.1696	A5SS	1.64139
wapl	0.0204706	0.1696	A5SS	1.68887
WASp	0.00777983	0.0783	A5SS	2.10903
WASp	0.00585361	-0.0783	A5SS	2.23258
wdb	0.052816	0.05735	composite	1.27723
wdb	0.0483372	-0.05735	composite	1.31572
wdb	0.787567	-0.00135	composite	0.103712
wdb	0.423528	0.0273	composite	0.373118
wdb	0.0917353	-0.0259	composite	1.03746
wdb	0.604847	-0.05045	composite	0.218354
wdb	0.610066	0.05045	composite	0.214623
whd	0.000324683	-0.21145	A5SS	3.48854
whd	0.000316807	0.21145	A5SS	3.4992
wnd	0.0102731	-0.24175	A5SS	1.9883
wnd	0.0593025	0.2085	A5SS	1.22693
wnd	0.52299	0.03325	A5SS	0.281507
woc	0.215684	0.06615	composite	0.666182
woc	0.0374461	0.0661	composite	1.42659
woc	0.268763	-0.089	composite	0.57063
woc	0.745694	0.00705	composite	0.127439
woc	0.0184302	-0.13225	composite	1.73447
woc	0.23156	0.11195	composite	0.635337
woc	0.231271	-0.11195	composite	0.63588
woc	0.272197	0.089	composite	0.565117
woc	0.737906	-0.00705	composite	0.131999
wrd	0.0476901	0.09035	A3SS	1.32157
wrd	0.0452736	-0.09035	A3SS	1.34416
Xe7	0.0160859	0.01785	A3SS	1.79355
Xe7	0.0128381	-0.01785	A3SS	1.8915
YME1L	0.0467727	-0.0267542	intron_ret	1.33001
ZAP3	0.0375333	-0.2254	A3SS	1.42558
ZAP3	0.031792	0.2254	A3SS	1.49768
zip	0.908102	-0.0013	A5SS	0.0418655
zip	0.0312917	0.0766141	intron_ret	1.50457
zip	0.0262831	0.0307	A5SS	1.58032
zip	0.329631	-0.0294	A5SS	0.481972
Zip99C	0.0126383	-0.0486	A5SS	1.89831
Zip99C	0.0325891	0.04225	A5SS	1.48693
Zip99C	0.431257	0.0063	A5SS	0.365264
Zw	0.0011559	0.15295	A5SS	2.93708
Zw	0.000814497	-0.15295	A5SS	3.08911
Zyx	0.0112767	0.10685	composite	1.94782
Zyx	0.451473	0.03075	composite	0.345369
Zyx	0.444511	0.03125	composite	0.352118
Zyx	0.013076	-0.13755	composite	1.88352
Zyx	0.454862	-0.03125	composite	0.34212

## Sheet: 38v0_splicing_pooled_filtered
gene_id	LRT_p_value.full_vs_reduced	deltaPSI	event	minuslogp
4E-T	0.0459209	-0.0525	A3SS	1.33799
4E-T	0.051078	0.0525	A3SS	1.29177
ABCA	0.00314615	0.13556	cassette	2.50222
Ack-like	0.00405418	-0.10525	A3SS	2.3921
Ack-like	0.00314541	0.10525	A3SS	2.50232
Ack-like	0.00224468	0.0977853	intron_ret	2.64885
Actn	0.115961	0.03615	composite	0.935688
Actn	0.0478665	-0.05065	composite	1.31997
Actn	0.273545	-0.0863	composite	0.562971
Actn	0.992025	0.0026	composite	0.00347748
Actn	0.799417	-0.0835	composite	0.0972268
Actn	0.872222	-0.00315	composite	0.0593731
Actn	0.581858	0.0258	composite	0.235183
Actn	0.872849	0.00315	composite	0.0590607
Actn	0.271702	0.0863	composite	0.565907
Actn	0.612078	0.01195	composite	0.213193
Actn	0.569931	-0.0258	composite	0.244178
Actn	0.804299	0.0835	composite	0.0945827
Ada2a	0.0432477	0.11005	A3SS	1.36404
Ada2a	0.0410846	-0.11005	A3SS	1.38632
AdamTS-A	0.0337147	0.0282703	intron_ret	1.47218
AdamTS-A	0.0313379	0.0468869	intron_ret	1.50393
AGO1	0.0832781	-0.06275	composite	1.07947
AGO1	0.0398074	-0.01905	composite	1.40004
AGO1	0.078755	0.06275	composite	1.10372
AGO1	0.925633	-0.0053	composite	0.0335609
AGO1	0.246393	0.05695	composite	0.608372
AGO1	0.924663	0.0053	composite	0.0340166
AGO1	0.59045	0.0059	composite	0.228817
AGO1	0.442544	0.01315	composite	0.354043
AGO1	0.247386	-0.05695	composite	0.606625
AGO3	0.000176581	-0.0110895	cassette	3.75306
Akr1B	0.582252	0.0584215	cassette	0.234889
AlaRS-m	0.0257037	0.0503566	intron_ret	1.59
Aldh-III	3.08e-08	-0.24795	composite	7.51211
Aldh-III	0.196647	-0.00955	composite	0.706314
Aldh-III	0.0103303	0.0884	composite	1.98589
Aldh-III	0.0230051	-0.07885	composite	1.63818
Aldh-III	0.490594	-0.00805	composite	0.309278
Aldh-III	1.32e-08	0.256	composite	7.87975
Alh	0.117387	-0.03505	composite	0.930382
Alh	0.167661	-0.0637	composite	0.775567
Alh	0.101883	0.03505	composite	0.991897
Alh	0.0578275	-0.0333	composite	1.23787
Alh	0.164077	0.0637	composite	0.784951
Alh	0.0396631	0.0333	composite	1.40161
alt	0.0302265	-0.05615	A5SS	1.51961
alt	0.596123	-0.02345	A5SS	0.224664
alt	0.12341	0.0796	A5SS	0.908651
Ank	0.00179809	-0.60415	A3SS	2.74519
Ank	0.0797644	-0.1152	A5SS	1.09819
Ank	0.790241	0.01515	A5SS	0.10224
Ank	0.0262333	0.10005	A5SS	1.58115
Ank	0.00215333	0.60415	A3SS	2.66689
Ant2	0.520428	-0.001	composite	0.283639
Ant2	0.00144331	-0.0252	composite	2.84064
Ant2	0.295166	0.0119	composite	0.529934
Ant2	0.0222291	0.0525	composite	1.65308
Ant2	0.038493	0.01285	composite	1.41462
Ant2	0.651064	0.003	composite	0.186376
Ant2	0.0534287	-0.16975	composite	1.27223
Ant2	0.656132	-0.003	composite	0.183009
Ant2	0.0520463	0.16975	composite	1.28361
Ant2	5.34e-06	-0.0643	composite	5.27221
Ant2	0.000113208	0.0132	composite	3.94612
AnxB9	0.0637828	-0.0319	A3SS	1.1953
AnxB9	0.0484432	0.06235	A3SS	1.31477
AnxB9	0.246647	-0.03045	A3SS	0.607925
AP-1sigma	0.000199213	-0.0761	A3SS	3.70068
AP-1sigma	0.000184038	0.0761	A3SS	3.73509
APC4	0.0551511	0.0953189	intron_ret	1.25845
aPKC	0.00298087	-0.0439	A5SS	2.52566
aPKC	0.002165	0.0439	A5SS	2.66454
apt	0.251072	-0.05285	composite	0.600202
apt	0.00677179	0.10395	composite	2.1693
apt	0.182607	-0.05105	composite	0.738482
apt	0.0569312	-0.06855	composite	1.24465
apt	0.0454376	0.06855	composite	1.34258
ArfGAP3	0.0466399	0.0482	composite	1.33124
ArfGAP3	0.0539863	-0.0482	composite	1.26772
ArfGAP3	0.819838	-0.01645	composite	0.0862722
ArfGAP3	0.81936	0.01645	composite	0.086525
ArfGAP3	0.533904	0.0072	composite	0.272536
ArfGAP3	0.547156	-0.0072	composite	0.261889
Arl4	0.00332618	0.0764	A3SS	2.47805
Arl4	0.00531427	-0.0764	A3SS	2.27456
arm	0.199005	0.01935	A5SS	0.701136
arm	1.39e-07	-0.0577	A5SS	6.85658
arm	0.0412446	0.0405	A5SS	1.38463
arm	0.463586	-0.0021	A5SS	0.333869
Arp2	0.14703	0.0456	composite	0.832594
Arp2	7.03e-05	-0.05275	composite	4.15314
Arp2	0.842206	0.00655	composite	0.0745814
Arp2	0.718479	0.01525	composite	0.143586
Arp2	0.197071	-0.0218	composite	0.705377
Arp2	0.857496	0.0071	composite	0.0667677
Atf3	0.0548697	-0.172716	cassette	1.26067
Atg5	0.0184523	-0.152967	intron_ret	1.73395
ATPCL	0.0783866	-0.0045	A3SS	1.10576
ATPCL	0.0184695	-0.01875	A3SS	1.73354
ATPCL	0.00949783	0.02335	A3SS	2.02238
ATPsynC	0.0954708	0.0047	A5SS	1.02013
ATPsynC	0.0283653	-0.00635	A5SS	1.54721
ATPsynC	0.00922661	0.0017	A5SS	2.03496
Axn	0.000763087	-0.19885	A3SS	3.11743
Axn	0.000724066	0.19885	A3SS	3.14022
B52	0.000340174	0.0691	A5SS	3.4683
B52	0.0122943	-0.05125	A3SS	1.9103
B52	0.000324488	-0.0691	A5SS	3.4888
B52	0.0126579	0.05125	A3SS	1.89764
babo	0.112068	0.086	composite	0.950517
babo	0.273791	0.09455	composite	0.56258
babo	0.00162528	-0.1729	composite	2.78907
babo	0.130404	-0.086	composite	0.884708
babo	0.407536	0.0783	composite	0.389833
Baldspot	0.0244802	0.0595	A5SS	1.61119
Baldspot	0.0266672	-0.0595	A5SS	1.57402
baz	0.0142549	0.0604855	cassette	1.84603
bbx	0.0216363	0.14315	A5SS	1.66482
bbx	0.0247922	-0.14315	A5SS	1.60568
Bet3	0.00093744	-0.20345	A3SS	3.02806
Bet3	0.000898463	0.20345	A3SS	3.0465
beta-Man	0.0405072	0.04245	A3SS	1.39247
beta-Man	0.0375892	-0.04245	A3SS	1.42494
beta-Spec	0.0174859	-0.07825	A5SS	1.75731
beta-Spec	0.0218562	0.07825	A5SS	1.66042
BicD	0.0351374	0.03345	A5SS	1.45423
BicD	0.0315349	-0.03345	A5SS	1.50121
bip1	1.04e-05	0.23285	A5SS	4.98345
bip1	1.06e-05	-0.23285	A5SS	4.9748
bip2	0.0495585	0.02445	composite	1.30488
bip2	0.232935	-0.0298	composite	0.632764
bip2	0.82666	0.00525	composite	0.0826729
bip2	0.220769	-0.02835	composite	0.656063
bip2	0.213457	0.02835	composite	0.67069
bip2	0.0452547	-0.01845	composite	1.34434
bip2	0.0524941	0.01845	composite	1.27989
blow	0.0482662	-0.0240239	cassette	1.31636
bol	0.0245075	0.1455	A5SS	1.6107
bol	0.0279403	-0.1455	A5SS	1.55377
br	0.00709648	0.1462	composite	2.14896
br	0.0991774	0.10925	composite	1.00359
br	0.177983	0.05875	composite	0.749623
br	5.42e-05	-0.20495	composite	4.26587
br	0.0958002	-0.10925	composite	1.01863
bru1	0.452718	0.0117	composite	0.344172
bru1	2.28e-59	-0.4232	composite	58.6428
bru1	1.45e-27	0.39455	composite	26.8385
bru1	1.83e-09	0.0186	A5SS	8.73688
bru1	0.184363	-0.0165	composite	0.734325
bru1	0.206003	0.02865	composite	0.686126
bru1	0.972034	0.0049	composite	0.0123187
bru1	7.72e-10	-0.0186	A5SS	9.11259
bru2	0.584319	-0.0179	composite	0.23335
bru2	0.164496	0.0695	composite	0.783844
bru2	0.233015	-0.05155	composite	0.632616
bru2	0.0305096	-0.11015	composite	1.51556
bru2	0.0305075	0.11015	composite	1.51559
bru3	0.0508501	0.16075	A3SS	1.29371
bru3	0.00685363	-0.21715	A3SS	2.16408
bru3	0.0485219	-0.16075	A3SS	1.31406
bru3	0.00615362	0.21715	A3SS	2.21087
Bruce	0.02854	0.0313201	intron_ret	1.54455
Bsg	0.126879	0.1751	composite	0.896612
Bsg	0.756694	0.01685	composite	0.12108
Bsg	0.763185	-0.01685	composite	0.11737
Bsg	0.998951	-0.0088	composite	0.000455904
Bsg	0.260096	0.15085	composite	0.584867
Bsg	0.266051	-0.15085	composite	0.575036
Bsg	0.455395	-0.0786	composite	0.341612
Bsg	0.998905	0.0088	composite	0.000475901
Bsg	0.00257694	-0.0971	composite	2.5889
Bsg	0.995675	0.00055	composite	0.00188234
Bsg25D	0.0424895	-0.06995	A3SS	1.37172
Bsg25D	0.672211	-0.0895568	cassette	0.172495
Bsg25D	0.0401646	0.06995	A3SS	1.39616
bt	0.0171586	-0.0576688	cassette	1.76552
bun	0.000518904	-0.12465	A5SS	3.28491
bun	0.000521014	0.12465	A5SS	3.28315
Bx	0.00969285	-0.2854	A5SS	2.01355
Bx	0.00969691	0.2854	A5SS	2.01337
bys	0.0303711	0.0870551	intron_ret	1.51754
c(3)G	0.0529265	0.0517	A5SS	1.27633
c(3)G	0.00731192	-0.1462	A5SS	2.13597
c(3)G	0.0414096	0.09455	A5SS	1.3829
c12.2	0.0242973	0.1749	A3SS	1.61444
c12.2	0.0255769	-0.1749	A3SS	1.59215
C3G	0.357491	0.04065	A5SS	0.446735
C3G	0.976174	0.00305	A5SS	0.0104727
C3G	0.0491344	-0.06435	A5SS	1.30861
C3G	0.301732	0.02065	A5SS	0.520379
CadN	0.101934	0.212897	cassette	0.99168
Cadps	0.0923716	-0.166313	cassette	1.03446
Cals	0.014414	-0.00631566	cassette	1.84121
CaMKI	0.264391	0.20175	composite	0.577754
CaMKI	0.411461	0.1801	composite	0.385672
CaMKI	0.0143417	0.07165	composite	1.8434
CaMKI	0.41769	-0.1801	composite	0.379146
CaMKI	0.476678	-0.14255	composite	0.321775
CaMKI	0.472833	0.14255	composite	0.325292
CaMKI	0.263043	-0.1279	composite	0.579973
CaMKI	0.0686014	-0.07985	composite	1.16367
CaMKI	0.170903	0.18465	composite	0.767249
CaMKI	0.167067	-0.18465	composite	0.777108
CaMKI	0.710818	0.00835	composite	0.148242
CaMKI	0.253342	0.1279	composite	0.596293
CaMKI	0.261693	-0.20175	composite	0.582208
CAP	0.776456	0.0014	composite	0.109883
CAP	0.0144307	0.1092	composite	1.84071
CAP	0.761906	-0.0014	composite	0.118099
CAP	0.0142387	-0.1092	composite	1.84653
CAP	0.0390395	-0.11385	composite	1.4085
CAP	0.039096	0.11385	composite	1.40787
Cap-H2	0.00204345	0.21025	A3SS	2.68964
Cap-H2	0.00296794	-0.2171	A3SS	2.52754
Cap-H2	0.995828	0.0068	A3SS	0.00181546
Caper	0.0140053	0.138217	intron_ret	1.85371
cas	0.0137749	0.0347855	intron_ret	1.86091
caz	0.00291367	0.0374108	cassette	2.53556
Ccdc58	0.0248894	0.1274	A3SS	1.60399
Ccdc58	0.0294625	-0.1274	A3SS	1.53073
cdm	0.0385182	0.0204181	intron_ret	1.41433
CG10082	0.00715872	0.150864	intron_ret	2.14516
CG10082	0.252278	-0.13285	composite	0.598121
CG10082	0.166609	0.07945	composite	0.778301
CG10082	0.0112545	-0.08385	composite	1.94867
CG10082	0.268119	-0.05975	composite	0.571673
CG10082	0.173378	-0.01975	composite	0.761005
CG10082	0.241264	0.13285	composite	0.617507
CG10082	0.0107889	0.08385	composite	1.96702
CG10194	0.0311624	0.12935	A5SS	1.50637
CG10194	0.0273711	-0.12935	A5SS	1.56271
CG10365	0.593907	-0.01485	A5SS	0.226282
CG10365	0.00244891	-0.15225	A5SS	2.61103
CG10365	0.469424	0.01845	A5SS	0.328435
CG10365	0.0029053	0.14855	A5SS	2.53681
CG10600	0.054093	0.0710195	intron_ret	1.26686
CG10602	0.00930165	0.12335	composite	2.03144
CG10602	0.159797	0.03825	composite	0.796431
CG10602	0.0657259	0.07515	composite	1.18226
CG10602	0.00878295	-0.12335	composite	2.05636
CG10602	0.0488068	-0.1134	composite	1.31152
CG10638	0.0495909	0.0321888	intron_ret	1.3046
CG10737	0.194544	-0.0237	composite	0.710982
CG10737	0.0343347	0.01205	composite	1.46427
CG10737	0.453836	0.0243	composite	0.343101
CG10737	0.308564	0.05055	composite	0.510655
CG10737	0.710032	-0.00985	composite	0.148722
CG10737	0.0573313	0.0282	composite	1.24161
CG10737	0.303761	-0.05055	composite	0.517468
CG10737	0.456072	-0.0243	composite	0.340967
CG10737	0.0459219	0.07345	composite	1.33798
CG10737	0.126564	0.0977	composite	0.89769
CG10737	0.0416437	-0.01205	composite	1.38045
CG10737	0.0658609	-0.0282	composite	1.18137
CG10737	0.131607	-0.0977	composite	0.88072
CG10737	0.190139	0.0237	composite	0.720928
CG10737	0.710958	0.00985	composite	0.148156
CG10737	0.0491	-0.07345	composite	1.30892
CG10984	0.00337204	-0.1506	A3SS	2.47211
CG10984	0.00381834	0.1506	A3SS	2.41813
CG11247	0.0258011	0.0394	composite	1.58836
CG11247	0.151119	-0.12045	composite	0.820681
CG11247	0.000763472	-0.13185	composite	3.11721
CG11247	0.0286824	-0.0394	composite	1.54238
CG11247	0.00355344	0.2523	composite	2.44935
CG12065	0.0398376	-0.1587	composite	1.39971
CG12065	0.523572	0.0231	composite	0.281024
CG12065	0.174052	-0.0136	composite	0.759322
CG12065	0.283332	0.1356	composite	0.547704
CG12065	0.193438	0.0136	composite	0.713459
CG12084	0.0493657	0.0368843	intron_ret	1.30657
CG12576	0.0075404	-0.022783	cassette	2.12261
CG1275	0.816349	0.0055	composite	0.0881241
CG1275	0.302671	0.03905	composite	0.519029
CG1275	0.314097	-0.03905	composite	0.502936
CG1275	0.0647513	0.10105	composite	1.18875
CG1275	0.0496265	-0.1066	composite	1.30429
CG12773	0.0113061	-0.054003	intron_ret	1.94669
CG12851	0.00162723	0.128505	intron_ret	2.78855
CG12991	0.0434591	-0.0291	A3SS	1.36192
CG12991	0.0361481	0.0291	A3SS	1.44192
CG13124	0.0429761	0.0635062	intron_ret	1.36677
CG13366	3.15e-06	0.30765	A3SS	5.50161
CG13366	3.59e-06	-0.30765	A3SS	5.44533
CG13506	0.030194	0.0198225	intron_ret	1.52008
CG13604	0.137225	0.0608043	cassette	0.862568
CG1371	0.0226674	-0.0322981	intron_ret	1.6446
CG1407	0.588479	0.1212	composite	0.230269
CG1407	0.749751	-0.07435	composite	0.125083
CG1407	0.0414575	-0.28165	composite	1.3824
CG1407	0.0102032	0.31565	composite	1.99126
CG1407	0.0092858	-0.31565	composite	2.03218
CG1407	0.583047	-0.1212	composite	0.234296
CG1407	0.04342	0.28165	composite	1.36231
CG1407	0.751633	0.07435	composite	0.123994
CG14442	0.00406977	0.0433096	intron_ret	2.39043
CG14995	0.100501	0.282143	cassette	0.997831
CG15093	0.0446645	0.08995	A3SS	1.35004
CG15093	0.051261	-0.08995	A3SS	1.29021
CG15098	0.0269855	0.00590444	intron_ret	1.56887
CG15111	0.0179239	-0.0707	A5SS	1.74657
CG15111	0.016165	0.0707	A5SS	1.79142
CG1513	0.0545513	0.0549934	intron_ret	1.26319
CG15445	0.554583	-0.0818	composite	0.256034
CG15445	0.128618	-0.16425	composite	0.890699
CG15445	0.856679	0.0462	composite	0.0671818
CG15445	0.857234	-0.0462	composite	0.0669009
CG15445	0.0439156	-0.1732	composite	1.35738
CG15445	0.554542	0.0818	composite	0.256065
CG15445	0.0421863	0.1732	composite	1.37483
CG15445	0.126547	0.16425	composite	0.897747
CG15514	0.0222284	0.231	A3SS	1.65309
CG15514	0.0226496	-0.231	A3SS	1.64494
CG1572	0.00237595	0.0250093	intron_ret	2.62416
CG1637	0.0579828	0.0369	A3SS	1.2367
CG1637	0.228014	0.0024	A3SS	0.642038
CG1637	0.956318	-0.0016	A3SS	0.0193976
CG1637	0.00452372	-0.03775	A3SS	2.3445
CG1640	0.00200793	0.02165	A5SS	2.69725
CG1640	0.00296749	-0.02165	A5SS	2.52761
CG1646	0.0469154	-0.07515	A3SS	1.32868
CG1646	0.00692869	0.0723	A3SS	2.15935
CG1646	0.94285	0.0028	A3SS	0.0255575
CG1674	0.0739915	-0.06965	composite	1.13082
CG1674	0.876688	-0.0045	composite	0.057155
CG1674	0.462926	-0.0246	composite	0.334489
CG1674	0.482448	-0.01735	composite	0.316549
CG1674	0.880338	0.0045	composite	0.0553506
CG1674	0.0175655	0.08695	composite	1.75534
CG1674	0.44944	0.0246	composite	0.347328
CG16952	0.0409004	0.22595	A5SS	1.38827
CG16952	0.037554	-0.22595	A5SS	1.42534
CG16953	0.0157855	0.0582188	intron_ret	1.80174
CG17002	0.204873	-0.11238	cassette	0.688516
CG17162	0.00444359	-0.08545	A5SS	2.35227
CG17162	0.363687	0.0436	A5SS	0.439272
CG17162	0.140477	0.0493	A5SS	0.852394
CG17162	0.838721	-0.0075	A5SS	0.0763825
CG17233	0.267449	0.0601	composite	0.57276
CG17233	0.300605	0.0552	composite	0.522003
CG17233	0.047858	-0.0519	composite	1.32005
CG17233	0.0812568	-0.04775	composite	1.09014
CG17233	0.303393	-0.0552	composite	0.517994
CG17233	0.767072	-0.02715	composite	0.115164
CG17233	0.21678	0.0667	composite	0.663981
CG17528	0.142668	0.02505	composite	0.845672
CG17528	0.143753	-0.0427	composite	0.842384
CG17528	0.0527862	-0.05835	composite	1.27748
CG17528	0.15572	-0.02505	composite	0.807656
CG17528	0.0103222	0.10105	composite	1.98623
CG17544	0.709349	0.03205	A5SS	0.14914
CG17544	0.0361747	-0.1607	A5SS	1.44159
CG17544	0.065703	0.12855	A5SS	1.18241
CG17574	0.235926	0.03355	A5SS	0.627224
CG17574	0.43145	-0.0226	A5SS	0.36507
CG17574	0.0395012	-0.011	A5SS	1.40339
CG17765	0.0509135	0.043935	intron_ret	1.29317
CG17816	0.00131764	0.22745	composite	2.8802
CG17816	0.383086	0.0833	composite	0.416703
CG17816	0.135897	0.13455	composite	0.866791
CG17816	0.571417	0.07015	composite	0.243047
CG17816	0.0839916	-0.10025	composite	1.07576
CG17816	0.0261516	-0.12735	composite	1.5825
CG17816	0.139701	-0.13455	composite	0.8548
CG17816	0.0751357	-0.1534	composite	1.12415
CG18135	0.0467712	-0.0576	A5SS	1.33002
CG18135	0.0481403	0.0576	A5SS	1.31749
CG18809	0.0299361	-0.0113	composite	1.5238
CG18809	0.188035	0.00765	composite	0.725761
CG18809	0.502707	0.0369	composite	0.298685
CG18809	0.292768	-0.0222	composite	0.533477
CG18809	0.79207	-0.0221	composite	0.101237
CG18809	0.194745	-0.00985	composite	0.710533
CG18809	0.175918	-0.05295	composite	0.754689
CG18809	0.935585	0.02405	composite	0.0289166
CG18809	0.363146	0.0289	composite	0.439919
CG18809	0.87057	0.00735	composite	0.0601962
CG18809	0.542303	-0.0111	composite	0.265758
CG18809	0.0368808	0.02035	composite	1.4332
CG18809	0.324351	0.02545	composite	0.488985
CG18809	0.347624	-0.00445	composite	0.45889
CG18809	0.0400689	-0.02035	composite	1.39719
CG18809	0.622575	0.0037	composite	0.205808
CG1927	0.00304578	-0.01885	A5SS	2.5163
CG1927	0.00201218	0.01885	A5SS	2.69633
CG2519	0.0375042	0.0309	A5SS	1.42592
CG2519	0.032567	-0.0309	A5SS	1.48722
CG2519	0.0303538	0.0467166	intron_ret	1.51779
CG2678	0.022206	-0.20035	A5SS	1.65353
CG2678	0.0204508	0.20035	A5SS	1.68929
CG2691	0.0524803	0.0346647	intron_ret	1.28
CG30403	0.0256619	0.0431	A5SS	1.59071
CG30403	0.0293002	-0.0431	A5SS	1.53313
CG31122	0.047504	-0.06065	A3SS	1.32327
CG31122	0.0445517	0.06065	A3SS	1.35114
CG31999	0.000129384	-0.0979	A3SS	3.88812
CG31999	0.000200752	0.0979	A3SS	3.69734
CG32264	0.817931	0.0026	A5SS	0.0872833
CG32264	0.0224371	0.1399	A5SS	1.64903
CG32264	0.0275312	-0.14245	A5SS	1.56018
CG32264	0.0382001	0.274531	intron_ret	1.41794
CG32486	0.011127	0.0916605	intron_ret	1.95362
CG32521	0.0489792	0.06545	A3SS	1.30999
CG32521	0.471877	0.0187	A3SS	0.326171
CG32521	1.54e-10	-0.0842	A3SS	9.813
CG32549	0.917022	-0.0032	composite	0.0376203
CG32549	0.395703	0.03015	composite	0.402631
CG32549	0.00260194	-0.1939	composite	2.5847
CG32549	0.447358	-0.0479	composite	0.349345
CG32549	0.44844	0.0479	composite	0.348295
CG32549	0.185626	-0.22815	composite	0.731361
CG32549	0.0466665	0.121241	intron_ret	1.33099
CG32549	0.0990377	-0.02695	composite	1.0042
CG32549	0.00186802	0.1939	composite	2.72862
CG32549	0.181836	0.22815	composite	0.740319
CG32813	0.00719032	-0.2452	A5SS	2.14325
CG32813	0.00847365	0.2452	A5SS	2.07193
CG32816	0.55236	0.09915	composite	0.257778
CG32816	0.366684	-0.1891	composite	0.435708
CG32816	0.364515	0.1891	composite	0.438285
CG32816	0.046983	-0.23395	composite	1.32806
CG32816	0.559189	-0.09915	composite	0.252441
CG32816	0.0407319	0.23395	composite	1.39007
CG33111	0.605418	0.0451	composite	0.217944
CG33111	0.699326	0.03055	composite	0.155321
CG33111	0.0961192	0.10675	composite	1.01719
CG33111	0.0492941	-0.1373	composite	1.3072
CG33111	0.0421005	0.059	A3SS	1.37571
CG33111	0.0445543	-0.059	A3SS	1.35111
CG33111	0.168979	-0.1114	composite	0.772168
CG33111	0.502419	0.06635	composite	0.298934
CG33156	0.0486856	-0.12255	A5SS	1.3126
CG33156	0.949482	-0.00515	A5SS	0.0225132
CG33156	0.00514558	0.12775	A5SS	2.28857
CG33298	0.0367859	-0.0694952	intron_ret	1.43432
CG33523	0.799381	-0.0051	A5SS	0.0972463
CG33523	0.0398327	-0.05605	A5SS	1.39976
CG33523	0.0102858	0.0611	A5SS	1.98776
CG3356	0.00452974	-0.0405445	intron_ret	2.34393
CG33941	0.0122877	-0.107616	cassette	1.91053
CG34126	0.275874	0.127	cassette	0.55929
CG34183	0.00567144	-0.0692323	intron_ret	2.24631
CG34347	0.788657	0.0144	composite	0.103112
CG34347	0.592915	0.04235	composite	0.227008
CG34347	0.0354916	0.0781	composite	1.44987
CG34347	0.00685981	-0.0925	composite	2.16369
CG34347	0.589853	-0.04235	composite	0.229256
CG34417	0.0176143	0.134361	cassette	1.75414
CG3529	0.0142718	-0.0501555	cassette	1.84552
CG3558	0.0189458	0.124093	cassette	1.72249
CG3566	0.0452423	-0.0139	A3SS	1.34445
CG3566	0.053084	0.0139	A3SS	1.27504
CG3760	0.468494	-0.0177	composite	0.329296
CG3760	0.0371833	0.00695	composite	1.42965
CG3760	0.0439126	-0.00695	composite	1.35741
CG3760	0.260315	-0.01105	composite	0.5845
CG3760	0.227755	0.0288	composite	0.642532
CG3764	0.0380015	-0.1026	A5SS	1.4202
CG3764	0.0421903	0.1026	A5SS	1.37479
CG40045	0.164265	-0.04085	A5SS	0.784456
CG40045	0.0197458	-0.05005	A3SS	1.70453
CG40045	0.011328	0.0253	A5SS	1.94585
CG40045	0.688563	0.00845	A5SS	0.162056
CG40045	0.0184176	0.05005	A3SS	1.73477
CG40045	0.684456	0.0071	A5SS	0.164655
CG42231	0.322685	-0.0616	composite	0.491221
CG42231	0.315919	0.0616	composite	0.500424
CG42231	0.854225	-0.00255	composite	0.0684275
CG42231	0.858823	0.00255	composite	0.0660961
CG42231	0.0121465	0.09545	composite	1.91555
CG42231	0.0113564	-0.09545	composite	1.94476
CG42342	0.0688008	-0.1026	composite	1.16241
CG42342	0.347952	-0.1108	composite	0.45848
CG42342	0.522188	0.0083	composite	0.282173
CG42342	0.633419	0.01825	composite	0.198309
CG42342	0.518741	-0.0083	composite	0.285049
CG42342	0.0112646	0.1637	composite	1.94829
CG42342	0.615883	-0.01825	composite	0.210501
CG42342	0.507692	-0.0745	composite	0.294399
CG42342	0.0128784	-0.18235	composite	1.89014
CG42342	0.0827869	0.1026	composite	1.08204
CG42342	0.00496556	0.2568	composite	2.30403
CG42342	0.342594	0.1108	composite	0.46522
CG42342	0.0107365	-0.1637	composite	1.96914
CG4238	0.0033128	0.22915	A3SS	2.4798
CG4238	0.00338228	-0.22915	A3SS	2.47079
CG42566	0.655961	-0.002	composite	0.183122
CG42566	0.00886872	-0.0191	composite	2.05214
CG42566	0.29956	-0.00645	composite	0.523516
CG42566	0.744696	-0.00105	composite	0.128021
CG42566	0.572942	0.00305	composite	0.241889
CG42566	0.0097011	0.0191	composite	2.01318
CG42566	0.144958	0.0143	composite	0.838757
CG42566	0.129833	-0.0078	composite	0.886614
CG42668	0.00122985	0.0685	A5SS	2.91015
CG42668	0.0017438	-0.0685	A5SS	2.7585
CG42671	0.0452473	0.10885	A5SS	1.34441
CG42671	0.0433953	-0.10885	A5SS	1.36256
CG42672	0.206379	-0.06435	A5SS	0.685335
CG42672	0.0105041	-0.11405	A5SS	1.97864
CG42672	0.00178497	0.1784	A5SS	2.74837
CG42673	0.00222376	0.09575	A5SS	2.65291
CG42673	0.0291791	-0.312195	intron_ret	1.53493
CG42673	0.00190337	-0.09575	A5SS	2.72048
CG4281	0.0138607	0.039093	intron_ret	1.85822
CG43078	0.0448678	0.0815851	cassette	1.34806
CG43340	2.82e-05	0.4287	composite	4.54996
CG43340	5.69e-07	-0.4695	composite	6.24455
CG43340	3.12e-07	0.4695	composite	6.50565
CG43340	0.540478	0.03205	composite	0.267222
CG43340	0.000198085	0.279427	intron_ret	3.70315
CG43340	7.11e-06	-0.4608	composite	5.14832
CG43693	0.000520613	0.201056	intron_ret	3.28349
CG43783	0.0322984	-0.0778	A3SS	1.49082
CG43783	0.0296535	0.0778	A3SS	1.52792
CG43867	0.0370595	-0.168325	intron_ret	1.4311
CG43867	4.96e-07	0.21075	A3SS	6.3048
CG43867	8.27e-05	-0.1704	A5SS	4.0823
CG43867	5.97e-05	0.1704	A5SS	4.22383
CG43867	0.000433518	0.21515	A5SS	3.36299
CG43867	0.000455559	-0.21515	A5SS	3.34146
CG43867	5.26e-07	-0.21075	A3SS	6.27878
CG43897	0.0770582	-0.1023	composite	1.11318
CG43897	0.039834	-0.04605	composite	1.39975
CG43897	0.332169	-0.03445	composite	0.478641
CG43897	0.751742	-0.00735	composite	0.123931
CG43897	0.592057	0.054	composite	0.227636
CG43897	0.0317279	0.12	composite	1.49856
CG43897	0.665291	-0.04685	composite	0.176989
CG43897	0.657762	0.04685	composite	0.181931
CG43897	0.725111	0.01145	composite	0.139595
CG43897	0.566377	0.0284	composite	0.246895
CG43897	0.601194	-0.054	composite	0.220985
CG43897	0.353221	0.03445	composite	0.451954
CG43897	0.913819	-0.00405	composite	0.0391398
CG44000	0.00205975	-0.12505	A5SS	2.68619
CG44000	0.00160422	0.12505	A5SS	2.79474
CG44001	0.023095	0.2875	intron_ret	1.63648
CG44085	0.654324	0.01005	composite	0.184207
CG44085	0.0806996	-0.0487	composite	1.09313
CG44085	0.000573638	-0.0484	A5SS	3.24136
CG44085	0.280052	0.0085	composite	0.552761
CG44085	0.000550435	0.0484	A5SS	3.25929
CG44085	0.273785	-0.00455	composite	0.562591
CG44085	0.265901	-0.0085	composite	0.57528
CG44085	0.188185	-0.0361	composite	0.725415
CG44085	0.354272	0.00965	composite	0.450663
CG44085	0.617443	0.0173	composite	0.209403
CG44085	0.113001	0.04065	composite	0.946918
CG44085	0.15194	0.00915	composite	0.818328
CG44085	0.120658	-0.04625	composite	0.918443
CG44085	0.0273743	0.0429	composite	1.56266
CG44085	0.951489	0.00105	composite	0.0215963
CG44085	0.423594	0.00485	composite	0.37305
CG45050	0.0140013	0.0627465	intron_ret	1.85383
CG45076	0.0821333	-0.0245	A3SS	1.08548
CG45076	0.044349	0.0255	A3SS	1.35312
CG45076	0.0444606	-0.08305	A3SS	1.35202
CG45076	0.805746	-0.00105	A3SS	0.093802
CG45076	0.0441949	0.08305	A3SS	1.35463
CG45086	0.560638	-0.01715	composite	0.251318
CG45086	0.0780717	-0.18075	composite	1.10751
CG45086	0.777278	-0.00805	composite	0.109424
CG45086	0.972728	0.0145	composite	0.0120088
CG45086	0.00985077	-0.2731	composite	2.00653
CG45086	0.972282	-0.0145	composite	0.0122078
CG45086	0.0771175	0.18075	composite	1.11285
CG45086	0.543804	0.0252	composite	0.264558
CG45086	0.00938049	0.2731	composite	2.02777
CG4645	0.0144737	0.0608218	intron_ret	1.83942
CG46466	0.155355	-0.1031	A5SS	0.808675
CG46466	0.211935	-0.06165	A5SS	0.673798
CG46466	0.021148	0.16475	A5SS	1.67473
CG5059	0.0174393	0.0337	A5SS	1.75847
CG5059	0.641881	-0.0035	A5SS	0.192546
CG5059	0.0305522	-0.0302	A5SS	1.51496
CG5110	0.0217108	0.0720899	intron_ret	1.66332
CG5194	0.00791335	-0.00715	A3SS	2.10164
CG5194	0.0102849	0.00715	A3SS	1.9878
CG5199	0.0202886	-0.0664849	intron_ret	1.69275
CG5326	0.0401254	-0.0052	A5SS	1.39658
CG5326	0.0336443	0.0052	A5SS	1.47309
CG5758	0.0103894	-0.18405	A5SS	1.98341
CG5758	0.384583	0.0563	A5SS	0.41501
CG5758	0.00048347	0.170217	intron_ret	3.31563
CG5758	0.0640991	0.12775	A5SS	1.19315
CG5973	0.0320611	-0.0603	A5SS	1.49402
CG5973	0.00941116	0.08355	A5SS	2.02636
CG5973	0.108152	-0.0106	A5SS	0.965966
CG5973	0.458764	-0.0126	A5SS	0.338411
CG6175	0.00471708	-0.0554	A5SS	2.32633
CG6175	0.00315533	0.0554	A5SS	2.50095
CG6178	0.00448769	-0.04545	A5SS	2.34798
CG6178	0.00576354	0.04545	A5SS	2.23931
CG6321	0.0583466	0.100503	intron_ret	1.23398
CG6424	0.0513041	0.03135	A5SS	1.28985
CG6424	0.0487581	-0.03135	A5SS	1.31195
CG6845	0.0182276	0.04985	A3SS	1.73927
CG6845	0.037843	-0.0302	A3SS	1.42201
CG6845	0.236509	-0.0196	A3SS	0.626153
CG6937	0.0479745	-0.0442897	intron_ret	1.31899
CG7120	0.0365455	0.069	A3SS	1.43717
CG7120	0.0441876	-0.069	A3SS	1.3547
CG7220	0.0163698	0.0185982	intron_ret	1.78596
CG7324	0.0586762	0.0546608	intron_ret	1.23154
CG7546	6.76e-05	-0.196336	intron_ret	4.16991
CG7546	0.0319401	0.0411905	intron_ret	1.49566
CG7546	0.702659	0.0438084	cassette	0.153255
CG7656	0.0158439	-0.0843	A3SS	1.80014
CG7656	0.0152897	0.0843	A3SS	1.8156
CG7766	0.163213	-0.04715	composite	0.787244
CG7766	0.129889	-0.0448	composite	0.886428
CG7766	0.000782124	-0.14155	composite	3.10672
CG7766	0.0143162	0.11685	composite	1.84417
CG7766	0.263425	-0.0721	composite	0.579343
CG7766	0.000347505	0.1888	composite	3.45904
CG7903	0.0118948	-0.05275	A3SS	1.92464
CG7903	0.00976932	0.05275	A3SS	2.01014
CG7956	0.016905	0.232421	cassette	1.77199
CG7987	0.00907309	0.1758	A3SS	2.04224
CG7987	0.00894405	-0.1758	A3SS	2.04847
CG8108	0.0149945	-0.09235	A3SS	1.82407
CG8108	0.0136109	0.09235	A3SS	1.86611
CG8475	0.0411403	-0.0929197	cassette	1.38573
CG8671	0.0597298	0.0985	composite	1.22381
CG8671	0.0165205	0.16975	composite	1.78198
CG8671	0.0526969	-0.03	composite	1.27822
CG8671	0.913184	-0.00885	composite	0.0394416
CG8671	0.0168146	-0.16975	composite	1.77431
CG8671	0.0141845	-0.0597	composite	1.84819
CG8878	0.0267117	-0.0313405	intron_ret	1.5733
CG9346	0.0407367	0.0451618	intron_ret	1.39001
CG9626	0.036009	0.0281138	intron_ret	1.44359
CG9674	0.0100254	0.158	cassette	1.9989
CG9775	0.0264434	0.0968044	intron_ret	1.57768
CG9932	0.0767184	-0.02025	A5SS	1.1151
CG9932	0.03968	0.0439	A5SS	1.40143
CG9932	0.0395467	-0.0128	A5SS	1.40289
CG9932	0.345648	-0.01075	A5SS	0.461366
CG9941	0.0562252	0.0340079	intron_ret	1.25007
CHES-1-like	0.289621	-0.0826	A5SS	0.53817
CHES-1-like	0.0385203	-0.0578	A5SS	1.41431
CHES-1-like	0.0438998	0.1404	A5SS	1.35754
chic	0.921553	-3.47e-18	A5SS	0.0354795
chic	0.55376	-0.0084	A5SS	0.256679
chic	0.706411	-0.0007	A5SS	0.150943
chic	0.714613	0.00715	A5SS	0.145929
chic	0.0272537	0.00485	A5SS	1.56457
chic	0.84669	0.0037	A5SS	0.0722754
chic	0.0583524	-0.00655	A5SS	1.23394
cic	0.0386603	0.07345	A3SS	1.41274
cic	0.0392936	-0.07345	A3SS	1.40568
Cirl	0.00230545	0.1687	A5SS	2.63724
Cirl	0.00218588	-0.1687	A5SS	2.66037
Cka	0.00667121	0.1252	A3SS	2.1758
Cka	0.00677427	-0.1252	A3SS	2.16914
CLIP-190	0.849401	0.0147	composite	0.0708871
CLIP-190	0.779897	-0.01195	composite	0.107963
CLIP-190	0.958967	0.00015	composite	0.0181961
CLIP-190	0.744566	0.0164	composite	0.128097
CLIP-190	0.00417629	0.11615	composite	2.37921
CLIP-190	0.498488	0.033	composite	0.302346
CLIP-190	0.663322	0.0346	composite	0.178275
CLIP-190	0.49499	-0.0343	composite	0.305403
CLIP-190	0.0498832	-0.08155	composite	1.30205
CLIP-190	0.77762	0.01195	composite	0.109233
CLIP-190	0.723506	0.01125	composite	0.140558
CLIP-190	0.617443	0.017	composite	0.209403
CLIP-190	0.850261	-0.0147	composite	0.0704478
CLIP-190	0.106281	0.10285	composite	0.973544
CLIP-190	0.918013	-0.0031	composite	0.0371511
CLIP-190	0.0433646	0.0293878	intron_ret	1.36286
CLIP-190	0.889622	0.00125	composite	0.0507945
CLIP-190	0.430577	-0.0283	composite	0.365949
CLIP-190	0.293728	-0.0166	composite	0.532054
CLIP-190	0.186828	-0.0997	composite	0.728558
CLIP-190	0.0486806	0.08155	composite	1.31264
CLIP-190	0.658749	-0.0346	composite	0.18128
CLIP-190	0.00390776	-0.11615	composite	2.40807
cmb	0.0286484	-0.0768	A3SS	1.5429
cmb	0.0297718	0.0768	A3SS	1.52619
cmet	0.0291621	-0.153989	cassette	1.53518
cnc	0.0412467	-0.08755	A5SS	1.38461
cnc	0.0418594	0.08755	A5SS	1.37821
cno	0.0326264	-0.0230655	intron_ret	1.48643
cno	0.000951101	-0.0505	composite	3.02177
cno	0.36628	0.0139	composite	0.436187
cno	0.348984	-0.0139	composite	0.457194
cno	0.321746	0.0081	composite	0.492487
cno	0.309536	-0.0081	composite	0.509289
cno	0.0685712	0.0125	composite	1.16386
cno	0.0120689	-0.0199	composite	1.91833
cno	0.000611247	0.03795	composite	3.21378
cno	0.0139067	0.0199	composite	1.85677
cora	0.0585022	0.0036	composite	1.23283
cora	0.523534	-0.0084	composite	0.281055
cora	0.719941	0.00475	composite	0.142703
cora	0.280341	0.06055	composite	0.552313
cora	0.357979	-0.0121	composite	0.446142
cora	0.851391	0.00145	composite	0.0698711
cora	0.279613	-0.06055	composite	0.553442
cora	0.0313822	0.01065	composite	1.50332
Cp110	0.00233918	0.1064	A3SS	2.63094
Cp110	0.00330177	-0.1064	A3SS	2.48125
Cpsf5	0.0402443	0.0742081	intron_ret	1.3953
Crag	0.000442367	-0.0593867	cassette	3.35422
crb	0.000239251	0.108051	cassette	3.62115
crc	0.0193196	0.02935	A5SS	1.714
crc	0.0212416	-0.0145	A3SS	1.67281
crc	0.0247922	0.0145	A3SS	1.60568
crc	0.0198535	-0.02935	A5SS	1.70216
crol	0.00139695	0.1019	composite	2.85482
crol	0.0505908	-0.06865	composite	1.29593
crol	0.198428	-0.0362	composite	0.702398
crol	0.776117	0.00305	composite	0.110073
crol	0.31278	-0.00345	composite	0.504761
crol	0.354376	0.00345	composite	0.450535
Cse1	0.0424232	0.0368377	intron_ret	1.3724
Csk	0.0265267	0.34215	composite	1.57632
Csk	0.100085	-0.33785	composite	0.99963
Csk	0.0912722	0.33785	composite	1.03966
Csk	0.0816351	-0.23595	composite	1.08812
Csk	0.0912128	0.23595	composite	1.03994
Csk	0.0316707	-0.34215	composite	1.49934
CtBP	0.710412	-0.003	composite	0.14849
CtBP	0.0405059	0.0593	composite	1.39248
CtBP	0.0188617	-0.04655	composite	1.72442
CtBP	0.217539	0.02435	composite	0.662462
CtBP	0.162276	-0.0128	composite	0.789745
CtBP	0.226955	-0.02135	composite	0.644061
ctrip	6.54e-06	0.22605	composite	5.18411
ctrip	0.629631	0.01405	composite	0.200914
ctrip	0.179955	-0.0124	composite	0.744836
ctrip	0.0114569	-0.05865	composite	1.94093
ctrip	0.00716704	-0.0608	composite	2.14466
ctrip	0.399108	0.0467	composite	0.39891
ctrip	0.118662	-0.0274	composite	0.92569
ctrip	0.104928	0.0274	composite	0.97911
ctrip	0.0108565	-0.1079	composite	1.96431
ctrip	6.76e-05	0.2039	composite	4.16996
ctrip	0.0171419	-0.10575	composite	1.76594
ctrip	0.00506995	-0.1452	composite	2.295
Cul2	0.0084733	0.365	A5SS	2.07195
Cul2	0.00766106	-0.365	A5SS	2.11571
Cul3	0.03249	-0.05395	A5SS	1.48825
Cul3	0.182109	0.01605	A5SS	0.73967
Cul3	0.236005	0.0283	A5SS	0.627079
Cul3	0.486698	0.0116	A5SS	0.31274
Cul3	0.997434	-0.002	A5SS	0.00111581
cwo	0.0424511	-0.0553	composite	1.37211
cwo	0.801148	0.02395	composite	0.0962872
cwo	0.499188	0.03125	composite	0.301736
cwo	0.56045	0.03475	composite	0.251463
cwo	0.553899	-0.03475	composite	0.256569
CycE	1.83e-05	-0.24125	A5SS	4.73816
CycE	1.23e-05	0.24125	A5SS	4.91018
Daxx	0.0263911	0.0564516	intron_ret	1.57854
dco	0.125749	-0.0658	composite	0.900494
dco	0.436489	-0.06695	composite	0.360026
dco	0.420953	0.06695	composite	0.375767
dco	0.0474103	0.0813	composite	1.32413
dco	0.969265	0.08245	composite	0.0135573
dco	0.0494983	-0.0813	composite	1.30541
dco	0.762432	-0.0554	composite	0.117799
dco	0.0319928	0.0821	composite	1.49495
dco	0.239837	-0.01635	composite	0.620084
dco	0.84007	-0.02705	composite	0.0756846
Dg	0.0406955	-0.0672	composite	1.39045
Dg	0.0192769	-0.11115	composite	1.71496
Dg	0.583274	0.0246	composite	0.234128
Dg	0.000132905	0.0426	composite	3.87646
Dg	0.331003	0.03835	composite	0.480168
Dg	0.0231387	0.11115	composite	1.63566
Dg	0.325148	-0.03835	composite	0.487919
didum	0.000181009	0.176044	cassette	3.7423
dlg1	0.00202865	0.07785	composite	2.69279
dlg1	0.997337	0.0021	composite	0.0011579
dlg1	0.0949111	0.06475	composite	1.02268
dlg1	0.140422	0.06135	composite	0.852564
dlg1	0.140685	-0.06135	composite	0.851753
dlg1	0.09974	-0.01345	composite	1.00113
dlg1	0.0463262	-0.02285	composite	1.33417
dlg1	0.199196	-0.0513	composite	0.700719
dlg1	0.00841994	0.0344	composite	2.07469
dlg1	0.779486	0.00305	composite	0.108192
dlg1	0.673333	-0.0168	composite	0.17177
dlg1	0.0119345	-0.0235285	cassette	1.92319
dlg1	0.00151731	-0.07785	composite	2.81893
dlt	0.00677126	-0.0444	A3SS	2.16933
dlt	0.00523742	0.0444	A3SS	2.28088
Dmtn	0.00244964	0.0842	composite	2.6109
Dmtn	0.096346	-0.04465	composite	1.01617
Dmtn	0.829781	-0.01935	composite	0.0810367
Dmtn	0.00634427	-0.0901	composite	2.19762
Dmtn	0.902395	0.0002	composite	0.0446034
Dmtn	0.000162875	-0.0799	composite	3.78815
Dmtn	0.124851	0.04435	composite	0.903608
Dmtn	0.934962	-0.00685	composite	0.0292058
Dmtn	0.159265	-0.06925	composite	0.797879
Dmtn	0.862901	0.00095	composite	0.0640391
Dmtn	0.835954	-0.0043	composite	0.0778174
Dmtn	0.00449455	0.0901	composite	2.34731
Dmtn	0.566616	0.0286	composite	0.246711
Dmtn	0.830474	0.01935	composite	0.0806739
Dmtn	0.154826	0.06925	composite	0.810155
Dmtn	0.0336352	-0.02175	composite	1.47321
Dmtn	0.866593	-0.00095	composite	0.0621848
dnc	0.379032	0.0243	composite	0.421324
dnc	0.296078	-0.05265	A5SS	0.528593
dnc	0.385179	-0.03935	composite	0.414337
dnc	0.406881	0.10595	composite	0.390533
dnc	0.00733188	-0.1432	composite	2.13478
dnc	0.0354107	0.1701	A5SS	1.45087
dnc	0.767968	-0.02565	composite	0.114657
dnc	0.126441	-0.1174	A5SS	0.898112
dnc	0.915068	0.01155	composite	0.0385469
dnc	0.215725	0.02435	composite	0.666099
dnc	0.762916	0.02565	composite	0.117523
dnc	0.917657	-0.01155	composite	0.0373194
dnc	0.394132	-0.10595	composite	0.404358
dnc	0.00434617	0.1338	composite	2.36189
Doa	0.223138	0.01145	A5SS	0.651427
Doa	0.127996	0.03595	A5SS	0.892803
Doa	0.0477987	-0.04745	A5SS	1.32058
dock	0.0202588	0.0860654	intron_ret	1.69339
dom	0.00141844	0.0437	A5SS	2.84819
dom	0.00118405	-0.0437	A5SS	2.92663
DppIII	2.48e-06	0.13365	A5SS	5.60492
DppIII	2.54e-06	-0.13365	A5SS	5.59485
dre4	0.0315766	0.108997	cassette	1.50063
Dredd	0.154764	0.02665	A3SS	0.81033
Dredd	0.0107959	-0.04305	A3SS	1.96674
Dredd	0.0726335	0.0164	A3SS	1.13886
drpr	0.00201777	-0.0590334	cassette	2.69513
Dyrk3	0.00410424	0.146	A5SS	2.38677
Dyrk3	0.00728069	0.144532	intron_ret	2.13783
Dyrk3	0.0042985	-0.146	A5SS	2.36668
E(bx)	0.0292598	0.0486	A5SS	1.53373
E(bx)	0.704381	-0.02005	A5SS	0.152192
E(bx)	0.833026	-0.0055	A5SS	0.0793413
E(bx)	0.0507278	0.0595192	intron_ret	1.29475
E(bx)	0.925571	-0.00175	A5SS	0.0335905
E(bx)	0.421876	-0.0214	A5SS	0.374815
e(r)	0.0257415	-0.02105	composite	1.58937
e(r)	0.380295	0.0145	composite	0.419879
e(r)	0.0315274	0.02105	composite	1.50131
e(r)	0.377116	0.01805	composite	0.423525
e(r)	0.3827	-0.01805	composite	0.417141
e(r)	0.386076	-0.0145	composite	0.413327
e(y)3	0.370539	-0.04405	composite	0.431166
e(y)3	0.0276994	-0.0191	A3SS	1.55753
e(y)3	0.034396	0.0191	A3SS	1.46349
e(y)3	0.362573	0.04405	composite	0.440605
e(y)3	0.331921	-0.0569	composite	0.478965
e(y)3	0.172076	-0.03115	composite	0.764281
e(y)3	0.025339	0.09045	composite	1.59621
e(y)3	0.810888	-0.0024	composite	0.0910389
E(z)	0.0336843	0.0575397	intron_ret	1.47257
Eaf	0.00301531	0.2377	A5SS	2.52067
Eaf	0.00282415	-0.2377	A5SS	2.54911
eEF2	0.0145585	-0.00514619	intron_ret	1.83688
egr	0.0498579	0.1287	A3SS	1.30227
egr	0.052293	-0.1287	A3SS	1.28156
eIF4G1	0.0253794	-0.0106513	intron_ret	1.59552
eIF4G1	0.0245552	-0.0083	A3SS	1.60986
eIF4G1	0.0281506	0.0083	A3SS	1.55051
Eip93F	0.0212072	-0.1457	A5SS	1.67352
Eip93F	0.0195514	0.1457	A5SS	1.70882
enc	4.26e-09	0.0969584	cassette	8.37075
ens	0.476228	-0.025	composite	0.322185
ens	0.930264	0.00625	composite	0.0313937
ens	0.107536	-0.0415	composite	0.968447
ens	0.0296249	0.09395	composite	1.52834
ens	0.0323634	-0.09395	composite	1.48995
ens	0.285529	0.04265	composite	0.54435
ens	0.603894	0.03965	composite	0.21904
ens	0.347006	-0.04025	composite	0.459663
ens	0.932857	-0.00625	composite	0.0301849
ens	0.654634	0.02385	composite	0.184001
ens	0.897466	0.0082	composite	0.0469821
ens	0.109042	-0.03935	composite	0.962408
ens	0.89608	-0.0082	composite	0.0476531
ens	0.443754	0.04	composite	0.352858
Ephrin	0.051908	-0.18265	A5SS	1.28477
Ephrin	0.0452738	0.18265	A5SS	1.34415
Eps-15	0.143478	0.0863492	cassette	0.843215
Evi5	0.0110307	0.231863	cassette	1.9574
Fas2	0.00110692	0.0189	A5SS	2.95589
Fas2	0.00178015	-0.0189	A5SS	2.74954
FASN1	0.0553593	-0.0106918	intron_ret	1.25681
Fbxl4	0.0468145	-0.0177	A5SS	1.32962
Fbxl4	0.0374553	0.0177	A5SS	1.42649
Fem-1	0.0353653	0.11635	A5SS	1.45142
Fem-1	0.0330483	-0.11635	A5SS	1.48085
Fhos	0.00087045	0.20762	cassette	3.06026
Fip1	0.0482523	0.0460843	intron_ret	1.31648
Fis1	0.0408559	0.0935817	intron_ret	1.38874
FoxK	0.487365	0.01325	A5SS	0.312146
FoxK	0.362285	0.0182	A5SS	0.44095
FoxK	0.0348648	-0.03145	A5SS	1.45761
foxo	0.0495704	0.0954	A3SS	1.30478
foxo	0.0498312	-0.0954	A3SS	1.3025
Fum1	0.00828636	0.06265	A5SS	2.08164
Fum1	0.00882086	-0.06265	A5SS	2.05449
Fur2	0.0163326	0.0545377	intron_ret	1.78694
Fur2	0.0529778	0.0396734	intron_ret	1.27591
fus	0.0237739	-0.00805	A5SS	1.6239
fus	0.0283306	0.00805	A5SS	1.54774
fwd	0.27449	0.136007	cassette	0.561474
Galk	0.00506368	-0.32345	composite	2.29553
Galk	0.582773	0.03605	composite	0.2345
Galk	0.845554	0.01315	composite	0.0728585
Galk	0.850866	-0.01315	composite	0.070139
Galk	0.023379	0.2874	composite	1.63117
Gclc	0.00825297	0.160786	intron_ret	2.08339
Gdap2	0.0341416	-0.0164125	intron_ret	1.46672
Gdap2	0.0173343	-0.0259699	intron_ret	1.76109
gish	0.360738	-0.0925788	cassette	0.442808
Gk1	0.00203121	0.28875	A5SS	2.69225
Gk1	0.00130617	-0.28875	A5SS	2.884
Glut1	0.00170759	0.20325	A3SS	2.76762
Glut1	0.00212808	-0.20325	A3SS	2.67201
Got2	0.0160635	0.0331801	intron_ret	1.79416
GPHR	0.000314242	0.11585	A5SS	3.50274
GPHR	0.000501155	-0.11585	A5SS	3.30003
Gpo1	0.913185	0.0028	A5SS	0.0394411
Gpo1	0.0135511	0.13835	A5SS	1.86802
Gpo1	0.00978053	-0.14115	A5SS	2.00964
grp	0.320014	0.0197	composite	0.494831
grp	6.58e-05	-0.1952	composite	4.18192
grp	0.0596264	0.0433	composite	1.22456
grp	0.0721498	-0.0433	composite	1.14176
grp	0.00403732	0.1754	composite	2.39391
Gs1l	0.0124315	-0.11335	A5SS	1.90548
Gs1l	0.0126169	0.11335	A5SS	1.89905
Gug	4.58e-05	0.0820784	cassette	4.33908
gukh	0.0438452	0.16335	A3SS	1.35808
gukh	0.0391159	-0.16335	A3SS	1.40765
gus	0.272041	0.04925	composite	0.565365
gus	0.0314181	-0.0397	composite	1.50282
gus	0.968366	-0.00465	composite	0.0139603
gus	0.545381	-0.0219	composite	0.2633
gus	0.453698	0.0269	composite	0.343234
gus	0.393105	-0.01455	composite	0.405492
gus	0.969947	0.00465	composite	0.0132522
gzl	0.0321131	-0.0182718	intron_ret	1.49332
HDAC6	0.00653721	-0.1034	composite	2.18461
HDAC6	0.0322124	-0.0697	composite	1.49198
HDAC6	0.00801726	0.05545	composite	2.09597
HDAC6	0.0526551	-0.0275	A5SS	1.27856
HDAC6	0.298427	0.048	composite	0.525161
HDAC6	0.0384208	0.0697	composite	1.41543
HDAC6	0.043915	0.0275	A5SS	1.35739
Helz	0.797919	0.0063	A5SS	0.0980414
Helz	0.0453594	-0.11635	A5SS	1.34333
Helz	0.0491978	0.11005	A5SS	1.30805
heph	0.210812	0.03135	composite	0.676105
heph	0.465606	-0.0955	composite	0.331982
heph	0.383948	0.0211	composite	0.415728
heph	0.154204	0.0048	composite	0.811905
heph	0.467092	0.0955	composite	0.330598
heph	0.945284	0.00405	composite	0.0244378
heph	0.077602	-0.01595	composite	1.11013
heph	0.960288	0.0023	composite	0.0175984
heph	0.0399458	-0.01605	A5SS	1.39853
heph	0.543087	-0.088	composite	0.265131
heph	0.000250184	-0.08875	composite	3.60174
heph	0.511885	0.03095	composite	0.290828
heph	0.0100531	-0.10855	composite	1.9977
heph	0.25748	-0.05765	composite	0.589256
heph	0.472885	0.04155	composite	0.325245
heph	0.909859	-0.00135	composite	0.0410261
heph	0.587738	0.0037	composite	0.230816
heph	0.0158963	-0.03385	composite	1.7987
heph	0.264654	-0.02975	composite	0.577322
heph	0.334441	0.0138	A5SS	0.47568
heph	0.0967403	0.00975	composite	1.01439
heph	0.00027953	0.08875	composite	3.55357
heph	0.26071	-0.0444	composite	0.583843
heph	0.839885	0.0006	composite	0.0757801
heph	0.336122	-0.04015	composite	0.473503
heph	0.93462	0.0022	A5SS	0.0293649
heph	0.719741	-0.02335	composite	0.142824
heph	6.26e-06	0.1228	composite	5.20367
heph	0.225613	0.05355	composite	0.646636
heph	0.545883	0.088	composite	0.262901
heph	0.0608469	0.0285	composite	1.21576
Hml	0.0377685	0.14325	A3SS	1.42287
Hml	0.0304857	-0.14325	A3SS	1.5159
Hmu	0.0198186	0.0255387	intron_ret	1.70293
how	0.00148036	-0.0513	A3SS	2.82963
how	0.00162182	0.0513	A3SS	2.79
Hr78	0.0128319	0.303381	intron_ret	1.89171
Hrb27C	0.118769	-0.0082	composite	0.925297
Hrb27C	0.222379	-0.03785	composite	0.652906
Hrb27C	0.712886	-0.00225	composite	0.14698
Hrb27C	0.863058	0.00455	composite	0.0639598
Hrb27C	0.0151785	-0.00715	composite	1.81877
Hrb27C	0.113033	0.05315	composite	0.946796
Hrb27C	0.276594	0.0137	composite	0.558157
Hrb27C	0.336657	-0.01145	composite	0.472813
Hrb27C	0.863227	-0.00455	composite	0.0638748
Hrb87F	0.0341348	-0.0208	A3SS	1.4668
Hrb87F	0.0281387	0.0208	A3SS	1.5507
hrg	0.640639	-0.01405	A5SS	0.193387
hrg	0.025169	-0.02245	A5SS	1.59913
hrg	0.0572658	0.0365	A5SS	1.2421
Hsc70-4	0.244163	0.00095	A5SS	0.612321
Hsc70-4	0.518884	0.00065	A5SS	0.284929
Hsc70-4	0.00225419	-0.00155	A5SS	2.64701
hts	2.37e-06	0.2482	composite	5.6258
hts	0.781024	0.0162	composite	0.107336
hts	0.0138411	0.10145	composite	1.85883
hts	2.22e-05	-0.3507	composite	4.65441
hts	0.0475031	-0.1027	composite	1.32328
hts	0.895529	0.00105	composite	0.0479206
hts	0.496692	-0.0166	composite	0.303913
hts	0.0374877	-0.14995	composite	1.42611
hts	0.333873	-0.0215	composite	0.476419
hts	0.0476602	0.1027	composite	1.32184
hts	0.0377958	0.14995	composite	1.42256
hts	0.782255	-0.0162	composite	0.106652
hts	0.251385	0.03815	composite	0.59966
Iml1	0.0197794	-0.153406	cassette	1.70379
Imp	0.0174208	-0.0746	A3SS	1.75893
Imp	0.0174972	0.0746	A3SS	1.75703
inaE	0.128674	0.0754	composite	0.890508
inaE	0.000361211	0.17	composite	3.44224
inaE	0.0127762	-0.0623	composite	1.8936
inaE	0.0204988	-0.1077	composite	1.68827
inaE	0.130207	-0.0754	composite	0.885365
inc	0.0160243	-0.38015	A3SS	1.79522
inc	0.0138004	0.38015	A3SS	1.86011
iPLA2-VIA	0.00485813	0.122774	cassette	2.31353
Irk1	0.0272238	0.2192	A5SS	1.56505
Irk1	0.422713	-0.0671	A5SS	0.373955
Irk1	0.208621	-0.15215	A5SS	0.680641
Jafrac1	0.0203203	0.0216	A5SS	1.69207
Jafrac1	0.140139	0.0095	A5SS	0.853441
Jafrac1	0.0301244	-0.0304	A5SS	1.52108
Jafrac1	0.96255	-0.00065	A5SS	0.0165769
jigr1	0.00442368	0.3618	A3SS	2.35422
jigr1	0.00364736	-0.23945	A5SS	2.43802
jigr1	0.00407022	-0.3618	A3SS	2.39038
jigr1	0.238932	0.16955	A5SS	0.621726
jigr1	0.374643	0.0699	A5SS	0.426382
jing	0.835038	-0.01015	composite	0.078294
jing	0.282488	-0.05355	composite	0.549
jing	0.291523	0.0629	composite	0.535327
jing	0.00474756	-0.0374	composite	2.32353
jing	0.289901	0.05355	composite	0.537751
jing	0.497456	-0.0154	composite	0.303246
Kank	0.0263722	-0.03675	A5SS	1.57885
Kank	0.0139101	0.05985	A5SS	1.85667
Kank	0.0120733	-0.05985	A5SS	1.91817
Kank	0.0227352	0.03675	A5SS	1.6433
kay	0.335289	-0.01005	A5SS	0.47458
kay	0.0205793	0.0522	A5SS	1.68657
kay	0.293961	-0.0246	A5SS	0.53171
kay	0.403638	-0.01755	A5SS	0.394008
KCNQ	0.0473287	-0.13065	A5SS	1.32488
KCNQ	0.0545269	0.13065	A5SS	1.26339
kis	0.018402	-0.0348	composite	1.73514
kis	0.000278143	0.0593	composite	3.55573
kis	0.00395748	-0.0273	composite	2.40258
kis	0.00317939	0.0273	composite	2.49766
kis	0.00214589	-0.02445	composite	2.66839
klar	0.00152673	-0.1237	A5SS	2.81624
klar	0.00346013	-0.11115	A3SS	2.46091
klar	0.00360682	0.11115	A3SS	2.44288
klar	0.0355707	0.0391	A5SS	1.44891
klar	0.040292	-0.0391	A5SS	1.39478
klar	0.047707	-0.040485	cassette	1.32142
klar	0.00162395	0.1237	A5SS	2.78943
KLHL18	0.0392061	-0.0706563	intron_ret	1.40665
kri	0.0458773	0.101217	intron_ret	1.3384
KrT95D	0.0170784	-0.109759	cassette	1.76755
kug	0.054241	0.0433054	intron_ret	1.26567
kuz	0.013827	-0.1564	A5SS	1.85927
kuz	0.0124096	0.1564	A5SS	1.90624
l(2)37Bb	0.0230743	0.0759334	intron_ret	1.63687
l(2)k01209	0.0201848	0.1156	A3SS	1.69498
l(2)k01209	0.0232879	-0.1156	A3SS	1.63287
l(2)k09913	0.0423635	0.03555	A5SS	1.37301
l(2)k09913	0.0436365	-0.03555	A5SS	1.36015
lama	0.015312	0.1021	A5SS	1.81497
lama	0.014511	-0.1021	A5SS	1.8383
lap	0.0242969	-0.10955	A5SS	1.61445
lap	0.871103	0.0072	composite	0.0599303
lap	0.0412463	-0.093	composite	1.38462
lap	0.0223145	0.10015	composite	1.65141
lap	0.915012	0.0048	composite	0.0385734
lap	0.900385	-0.012	composite	0.0455717
lap	0.598739	-0.0071	composite	0.222762
lap	0.601512	-0.0112	composite	0.220755
lap	0.0190769	0.10955	A5SS	1.71949
lap	0.598842	0.0112	composite	0.222688
lark	0.636615	0.0154	composite	0.196123
lark	0.216888	-0.0027	composite	0.663765
lark	0.573284	-0.01125	composite	0.24163
lark	0.639483	-0.0154	composite	0.194171
lark	0.710902	-0.0027	composite	0.14819
lark	0.03788	-0.06505	composite	1.42159
lark	0.0620504	0.07625	composite	1.20726
lark	0.468431	0.00545	composite	0.329354
larp	0.00622447	0.140584	intron_ret	2.2059
larp	0.295784	0.0083	A5SS	0.529026
larp	0.14017	-0.04255	A5SS	0.853345
larp	0.724681	0.00535	A5SS	0.139853
larp	0.0344459	-0.00695	A5SS	1.46286
larp	0.743868	0.0028	A5SS	0.128504
larp	0.738493	-0.0067	A5SS	0.131653
larp	0.763757	-0.00555	A5SS	0.117045
larp	0.0378303	0.0085	A5SS	1.42216
larp	0.0461609	0.03685	A5SS	1.33573
LBR	0.0155852	0.0371	A5SS	1.80729
LBR	0.017131	-0.0371	A5SS	1.76622
lig	0.0192527	-0.00834319	intron_ret	1.71551
lig	0.000577528	0.0972331	cassette	3.23843
lilli	0.0375667	-0.1106	A3SS	1.4252
lilli	0.0339288	0.1106	A3SS	1.46943
Lmpt	0.0295465	0.07195	A5SS	1.52949
Lmpt	0.0311362	-0.07195	A5SS	1.50673
Lnk	0.00126164	0.05645	A5SS	2.89907
Lnk	0.00173665	-0.05645	A5SS	2.76029
loco	0.15428	0.06545	A5SS	0.81169
loco	0.696819	-0.0145	A5SS	0.15688
loco	0.351268	0.02085	A5SS	0.454362
loco	0.445398	-0.02155	A5SS	0.351252
loco	0.0138251	-0.0501	A5SS	1.85933
lola	0.0834227	0.0118	composite	1.07872
lola	0.072715	-0.00945	composite	1.13838
lola	0.571729	0.01795	composite	0.24281
lola	0.000800678	0.03495	composite	3.09654
lola	0.620141	-0.0087	composite	0.207509
lola	0.974905	0.00195	composite	0.0110378
lola	0.581821	-0.01795	composite	0.235211
lola	0.00167417	0.23126	intron_ret	2.7762
lola	4.41e-05	-0.07325	composite	4.35563
lola	0.437476	-0.00475	composite	0.359045
lola	0.422455	0.05075	composite	0.374219
lola	0.00659268	-0.05685	composite	2.18094
lola	0.901901	-0.00165	composite	0.0448409
lola	0.295191	0.039	composite	0.529897
lola	0.93424	0.00155	composite	0.0295415
lola	0.553005	0.01465	composite	0.257271
lolal	0.409834	0.0057	A5SS	0.387391
lolal	0.713661	0.01345	A5SS	0.146508
lolal	0.268366	0.00935	A5SS	0.571273
lolal	0.0301275	-0.01385	A5SS	1.52104
lolal	0.424924	0.0135	A5SS	0.371689
lolal	0.120693	0.01105	A5SS	0.918317
lolal	0.580906	-0.007	A5SS	0.235894
lolal	0.223513	-0.0075	A5SS	0.650697
lolal	0.620843	-0.0029	A5SS	0.207018
lolal	0.39708	-0.02165	A5SS	0.401122
Lpin	0.0179355	0.12815	composite	1.74629
Lpin	0.0101317	0.137403	intron_ret	1.99432
Lpin	0.018042	-0.12815	composite	1.74372
Lpin	0.0349067	0.0635	composite	1.45709
Lpin	0.478543	-0.0066	composite	0.320079
Lpin	0.0649539	-0.0569	composite	1.1874
LpR2	0.00535872	-0.112143	cassette	2.27094
lqf	0.0342851	-0.03935	A5SS	1.46489
lqf	0.039627	0.03935	A5SS	1.40201
LRR	0.567237	-0.0484116	cassette	0.246236
Lsd-2	0.122666	-0.0082	composite	0.911277
Lsd-2	0.702798	0.0026	composite	0.15317
Lsd-2	0.118174	0.0082	composite	0.927477
Lsd-2	0.139408	0.03115	composite	0.855711
Lsd-2	0.0495536	-0.01	composite	1.30492
Lsd-2	0.107249	-0.1249	composite	0.969606
Lsd-2	0.325924	0.0325	composite	0.486884
Lsd-2	0.302827	-0.0351	composite	0.518806
Lsd-2	0.285821	-0.0212	composite	0.543906
Lsd-2	0.109963	0.1249	composite	0.958752
luna	0.678766	-0.02495	A3SS	0.16828
luna	0.17619	-0.13725	A3SS	0.754019
luna	0.00143567	0.21125	A3SS	2.84295
luna	0.436233	-0.04895	A3SS	0.360281
lute	0.00325581	0.0987	A5SS	2.48734
lute	0.0183744	0.190866	intron_ret	1.73579
lute	0.00328947	-0.0987	A5SS	2.48287
lva	0.0465715	0.0826659	intron_ret	1.33188
Marf1	0.000312199	-0.0209141	cassette	3.50557
mask	0.0140614	0.0607522	cassette	1.85197
Mat89Ba	0.0506625	0.0325551	intron_ret	1.29531
mbc	0.0168554	-0.133905	cassette	1.77326
mbc	0.00809294	0.0097	A3SS	2.09189
mbc	0.00632204	-0.0097	A3SS	2.19914
mbl	0.00563755	0.0349553	cassette	2.24891
Mbs	0.0170728	-0.055354	cassette	1.76769
MED26	0.00820468	0.116624	intron_ret	2.08594
Mef2	0.0467755	-0.2684	A5SS	1.32998
Mef2	0.0455517	0.2684	A5SS	1.3415
mei-P26	0.0248524	-0.12245	A3SS	1.60463
mei-P26	0.0260462	0.12245	A3SS	1.58426
mei-W68	0.0441625	0.0772	A3SS	1.35495
mei-W68	0.0533648	-0.0772	A3SS	1.27275
MEP-1	0.0122707	0.07935	A5SS	1.91113
MEP-1	0.0400491	-0.0611	A5SS	1.39741
MEP-1	0.767668	-0.0112	A5SS	0.114827
MEP-1	0.559975	-0.00715	A5SS	0.251832
metro	0.00142287	0.124673	intron_ret	2.84684
MFS17	0.0341555	-0.0832	A5SS	1.46654
MFS17	0.0294928	0.0832	A5SS	1.53028
mgl	0.0238714	-0.0178072	intron_ret	1.62212
Mgstl	0.0399174	0.01115	A5SS	1.39884
Mgstl	0.0454519	-0.01115	A5SS	1.34245
Mhc	0.0148391	0.0062	A5SS	1.82859
Mhc	0.0179647	-0.0062	A5SS	1.74558
Mhc	0.00602309	-0.0129	A3SS	2.22018
Mhc	0.00448758	0.0129	A3SS	2.34799
mim	0.83716	0.0001	composite	0.0771913
mim	1.3e-10	0.166	composite	9.88718
mim	7.06e-10	0.16335	composite	9.15114
mim	0.388017	0.0089	composite	0.411149
mim	5e-11	-0.17485	composite	10.301
mim	0.796019	0.0039	composite	0.0990764
mim	8.32e-10	-0.16335	composite	9.08008
mim	0.963537	-0.004	composite	0.0161317
mim	0.0165378	0.0838206	intron_ret	1.78152
Miro	8.4e-08	-0.2447	composite	7.07593
Miro	1.12e-07	-0.2114	composite	6.95249
Miro	8.4e-08	0.2114	composite	7.07597
Miro	0.13122	0.1032	composite	0.882001
Miro	0.0209902	0.1414	composite	1.67798
Mitf	0.0182148	-0.0915	A3SS	1.73958
Mitf	0.015262	0.0915	A3SS	1.81639
mld	0.018201	0.0289408	cassette	1.7399
mld	0.0156245	0.103349	cassette	1.80619
Mlf	0.078504	0.0302	composite	1.10511
Mlf	0.10207	0.0337	composite	0.9911
Mlf	0.70948	-0.00265	composite	0.14906
Mlf	0.655514	0.00825	composite	0.183418
Mlf	0.160414	0.0441	composite	0.794757
Mlf	0.815378	-0.04895	composite	0.0886413
Mlf	0.360529	-0.0063	composite	0.44306
Mlf	0.653293	0.0232	composite	0.184892
Mlf	0.724858	-0.01625	composite	0.139747
Mlf	0.580744	-0.0015	composite	0.236015
Mlf	0.514504	-0.0547	composite	0.288612
Mlf	0.911159	0.01065	composite	0.0404056
Mlf	0.0185962	-0.04045	composite	1.73057
Mlf	0.164717	-0.02385	composite	0.78326
Mlf	0.81465	0.04895	composite	0.0890292
Mlf	0.248345	-0.0043	composite	0.604945
Mmp2	0.0404123	-0.0482536	intron_ret	1.39349
mnb	0.000374939	-0.02895	A3SS	3.42604
mnb	7.56e-06	0.093	A3SS	5.12168
mnb	0.000801526	-0.06405	A3SS	3.09608
Mob2	0.977896	-0.00395	A5SS	0.00970752
Mob2	0.0111576	-0.0468	A5SS	1.95243
Mob2	0.248535	0.05085	A5SS	0.604612
Mocs1	0.00701944	-0.1263	A3SS	2.1537
Mocs1	0.00672319	0.1263	A3SS	2.17242
mod(mdg4)	0.361947	0.0218	composite	0.441355
mod(mdg4)	0.729962	0.0033	composite	0.1367
mod(mdg4)	0.27415	-0.0074	composite	0.562012
mod(mdg4)	0.161353	0.01955	composite	0.792222
mod(mdg4)	0.964361	-0.00305	composite	0.0157605
mod(mdg4)	0.179952	-0.08505	composite	0.744843
mod(mdg4)	0.576901	0.0116	composite	0.238899
mod(mdg4)	0.0341202	-0.32425	composite	1.46699
mod(mdg4)	0.249441	-0.1467	composite	0.603033
mod(mdg4)	0.290959	0.01275	composite	0.536168
mod(mdg4)	0.148914	0.11535	composite	0.827063
mod(mdg4)	0.190236	0.08505	composite	0.720707
mod(mdg4)	0.402229	0.0068	composite	0.395527
mod(mdg4)	0.0115903	0.0141453	intron_ret	1.9359
mod(mdg4)	0.522791	-0.01055	composite	0.281672
mod(mdg4)	0.36704	-0.01625	composite	0.435286
mod(mdg4)	0.522494	0.00615	composite	0.281919
mod(mdg4)	0.866579	-0.00625	composite	0.0621918
mod(mdg4)	0.895631	-0.00045	composite	0.047871
mod(mdg4)	0.879565	-0.0007	composite	0.0557319
mod(mdg4)	0.679297	-0.00525	composite	0.167941
mod(mdg4)	0.642174	-0.00305	composite	0.192347
mod(mdg4)	0.0303049	0.32425	composite	1.51849
mod(mdg4)	0.14905	-0.11535	composite	0.826667
mod(mdg4)	0.8101	-0.00325	composite	0.0914613
mod(mdg4)	0.330832	-0.0257	composite	0.480393
mod(mdg4)	0.257077	0.1467	composite	0.589936
mor	0.00866215	0.1131	A3SS	2.06237
mor	0.00996316	-0.1131	A3SS	2.0016
MP1	0.0489471	0.289915	intron_ret	1.31027
mri	0.0387467	-0.0492522	intron_ret	1.41177
msk	0.0207057	-0.0206462	intron_ret	1.68391
msps	0.0370336	-0.0773	A3SS	1.4314
msps	0.036926	0.0773	A3SS	1.43267
msps	0.000601627	-0.0821095	cassette	3.22067
MsrA	0.0643422	-0.10955	A5SS	1.1915
MsrA	0.229428	-0.0729	A5SS	0.639354
MsrA	0.0195646	0.1824	A5SS	1.70853
MTA1-like	0.0127417	-0.102786	cassette	1.89477
MTA1-like	0.0327785	-0.0267326	intron_ret	1.48441
mtd	0.0143715	-0.0343	A5SS	1.8425
mtd	0.0179842	0.0343	A5SS	1.74511
mtd	0.0493451	0.30145	A3SS	1.30676
mtd	0.0532536	-0.30145	A3SS	1.27365
mtd	0.000493866	-0.0944	A5SS	3.30639
mtd	0.000520932	0.0944	A5SS	3.28322
muc	0.00605313	0.0528261	intron_ret	2.21802
mud	0.00118189	0.17255	composite	2.92742
mud	0.0351355	-0.11995	composite	1.45425
mud	0.0212759	-0.0526	composite	1.67211
mud	4.1e-08	-0.2948	A3SS	7.38761
mud	0.178736	-0.1481	composite	0.747788
mud	1.11e-07	0.328	A3SS	6.95511
mud	0.168967	0.1481	composite	0.772198
mud	0.268064	-0.0332	A3SS	0.571762
Myo61F	0.0433563	0.0341464	intron_ret	1.36295
Myo95E	0.0223167	0.1561	A5SS	1.65137
Myo95E	0.0263163	-0.1561	A5SS	1.57978
Nap1	0.636376	0.00125	A5SS	0.196286
Nap1	0.0101143	0.0087	A5SS	1.99506
Nap1	0.414591	0.0065	A5SS	0.382381
Nap1	0.0370988	-0.01645	A5SS	1.43064
Nc73EF	0.00541171	0.197245	intron_ret	2.26667
ND-15	2.9e-07	0.27965	composite	6.53801
ND-15	0.00492781	0.0248659	intron_ret	2.30735
ND-15	0.816181	0.00915	composite	0.0882136
ND-15	5.66e-29	0.46145	composite	28.2475
ND-15	2.98e-05	0.0874	composite	4.52547
ND-15	0.823344	-0.00915	composite	0.0844189
ND-15	3.69e-05	-0.0874	composite	4.43326
ND-15	2.8e-07	-0.27965	composite	6.55349
ND-15	2.9e-07	-0.0645	composite	6.53784
ND-15	5.59e-11	-0.1033	composite	10.253
ND-15	8.92e-17	-0.2937	composite	16.0497
ND-49	0.0360496	-0.0390155	intron_ret	1.4431
ND-51	0.0066538	0.01965	A5SS	2.17693
ND-51	0.00867469	-0.01965	A5SS	2.06175
ndl	0.0458929	0.0245707	intron_ret	1.33825
ndl	0.00365097	0.147773	intron_ret	2.43759
Nedd4	0.247224	-0.01265	composite	0.606909
Nedd4	0.000425131	-0.0159	composite	3.37148
Nedd4	0.144281	-0.0085	composite	0.840789
Nedd4	0.128305	-0.00855	composite	0.891758
Nedd4	0.241	0.01265	composite	0.617983
Nedd4	0.000436823	0.0329	composite	3.35969
Nedd4	0.0338998	0.0655364	intron_ret	1.4698
nej	0.00300262	0.1029	A3SS	2.5225
nej	0.00335748	-0.1029	A3SS	2.47399
NetB	0.0435935	0.165538	intron_ret	1.36058
Nf1	0.0263692	0.0851	A3SS	1.5789
Nf1	0.0251379	-0.0851	A3SS	1.59967
NFAT	0.0997872	-0.111607	cassette	1.00093
NFAT	0.0248459	-0.041	A5SS	1.60475
NFAT	0.0205244	0.041	A5SS	1.68773
NKAIN	0.0162359	0.0726	composite	1.78952
NKAIN	0.327294	-0.02465	composite	0.485061
NKAIN	0.0167239	-0.12835	composite	1.77666
NKAIN	0.0166494	0.12835	composite	1.7786
NKAIN	0.0352312	0.07515	composite	1.45307
NKAIN	0.00832732	-0.1231	composite	2.07949
nmd	0.0206589	0.0245	A5SS	1.68489
nmd	0.0250314	-0.0245	A5SS	1.60152
nmo	0.183791	-0.0180287	cassette	0.735675
nmo	0.000600543	0.0648	A3SS	3.22146
nmo	0.000554685	-0.0648	A3SS	3.25595
nmo	0.029489	-0.00839422	intron_ret	1.53034
nocte	0.000666522	0.407248	intron_ret	3.17619
nop5	8.34e-09	0.208907	intron_ret	8.07876
Nop60B	0.0271364	-0.0603164	cassette	1.56645
nord	0.0387269	0.0323307	intron_ret	1.41199
Npc1a	0.0425773	0.0384747	intron_ret	1.37082
nrm	0.190489	-0.12765	composite	0.72013
nrm	0.0192673	-0.1715	composite	1.71518
nrm	0.18121	0.12765	composite	0.741818
nrm	0.286766	0.09405	composite	0.542472
nrm	0.331709	0.07755	composite	0.479242
nsl1	0.523032	-0.032	composite	0.281472
nsl1	0.657737	-0.0166	composite	0.181948
nsl1	0.144971	0.0581	composite	0.838718
nsl1	0.466066	-0.01785	composite	0.331553
nsl1	0.142666	-0.0581	composite	0.84568
nsl1	0.690836	0.0119	composite	0.160625
nsl1	0.766191	-0.0306	composite	0.115663
nsl1	0.649026	0.0166	composite	0.187738
nsl1	0.21668	0.0629	composite	0.664181
nsl1	0.499459	0.032	composite	0.301501
nsl1	0.204463	-0.0629	composite	0.689385
nsl1	0.53093	0.0366	composite	0.274963
nsl1	0.0703399	-0.04595	composite	1.1528
nsl1	0.00495563	-0.09815	composite	2.3049
nsl1	0.000599189	0.13315	composite	3.22244
nsl1	0.773178	0.011	composite	0.11172
Nsun2	0.00661136	0.197653	intron_ret	2.17971
NTPase	0.00825501	-0.11865	A5SS	2.08328
NTPase	0.00762195	0.11865	A5SS	2.11793
Nup153	0.341281	0.0588438	cassette	0.466887
Oatp30B	0.0534027	0.0869493	intron_ret	1.27244
Oda	0.0800212	0.0041	A5SS	1.09679
Oda	0.30221	-0.00215	A5SS	0.519691
Oda	0.0429079	-0.00195	A5SS	1.36746
osa	0.0470016	0.0566117	intron_ret	1.32789
otu	0.636333	0.0738	composite	0.196315
otu	0.771452	0.01085	composite	0.112691
otu	0.635539	-0.0738	composite	0.196858
otu	3.5e-05	0.0570386	cassette	4.45594
otu	0.0354892	-0.04265	composite	1.4499
otu	0.338231	-0.02445	composite	0.470787
otu	0.0303354	0.04265	composite	1.51805
otu	0.573502	0.01355	composite	0.241465
ovo	0.991937	0.00015	A5SS	0.00351588
ovo	0.538419	0.01555	A5SS	0.268879
ovo	0.349335	0.02935	A5SS	0.456757
ovo	0.000445086	-0.04425	A5SS	3.35156
ovo	0.893428	-0.00065	A5SS	0.0489405
pAbp	0.0516368	0.0214608	intron_ret	1.28704
Paf-AHalpha	0.0274266	0.133101	intron_ret	1.56183
PAN3	0.0314462	-0.0293136	intron_ret	1.50243
PAN3	0.029292	0.0999	A5SS	1.53325
PAN3	0.520739	-0.01165	A5SS	0.28338
PAN3	0.0299769	-0.10365	A5SS	1.52321
PAN3	0.556401	0.0154	A5SS	0.254612
PAN3	3.86e-07	0.229542	intron_ret	6.41304
PAPLA1	0.87474	-0.00485	A5SS	0.0581209
PAPLA1	0.0153419	0.1073	A5SS	1.81412
PAPLA1	0.00164965	-0.10245	A5SS	2.78261
par-1	0.0500784	-0.2475	composite	1.30035
par-1	0.099574	-0.0553	composite	1.00185
par-1	0.477131	0.10425	composite	0.321362
par-1	0.013795	-0.06045	composite	1.86028
par-1	0.0527795	-0.03715	composite	1.27753
par-1	0.0243707	0.09715	composite	1.61313
par-1	0.28587	-0.03665	composite	0.543832
par-1	0.470936	-0.10425	composite	0.327038
par-1	0.233288	-0.11415	composite	0.632108
par-1	0.212778	-0.0393	composite	0.672074
par-1	0.225148	0.11415	composite	0.647532
par-1	0.0484444	0.2475	composite	1.31476
par-1	0.0423282	0.03715	composite	1.37337
par-1	0.0141105	0.0945	composite	1.85046
par-1	0.0469033	-0.0152183	intron_ret	1.3288
path	1.73e-07	-0.1054	A5SS	6.76227
path	1.72e-07	0.1054	A5SS	6.76469
Patronin	0.666857	0.00875	composite	0.175967
Patronin	0.991455	0.00365	composite	0.00372692
Patronin	0.523879	0.03695	composite	0.280769
Patronin	0.423327	0.036	composite	0.373324
Patronin	0.662441	-0.02955	composite	0.178853
Patronin	0.279982	0.09475	composite	0.55287
Patronin	0.881139	0.0113	composite	0.0549557
Patronin	0.272521	-0.09475	composite	0.5646
Patronin	0.056129	-0.10175	composite	1.25081
Patronin	0.0181573	0.09175	composite	1.74095
Patronin	0.384298	0.04895	composite	0.415332
Patronin	0.0452244	0.0686	composite	1.34463
Patronin	0.219177	-0.0292	composite	0.659206
Patronin	0.0456415	-0.0394	composite	1.34064
Patronin	0.968341	-0.00045	composite	0.0139717
Patronin	0.320454	0.06385	composite	0.494234
Patronin	0.0565222	-0.0527	composite	1.24778
Patronin	0.994389	-0.00365	composite	0.00244385
Patronin	0.12263	0.04075	composite	0.911404
Patronin	0.305731	-0.0479	composite	0.51466
Patronin	0.232811	0.03675	composite	0.632996
Patronin	0.283547	0.10845	composite	0.547375
Patronin	0.177439	-0.16365	composite	0.750952
Patronin	0.175313	0.16365	composite	0.756186
Patronin	0.0971828	-0.08415	composite	1.01241
Patronin	0.303215	-0.10845	composite	0.518249
Patronin	0.0337551	-0.04845	composite	1.47166
Patronin	0.882379	-0.0113	composite	0.0543446
Patronin	0.803141	0.0012	composite	0.0952082
Pax	0.0825812	-0.1307	A5SS	1.08312
Pax	0.0290546	0.14605	A5SS	1.53678
Pax	0.316574	-0.01535	A5SS	0.499525
pbl	0.0227732	-0.10985	A3SS	1.64258
pbl	0.0231305	0.10985	A3SS	1.63581
Pcf11	0.0182237	-0.1165	A3SS	1.73936
Pcf11	0.0709522	0.0815	A3SS	1.14903
Pcf11	0.0530969	0.03505	A3SS	1.27493
Pcyt1	0.0209604	-0.065	composite	1.6786
Pcyt1	0.311789	0.0275	composite	0.506139
Pcyt1	0.839991	-0.00435	composite	0.0757253
Pcyt1	0.299089	-0.02315	composite	0.5242
Pcyt1	1.36e-05	0.17866	intron_ret	4.86787
Pcyt1	0.0194195	0.065	composite	1.71176
Pdp1	0.119413	0.1145	A5SS	0.922949
Pdp1	0.037758	-0.14805	A5SS	1.42299
Pdp1	0.474221	0.0335	A5SS	0.32402
pds5	0.0230666	0.02365	A3SS	1.63702
pds5	0.027748	-0.02365	A3SS	1.55677
PDZ-GEF	0.00053886	-0.1347	composite	3.26852
PDZ-GEF	0.382361	-0.01085	composite	0.417527
PDZ-GEF	0.000286398	0.12005	composite	3.54303
PDZ-GEF	0.00051425	0.1347	composite	3.28883
PDZ-GEF	0.000519092	-0.1092	composite	3.28476
peb	0.0383734	-0.108	A3SS	1.41597
peb	0.0379961	0.108	A3SS	1.42026
Pep	0.000406463	0.213	A3SS	3.39098
Pep	0.000880279	-0.12335	A5SS	3.05538
Pep	0.000927638	0.12335	A5SS	3.03262
Pep	0.000413608	-0.213	A3SS	3.38341
Pfrx	0.60364	0.11945	composite	0.219222
Pfrx	0.000991193	-0.1892	composite	3.00384
Pfrx	0.0935308	0.19455	composite	1.02905
Pfrx	0.0109599	-0.15625	composite	1.96019
Pfrx	0.454471	0.0769	composite	0.342494
Pfrx	0.984076	-0.00095	composite	0.00697143
Pfrx	0.980646	0.00095	composite	0.00848758
Pfrx	0.000659416	0.1892	composite	3.18084
Pfrx	0.577612	-0.0546	composite	0.238363
Pfrx	0.288268	0.0896	composite	0.540203
Pfrx	0.0213339	-0.1399	composite	1.67093
Pfrx	0.719851	-0.03405	composite	0.142757
Pfrx	0.544168	-0.05915	composite	0.264267
Pfrx	0.718609	0.03405	composite	0.143508
Pfrx	0.606054	-0.11945	composite	0.217489
Pfrx	0.606185	0.03055	composite	0.217395
Pfrx	0.843628	-0.01775	composite	0.073849
Pfrx	0.721919	0.03615	composite	0.141512
Pgant2	0.00206564	-0.3293	A5SS	2.68494
Pgant2	0.00133753	0.3293	A5SS	2.8737
Pgant6	0.00228693	-0.0463	A5SS	2.64075
Pgant6	0.00285122	0.0463	A5SS	2.54497
Pgm1	0.0425026	-0.0724754	intron_ret	1.37158
PI31	0.0448153	0.0221725	intron_ret	1.34857
Pif1A	0.00204809	0.179455	intron_ret	2.68865
Pitslre	0.350096	-0.0148	composite	0.455813
Pitslre	0.0141353	-0.0965	composite	1.8497
Pitslre	0.0153383	0.0965	composite	1.81422
Pitslre	0.0186127	0.0684	composite	1.73019
Pitslre	0.0944287	-0.0537	composite	1.0249
piwi	0.000460587	-0.07995	A3SS	3.33669
piwi	0.000631405	0.07995	A3SS	3.19969
Plp	0.0121176	-0.0482859	cassette	1.91658
PMCA	0.0951781	-0.1055	composite	1.02146
PMCA	0.465883	-0.045	composite	0.331724
PMCA	0.00218353	-0.1468	composite	2.66084
PMCA	0.918832	0.00715	composite	0.0367637
PMCA	0.506287	0.0133	composite	0.295603
PMCA	0.0726696	0.1055	composite	1.13865
PMCA	0.00234748	0.1468	composite	2.6294
PMCA	0.897578	-0.00395	composite	0.046928
PMCA	0.217887	0.03785	composite	0.661768
PMCA	0.731824	-0.0094	composite	0.135593
Pmp70	0.0154297	0.10706	intron_ret	1.81164
pns	0.00407189	0.1021	A5SS	2.3902
pns	0.00539958	-0.1021	A5SS	2.26764
Pp2A-29B	0.0359115	0.01305	A3SS	1.44477
Pp2A-29B	0.0436881	-0.01305	A3SS	1.35964
Ppn	0.0131799	-0.0852991	cassette	1.88009
PPP4R2r	0.00688544	-0.1101	A3SS	2.16207
PPP4R2r	0.00542404	0.1101	A3SS	2.26568
Prosalpha7	0.0132096	-0.0417706	intron_ret	1.87911
Prps	0.131551	0.00865	composite	0.880905
Prps	0.915196	-0.0031	composite	0.0384859
Prps	0.00320674	0.02425	composite	2.49394
Prps	0.116211	-0.00865	composite	0.934753
Prps	0.0619582	-0.0231	composite	1.2079
Prps	0.751377	-0.00115	composite	0.124142
Prps	0.919005	0.0031	composite	0.0366822
ps	0.0120257	-0.08345	composite	1.91989
ps	0.568156	-0.0332	composite	0.245532
ps	0.548435	0.03505	composite	0.260875
ps	0.944262	-0.00185	composite	0.0249077
ps	0.876174	0.01485	composite	0.0574098
ps	0.17866	0.06855	composite	0.747972
Psa	0.73558	0.00225	composite	0.13337
Psa	0.738703	-0.00225	composite	0.13153
Psa	0.13618	-0.0333	composite	0.865888
Psa	0.0252528	-0.02555	composite	1.59769
Psa	0.0113176	0.0403	composite	1.94624
Psa	0.148889	0.0333	composite	0.827137
Psa	0.143926	-0.01535	composite	0.841861
Psa	0.126201	-0.00475	composite	0.898938
Psa	0.301289	0.00545	composite	0.521017
Psn	0.305537	0.07285	A5SS	0.514937
Psn	0.0296122	-0.1377	A5SS	1.52853
Psn	0.241243	0.0649	A5SS	0.617546
Ptp10D	0.0456209	0.0368415	intron_ret	1.34084
Ptp10D	0.00274904	0.0804442	cassette	2.56082
Ptpmeg2	0.82695	-0.00755	A5SS	0.0825209
Ptpmeg2	0.0222807	0.07045	A5SS	1.65207
Ptpmeg2	0.0372718	-0.06295	A5SS	1.42862
puf	0.0433689	-0.0151329	intron_ret	1.36282
Pur-alpha	0.201814	-0.0917	A5SS	0.695048
Pur-alpha	0.0164377	0.20165	A5SS	1.78416
Pur-alpha	0.0497856	-0.1101	A5SS	1.3029
Pvf1	0.0270481	0.2059	A5SS	1.56786
Pvf1	0.0284202	-0.2059	A5SS	1.54637
Pvr	0.946071	0.0037	composite	0.0240762
Pvr	0.538228	0.0285	composite	0.269034
Pvr	0.0492651	0.04365	composite	1.30746
Pvr	0.270765	-0.0403	composite	0.567407
Pvr	0.252208	0.0403	composite	0.598242
Pvr	0.134534	-0.07595	composite	0.871168
px	0.041292	0.0758286	intron_ret	1.38413
px	0.0594955	-0.1109	A5SS	1.22552
px	0.0483377	0.1109	A5SS	1.31571
PyK	0.0139695	-0.0150304	intron_ret	1.85482
r	0.0266487	0.073643	intron_ret	1.57432
Rab3-GAP	0.0251404	0.136889	intron_ret	1.59963
Rack1	0.0261209	0.0113	A5SS	1.58301
Rack1	0.0256288	-0.0113	A5SS	1.59127
Rad23	0.00406219	0.06065	composite	2.39124
Rad23	0.728662	-0.0164	composite	0.137474
Rad23	0.426706	-0.00875	composite	0.369871
Rad23	0.404597	-0.04425	composite	0.392977
Rad23	0.416155	0.00875	composite	0.380745
Rbfox1	0.157753	-0.12305	composite	0.802022
Rbfox1	0.057456	-0.0858	composite	1.24066
Rbfox1	0.835847	0.00255	composite	0.0778731
Rbfox1	0.348885	-0.01505	composite	0.457318
Rbfox1	0.0193104	-0.0519	composite	1.71421
Rbfox1	0.200849	-0.04135	composite	0.697131
Rbfox1	2.77e-09	-0.1103	composite	8.55824
Rbfox1	0.858339	-0.00405	composite	0.0663412
Rbfox1	1.25e-08	-0.05905	composite	7.9035
Rbfox1	0.0150599	0.0519	composite	1.82218
Rbfox1	0.0166874	0.01905	composite	1.77761
Rbfox1	0.152543	0.12305	composite	0.816608
Rbfox1	0.837103	-0.00255	composite	0.0772209
Rbfox1	3.37e-05	-0.02195	composite	4.4728
Rbfox1	2.38e-05	0.14545	composite	4.62377
Rbfox1	0.879019	0.0015	composite	0.0560019
Rbfox1	1.11e-09	0.1103	composite	8.95624
Rbfox1	0.276427	-0.0162	composite	0.558419
Rbfox1	0.893568	-0.0015	composite	0.0488724
Rbfox1	1.92e-05	-0.0231	composite	4.71616
Rbfox1	0.0145112	0.10195	composite	1.8383
Rbp9	2.74e-20	0.5414	A5SS	19.5622
Rbp9	1.51e-18	-0.4876	A5SS	17.8198
Rbp9	0.00523784	-0.0538	A5SS	2.28085
Rcd1	0.0266152	0.08115	A5SS	1.57487
Rcd1	0.026464	-0.08115	A5SS	1.57734
rdgB	0.010333	-0.064	A5SS	1.98578
rdgB	0.00832257	0.064	A5SS	2.07974
rdog	0.000747616	0.147405	intron_ret	3.12632
Reps	0.0404458	0.0810213	cassette	1.39313
rg	3.07e-08	-0.295071	intron_ret	7.51236
rg	0.0255717	0.259332	cassette	1.59224
rg	5.85e-05	-0.42595	intron_ret	4.23262
Rga	0.0150463	0.231418	intron_ret	1.82257
rgn	0.00747399	-0.07245	composite	2.12645
rgn	0.0592111	0.03585	composite	1.2276
rgn	0.0724474	0.0366	composite	1.13998
rgn	0.156614	0.0221	composite	0.805168
rgn	0.150839	-0.0221	composite	0.821486
RhoBTB	0.00750047	0.0318938	intron_ret	2.12491
RhoGAP100F	0.0197653	-0.1451	A5SS	1.7041
RhoGAP100F	0.0191132	0.1451	A5SS	1.71867
RhoGAP71E	0.260663	0.0564	composite	0.58392
RhoGAP71E	1.13e-12	-0.102	composite	11.948
RhoGAP71E	0.696423	-0.0153	composite	0.157127
RhoGAP71E	0.148092	-0.0727	composite	0.829468
RhoGAP71E	4.28e-13	0.102	composite	12.3683
RhoGAP71E	0.180981	0.01625	composite	0.742367
RhoGAP71E	0.465828	0.03615	composite	0.331774
RhoGAP71E	0.169775	-0.0209	composite	0.770126
RhoGEF2	0.972133	-0.0001	composite	0.0122742
RhoGEF2	0.431003	-0.01515	composite	0.36552
RhoGEF2	0.182332	0.0316	composite	0.739137
RhoGEF2	0.424801	0.01515	composite	0.371814
RhoGEF2	0.0484126	-0.03155	composite	1.31504
rictor	0.0525699	-0.03565	A5SS	1.27926
rictor	0.0446018	0.03565	A5SS	1.35065
Rm62	7.06e-05	0.012856	cassette	4.15127
RnrL	0.0303313	0.0234	A5SS	1.51811
RnrL	0.0343323	-0.0234	A5SS	1.4643
row	0.00597186	0.03865	A5SS	2.22389
row	0.00446059	-0.03865	A5SS	2.35061
RpL17	0.616981	0.0018	composite	0.209728
RpL17	0.694705	-0.00035	composite	0.158199
RpL17	0.226926	0.01205	composite	0.644116
RpL17	0.569844	0.0044	composite	0.244244
RpL17	0.0137267	-0.0041	composite	1.86243
RpL17	0.240998	-0.01205	composite	0.617987
RpL17	0.704165	0.00035	composite	0.152325
RpL17	0.772167	-0.0022	composite	0.112289
RpL27	0.0573498	0.02715	A5SS	1.24147
RpL27	0.0402273	-0.01695	A5SS	1.39548
RpL27	0.364155	-0.00385	A5SS	0.438714
RpL27	0.520996	-0.00635	A5SS	0.283166
RpL27A	0.00915225	0.023	A5SS	2.03847
RpL27A	0.015493	-0.0075	A5SS	1.80986
RpL27A	0.148087	-0.0155	A5SS	0.829482
RpL31	0.0255835	-0.03455	A5SS	1.59204
RpL31	0.0238093	0.03455	A5SS	1.62325
RpL34b	0.00086686	0.01125	A3SS	3.06205
RpL34b	0.000551545	-0.01125	A3SS	3.25842
RpL34b	0.00721665	-0.124291	intron_ret	2.14166
RpL34b	0.0444148	-0.00857472	intron_ret	1.35247
RpL35A	0.0148093	0.00515	A5SS	1.82947
RpL35A	0.0182825	-0.00515	A5SS	1.73797
RpL4	0.0286131	-0.00363127	intron_ret	1.54343
RpL5	0.00696222	0.00392414	cassette	2.15725
Rpn13	0.00884821	-0.00835	A3SS	2.05314
Rpn13	0.00663358	0.00835	A3SS	2.17825
Rpp14a	0.0331119	0.04095	A3SS	1.48002
Rpp14a	0.0310762	-0.04095	A3SS	1.50757
RpS10b	0.0195178	-0.00985	A5SS	1.70957
RpS10b	0.0210778	0.00985	A5SS	1.67617
RpS21	0.0463347	-0.0011	A3SS	1.33409
RpS21	0.0556213	0.0011	A3SS	1.25476
RpS5b	0.000438354	0.0173943	intron_ret	3.35818
RpS7	0.00775154	-0.00065	A5SS	2.11061
RpS7	0.0101528	0.00065	A5SS	1.99341
rst	0.000671113	-0.59225	A5SS	3.1732
rst	0.000727996	0.59225	A5SS	3.13787
RtGEF	0.0054583	-0.204936	intron_ret	2.26294
RtGEF	0.0163397	0.0486	A3SS	1.78676
RtGEF	0.0134547	-0.0486	A3SS	1.87113
Rtnl1	0.423824	0.0007	composite	0.372814
Rtnl1	0.0535263	-0.02665	composite	1.27143
Rtnl1	1.02e-10	0.13605	composite	9.99231
Rtnl1	0.0187103	0.04175	composite	1.72792
Rtnl1	0.236357	-0.0258	composite	0.626432
Rtnl1	0.00236677	-0.13605	composite	2.62584
Rtnl1	0.00232616	0.13605	composite	2.63336
Rtnl1	0.651161	0.01005	composite	0.186312
Rtnl1	1.62e-10	-0.13605	composite	9.78939
rut	0.0754411	-0.03105	composite	1.12239
rut	0.0472095	0.0679	composite	1.32597
rut	0.734863	-0.02315	composite	0.133794
rut	0.255336	-0.0369	composite	0.592887
rut	0.40192	0.06005	composite	0.395861
rut	0.22356	-0.03695	composite	0.650606
Sam-S	0.0592121	-0.03615	composite	1.22759
Sam-S	0.669477	0.0069	composite	0.174264
Sam-S	0.0145103	0.02415	composite	1.83832
Sam-S	0.466511	0.01205	composite	0.331138
Sam-S	0.010255	0.01385	composite	1.98906
Sam-S	0.254786	-0.0207	composite	0.593825
scaf6	0.201069	0.11555	composite	0.696656
scaf6	0.856493	-0.0049	composite	0.0672763
scaf6	0.276409	-0.09735	composite	0.558447
scaf6	0.861864	0.0049	composite	0.0645611
scaf6	0.0185865	-0.1064	composite	1.7308
scaf6	0.880631	-0.01815	composite	0.0552059
scaf6	0.0210023	0.1064	composite	1.67773
SCAR	0.0367493	-0.0278	composite	1.43475
SCAR	0.0297428	0.0278	composite	1.52662
SCAR	0.750116	-0.0056	composite	0.124871
SCAR	0.200968	-0.03435	composite	0.696874
SCAR	0.00765095	0.04005	composite	2.11628
Sccpdh1	0.0267242	-0.15495	A3SS	1.5731
Sccpdh1	0.0234307	0.15495	A3SS	1.63021
scrib	0.0221548	0.0619676	cassette	1.65453
scrib	0.035876	0.0127873	intron_ret	1.4452
ScsbetaA	0.0198344	-0.0629947	cassette	1.70258
sd	0.0387435	-0.0410848	intron_ret	1.4118
Sdc	0.0513405	0.023	A3SS	1.28954
Sdc	0.432412	0.00795	A3SS	0.364102
Sdc	0.0334497	-0.03095	A3SS	1.47561
sdk	0.0425563	0.0952853	cassette	1.37104
sdt	0.00931439	0.1446	composite	2.03085
sdt	0.019008	0.14845	composite	1.72106
sdt	0.00956335	-0.1446	composite	2.01939
sdt	4.07e-05	0.276723	intron_ret	4.39043
sdt	0.326829	0.06025	composite	0.48568
sdt	1.68e-06	-0.20875	composite	5.77367
Sec16	0.0290957	0.0544	A5SS	1.53617
Sec16	0.00585847	-0.07875	A5SS	2.23222
Sec16	0.103958	0.02435	A5SS	0.983142
Sec23	0.000212393	-0.109907	cassette	3.67286
Sema1b	0.00156982	0.16135	intron_ret	2.80415
Sema1b	0.0157926	0.0721491	intron_ret	1.80155
Sema2a	0.0462669	0.10075	composite	1.33473
Sema2a	0.918999	0.0178	composite	0.0366848
Sema2a	0.282871	-0.0589	composite	0.548412
Sema2a	0.0497879	-0.10075	composite	1.30288
Sema2a	0.629326	-0.04105	composite	0.201125
Sema2a	0.951181	-0.01285	composite	0.021737
Sema2a	0.525412	0.0154	composite	0.2795
Sema2a	0.223143	0.0845	composite	0.651418
Sema2a	0.951307	0.01285	composite	0.0216793
Sema2a	0.919418	-0.0178	composite	0.0364871
SF1	0.847774	-0.0279341	cassette	0.0717197
Sf3b3	0.802423	-0.0389765	cassette	0.0955968
shep	0.0258213	0.0869	composite	1.58802
shep	0.0892734	0.0672	composite	1.04928
shep	0.603445	-0.01855	composite	0.219363
shep	0.0974902	-0.0672	composite	1.01104
shep	0.212144	-0.03685	composite	0.67337
shep	0.0306885	-0.0869	composite	1.51302
shep	0.21573	0.03685	composite	0.666089
shep	0.605577	0.01855	composite	0.21783
shot	0.0121555	-0.11815	A5SS	1.91523
shot	0.0139107	0.0540983	cassette	1.85665
shot	0.0138254	0.11815	A5SS	1.85932
shot	0.0135052	0.0298916	cassette	1.8695
shot	0.0338243	0.0706544	cassette	1.47077
Shrm	0.0169249	0.0964912	intron_ret	1.77147
sick	0.00480421	-0.04515	A5SS	2.31838
sick	0.00423514	0.04515	A5SS	2.37313
simj	0.0225808	0.0209015	intron_ret	1.64626
Sin	0.0565367	-0.0304926	intron_ret	1.24767
sky	0.585553	0.01455	composite	0.232434
sky	0.0828589	0.05915	composite	1.08166
sky	0.641376	-0.02445	composite	0.192887
sky	0.6073	-0.0112	composite	0.216596
sky	0.313668	0.03565	composite	0.503529
sky	0.00424886	-0.07365	composite	2.37173
sli	0.00620833	0.0394244	cassette	2.20703
sli	0.0343466	-0.0505	A3SS	1.46412
sli	0.0294156	0.0505	A3SS	1.53142
Slik	0.00782949	0.10785	composite	2.10627
Slik	0.00784522	-0.10785	composite	2.10539
Slik	0.15071	0.08155	composite	0.821858
Slik	0.902403	0.00525	composite	0.0445993
Slik	0.0254041	0.0203606	intron_ret	1.5951
Slik	0.127977	-0.08675	composite	0.892867
Slip1	0.139495	-0.0394745	cassette	0.85544
sm	0.03252	0.1163	A5SS	1.48785
sm	0.0299207	-0.1163	A5SS	1.52403
SNF4Agamma	6.93e-07	0.0388	A5SS	6.15938
SNF4Agamma	0.00494909	-0.0998	A5SS	2.30547
SNF4Agamma	0.00471392	0.0998	A5SS	2.32662
SNF4Agamma	1.09e-06	-0.0388	A5SS	5.96425
sov	0.0098309	-0.18795	A5SS	2.00741
sov	0.0086507	0.18795	A5SS	2.06295
spen	0.46529	-0.0328	composite	0.332277
spen	0.0105196	-0.2142	composite	1.978
spen	0.248733	-0.0942	composite	0.604266
spen	0.101192	0.0811	composite	0.994854
spen	0.294807	0.0843	composite	0.530463
spen	0.0989133	-0.0811	composite	1.00475
spen	0.456999	0.0328	composite	0.340085
spen	0.00993925	0.2142	composite	2.00265
spen	0.80228	0.00985	composite	0.0956741
spi	0.195834	-0.0989152	cassette	0.708112
spin	0.0492784	0.109953	intron_ret	1.30734
Spn42Da	0.0397539	0.1809	A3SS	1.40062
Spn42Da	0.0371646	-0.1809	A3SS	1.42987
SPoCk	0.0615513	0.05255	composite	1.21076
SPoCk	0.2705	0.0577	composite	0.567832
SPoCk	0.886031	-0.00445	composite	0.0525509
SPoCk	0.0176605	-0.1017	composite	1.753
SPoCk	0.176368	-0.0532	composite	0.75358
SPoCk	0.254739	0.04915	composite	0.593905
spt4	0.0328352	-0.0709625	intron_ret	1.48366
sqd	0.00335791	0.116582	cassette	2.47393
Src42A	0.0437832	0.04755	A3SS	1.35869
Src42A	0.0382049	-0.04755	A3SS	1.41788
srl	0.0411347	0.0449357	intron_ret	1.38579
Srrm1	0.0392494	0.0312115	intron_ret	1.40617
Stat92E	0.128789	0.08135	composite	0.890123
Stat92E	0.13041	-0.08135	composite	0.884688
Stat92E	0.744334	0.0131	composite	0.128232
Stat92E	0.439695	0.0289	composite	0.356849
Stat92E	0.488392	0.0302	composite	0.311232
Stat92E	0.981131	-0.0073	composite	0.00827314
Stat92E	0.00359142	-0.0421	composite	2.44473
Stat92E	0.981279	0.0073	composite	0.00820768
Stat92E	0.488069	-0.0302	composite	0.311519
stwl	0.000744179	-0.08025	A5SS	3.12832
stwl	0.00118249	0.08025	A5SS	2.9272
Su(var)2-10	0.293383	0.0473	A3SS	0.532565
Su(var)2-10	0.0193693	-0.11965	A3SS	1.71289
Su(var)2-10	0.0588561	0.0366	A3SS	1.23021
Su(var)2-10	0.182879	0.0357	A3SS	0.737837
Su(var)3-3	0.00423316	0.412303	intron_ret	2.37334
su(w[a])	0.000148363	0.0955612	intron_ret	3.82867
subdued	0.0447889	-0.04245	A3SS	1.34883
subdued	0.0502346	0.04245	A3SS	1.299
Sulf1	0.0214116	0.108353	cassette	1.66935
Svil	0.234659	0.01885	A5SS	0.629562
Svil	0.0223316	0.07435	composite	1.65108
Svil	0.126564	0.05575	composite	0.897688
Svil	0.00214855	0.1035	A5SS	2.66786
Svil	0.363405	-0.0313	composite	0.439609
Svil	0.0347174	-0.0304	A5SS	1.45945
Svil	0.115746	-0.0688	composite	0.936495
Svil	0.0102265	0.01155	A5SS	1.99027
Svil	0.015666	0.11055	composite	1.80504
Svil	0.288236	-0.0444	A5SS	0.540252
Svil	0.165373	-0.0591	A5SS	0.781535
Svil	0.123663	0.0688	composite	0.907762
Svil	0.239083	0.0462	composite	0.621452
Svil	0.0159814	-0.11055	composite	1.79639
Svil	0.0101663	-0.10195	composite	1.99284
Svil	0.344962	-0.02855	composite	0.462229
Svil	0.64047	-0.01445	composite	0.193502
Sxl	0.55156	-0.0492	composite	0.258407
Sxl	0.365003	0.14085	composite	0.437704
Sxl	0.727032	-0.00755	composite	0.138446
Sxl	0.675008	-0.15235	composite	0.170691
Sxl	0.263851	-0.0211	composite	0.578642
Sxl	0.36313	-0.14085	composite	0.439938
Sxl	0.445648	0.01685	composite	0.351008
Sxl	0.754684	-0.0283	composite	0.122235
Sxl	0.552991	0.0296	composite	0.257282
Sxl	2.14e-05	0.143	A3SS	4.66945
Sxl	0.0125383	0.02335	composite	1.90176
Sxl	0.809511	-0.01715	composite	0.0917774
Sxl	0.674932	0.15235	composite	0.17074
Sxl	2.15e-05	-0.143	A3SS	4.66815
Sxl	0.855556	0.00265	composite	0.0677515
Sxl	0.0273558	0.04135	composite	1.56295
Sxl	0.73318	0.0131	composite	0.134789
Sxl	0.569055	0.0466	composite	0.244846
Sxl	0.158003	-0.01915	composite	0.801334
Sxl	0.730813	-0.0131	composite	0.136193
Sxl	0.843347	0.00695	composite	0.0739938
Sxl	0.999884	-0.00495	composite	5.03e-05
Sxl	0.491829	-0.02005	composite	0.308186
tacc	0.0367521	0.0557	composite	1.43472
tacc	0.0342694	-0.0557	composite	1.46509
tacc	0.335178	-0.08205	composite	0.474725
tacc	0.96379	0.0043	composite	0.0160175
tacc	0.325252	0.08205	composite	0.48778
tacc	0.970096	-0.0043	composite	0.0131854
tacc	0.773052	-0.0083	composite	0.111791
tacc	0.711686	0.01065	composite	0.147712
tacc	0.826633	-0.00235	composite	0.0826872
Taf1	8.38e-06	0.268168	cassette	5.0765
Taf10	0.0143789	-0.0445955	intron_ret	1.84227
Taf4	0.00990448	0.1572	A5SS	2.00417
Taf4	0.11972	-0.09345	composite	0.921832
Taf4	0.00958757	-0.1572	A5SS	2.01829
Taf4	0.00011255	-0.0825	composite	3.94866
Taf4	0.639324	0.02115	composite	0.194279
Taf4	0.000104483	0.0825	composite	3.98096
Taf4	0.216813	0.0723	composite	0.663914
Tango5	0.000313227	-0.21665	A5SS	3.50414
Tango5	0.000195196	0.21665	A5SS	3.70953
tant	0.41621	0.08035	A3SS	0.380687
tant	0.0182723	0.13555	A3SS	1.73821
tant	0.119175	-0.21595	A3SS	0.923813
Tao	1.04e-06	0.04315	A5SS	5.98406
Tao	2.47e-06	-0.04315	A5SS	5.60719
tapas	0.00717963	-0.1093	A3SS	2.1439
tapas	0.00711024	0.1093	A3SS	2.14812
tef	0.000511171	-0.37785	A3SS	3.29143
tef	0.000473009	0.37785	A3SS	3.32513
Ten-m	0.238295	0.0822	composite	0.622885
Ten-m	0.238221	-0.0822	composite	0.62302
Ten-m	0.317013	0.0541	composite	0.498923
Ten-m	0.30381	0.0412	composite	0.517398
Ten-m	0.0133114	-0.04525	composite	1.87578
Ten-m	0.323457	-0.0541	composite	0.490184
Ten-m	0.99832	0.00405	composite	0.000730427
TfIIS	0.0139498	0.0630127	intron_ret	1.85543
Tgi	0.000941044	0.1009	A5SS	3.02639
Tgi	0.000987646	-0.1009	A5SS	3.0054
tho2	0.0193471	0.25805	A5SS	1.71338
tho2	0.0195534	-0.25805	A5SS	1.70878
Tif-IA	0.025533	-0.0625	A3SS	1.5929
Tif-IA	0.0285081	0.0625	A3SS	1.54503
tkv	0.0435271	-0.14575	A5SS	1.36124
tkv	0.0428375	0.14575	A5SS	1.36818
Tlk	0.117913	-0.05075	A5SS	0.92844
Tlk	0.387355	0.0151	A5SS	0.41189
Tlk	0.0489047	-0.0245	A5SS	1.31065
Tlk	0.524542	-0.0037	A5SS	0.28022
Tlk	0.0422887	0.0164	A5SS	1.37378
Tlk	0.769529	-0.00185	A5SS	0.113775
Tlk	0.702519	0.00705	A5SS	0.153342
Tlk	0.0520651	0.0423	A5SS	1.28345
TMS1	0.0173056	-0.0342897	intron_ret	1.76181
tou	0.0162613	0.02175	A3SS	1.78884
tou	0.0193537	-0.02175	A3SS	1.71324
tral	0.0401984	0.119782	intron_ret	1.39579
tral	0.0195519	0.04745	A3SS	1.70881
tral	0.000129301	-0.0066	A5SS	3.8884
tral	0.00376773	0.0648	A3SS	2.42392
tral	7.85e-05	0.0066	A5SS	4.10527
tral	0.00389123	-0.0648	A3SS	2.40991
tral	0.0198527	-0.04745	A3SS	1.70218
Trc8	0.00142453	0.1528	A3SS	2.84633
Trc8	0.00153704	-0.1528	A3SS	2.81331
Trf2	0.0632971	-0.04495	composite	1.19862
Trf2	0.547981	-0.0288	composite	0.261234
Trf2	0.55118	0.0288	composite	0.258707
Trf2	1.55e-09	0.25775	composite	8.81064
Trf2	2.1e-06	-0.213	composite	5.67727
Trf2	0.96253	0.0001	composite	0.0165859
trio	0.0244348	0.0364688	intron_ret	1.61199
trol	0.00905756	-0.0734	composite	2.04299
trol	0.443949	-0.0051	composite	0.352667
trol	0.795916	0.01105	composite	0.0991326
trol	0.440023	0.0073	composite	0.356525
trol	0.421874	-0.0055	composite	0.374817
trol	0.347457	0.03085	composite	0.459099
trol	0.90099	0.00555	composite	0.0452798
trol	0.0234918	0.0198005	cassette	1.62908
trol	0.399871	-0.00915	composite	0.39808
trol	0.289302	-0.0033	composite	0.538649
trol	0.0521549	0.052	composite	1.2827
trol	0.64353	-0.0068	composite	0.191431
trol	0.0667216	-0.0599	composite	1.17573
trol	0.276863	0.05845	composite	0.557735
trol	0.842347	0.0007	composite	0.0745087
trol	8.13e-05	0.130814	intron_ret	4.0898
trol	5.46e-06	-0.02785	composite	5.26276
trol	6.47e-06	-0.24055	composite	5.18916
trol	0.218327	0.08425	composite	0.660892
trol	0.259679	0.03305	composite	0.585564
trol	0.436965	-0.0031	composite	0.359553
trol	0.169454	-0.01135	composite	0.770947
trol	0.393502	-0.01445	composite	0.405053
trol	0.00260153	-0.11725	A5SS	2.58477
trol	0.136228	0.05725	composite	0.865735
[truncated: 142 more rows]
