# Supplementary material for: Two distinct waves of transcriptome and translatome changes drive Drosophila germline stem cell differentiation
Source: EMBO J. 2024 Mar 13;43(8):10. doi: 10.1038/s44318-024-00070-z (PMC11021484; doi:10.1038/s44318-024-00070-z)
Supplement: Supplementary file 6 — Data Set EV5 [file 44318_2024_70_MOESM6_ESM.xlsx]

## Sheet: legend
Dataset EV5. Ribo-seq FPKMs for each time point, for the genes as in Table EV2.

## Sheet: Dataset EV5
	0h_RIBOseq	0.5h_RIBOseq	5h_RIBOseq	9h_RIBOseq	18h_RIBOseq	28h_RIBOseq	38h_RIBOseq
128up	91.4086	95.7517	110.103	125.244	105.376	88.0078	84.5265
14-3-3epsilon	1894.99	1617.26	1611.33	1542.96	1777.99	1896.82	1917.44
14-3-3zeta	1481.82	1296.67	1421.83	1236.92	1506.71	1512.42	1490.29
140up	54.0586	51.4537	40.6194	37.9088	49.8239	55.0431	42.7034
18w	58.0789	62.2705	60.7443	70.4857	72.992	62.8258	58.4343
26-29-p	268.127	373.441	262.941	256.162	293.657	273.083	262.556
312	24.5717	26.4282	13.1355	14.1036	25.1997	20.733	12.0644
4E-T	21.899	33.4715	28.9364	35.3408	32.0181	24.407	22.7037
5PtaseI	11.8707	13.4164	12.0825	7.23158	7.52329	6.92628	6.5784
A16	40.9182	44.6335	40.1522	37.2723	49.1775	36.0686	28.5798
a6	3.12131	5.17224	2.77632	2.9451	3.93716	3.51608	4.51654
AANAT1	16.7408	10.0096	12.3289	10.0475	10.8466	13.1903	13.0561
Aasdh	8.78929	10.448	7.16447	7.07349	7.60576	4.49668	6.36484
Aatf	20.7796	27.3009	19.8499	26.9705	27.5005	25.3634	21.2953
aay	65.8846	93.6526	60.9796	64.1918	90.0803	80.5797	78.6121
ABCA	6.45549	4.44726	7.57551	9.78339	4.89679	7.03538	6.82375
ABCB7	28.8362	28.7216	25.4201	29.7691	25.4193	29.5282	24.984
ABCD	50.9888	39.1077	74.9431	58.4784	54.8206	59.6344	57.3742
abd-A	22.4257	16.94	29.083	22.7665	25.8223	19.841	26.012
Abi	52.5675	52.3062	47.2699	55.6717	54.0422	55.4334	50.7016
Abl	12.8565	11.5774	12.9351	13.0763	14.0484	12.9581	12.4371
abo	17.4832	21.9442	21.7653	20.6123	13.0944	15.5119	17.0683
Abp1	28.4846	73.6421	40.186	34.7495	35.3334	29.5929	34.0324
abs	21.0745	22.3027	19.493	21.3119	22.6888	21.4221	19.2192
Ac13E	1.79446	1.16739	1.68913	2.34001	1.26564	1.72395	1.64614
Acbp1	278.997	201.802	220.134	201.594	317.489	275.719	291.618
ACC	25.2007	17.1569	23.233	31.9441	23.1733	23.1952	21.419
AcCoAS	15.5316	22.6899	16.7203	14.3262	9.74887	26.9795	16.8792
Ace	19.8979	14.0819	10.8271	14.9957	19.511	18.1423	26.6226
Acer	24.5009	17.7113	20.2099	25.6569	28.4798	49.1203	31.0521
Acf	28.0063	27.677	35.3381	41.135	23.6045	23.1636	23.0809
Ack	11.4773	11.4024	10.8877	11.9924	13.8485	12.1099	10.7352
Ack-like	31.0515	23.7768	26.0011	32.919	23.8314	19.7422	17.4134
Acn	87.6498	101.027	76.5017	106.937	92.0895	93.6207	95.3388
Acox57D-d	11.268	5.34473	14.1744	4.59205	6.45561	14.1296	18.4081
Acox57D-p	7.49219	9.27958	8.0838	8.43106	6.52044	10.7612	11.5461
Acph-1	61.4937	79.3536	75.93	83.5231	66.2012	59.2528	55.1774
Acsl	152.721	101.633	192.919	154.811	140.739	172.935	170.165
Act42A	2166.94	1794.06	2383.18	2333.97	2307.51	2145.41	2397.7
Act57B	192.517	208.402	130.852	77.4812	170.67	128.344	149.119
Act5C	2481.68	2733.72	2118.44	1771.54	2727.38	2294.89	2462.76
Act87E	10.6387	9.06398	7.97558	4.77233	9.50679	5.78253	6.81107
Actn	44.4645	32.6395	41.9194	52.4578	56.0279	44.8235	47.3871
Acyp2	127.666	99.0297	93.4242	66.3942	141.448	104.029	87.9644
Ada	26.4304	28.1249	28.3485	26.2548	29.6313	27.6933	22.7467
Ada2a	7.9074	10.7842	6.34397	11.7666	7.29547	5.90654	5.31287
Ada2b	24.7979	29.9833	23.7591	27.2877	29.4294	25.3589	20.8009
Ada3	28.2415	35.5454	24.0107	32.0467	30.9578	20.7207	18.3103
AdamTS-A	23.4409	12.1618	23.7509	24.2858	20.3576	25.9506	22.9718
Adar	23.2613	29.5187	12.3723	15.4344	17.7569	19.3995	27.7265
Adck1	17.9862	6.98776	14.0321	13.5355	19.8251	21.4854	23.9879
Adck5	10.6405	15.3411	14.2542	10.4583	12.1424	9.81696	11.8363
ADD1	15.4584	21.8071	18.6388	20.3904	18.3552	16.3832	19.0815
AdenoK	51.1022	58.0541	60.3119	45.1484	53.9237	62.1345	83.8535
Adf1	66.6475	91.9506	71.5651	74.4025	72.9108	63.2715	62.223
Adgf-A	94.7221	68.4578	126.877	72.3228	83.9775	106.11	112.874
Adh	47.4054	33.6884	36.5277	29.7655	52.7245	65.8791	81.29
Adi1	105.11	110.531	114.534	107.822	115.188	117.205	137.039
AdipoR	152.555	175.226	178.637	137.833	160.877	196.232	227.06
Adk1	25.0189	33.4209	24.9873	13.2904	17.2014	13.6676	19.0827
Adk2	16.0887	25.6395	20.9426	19.8845	19.7242	13.173	15.2424
Adk3	186.312	126.633	189.735	168.219	215.686	265.51	227.181
adp	12.4535	13.1708	11.1901	12.6053	12.9925	9.28129	8.25477
AdSL	64.8156	47.57	58.3702	57.545	64.8882	59.5706	54.962
AdSS	88.5092	136.278	70.9127	60.2994	84.1092	80.9949	92.0117
Aduk	12.6989	12.5547	12.8609	11.5511	9.59143	14.9375	11.0259
Ady43A	33.368	33.3962	30.0876	13.2913	26.1797	31.5595	45.072
Ae2	10.0635	7.8104	7.8596	10.8546	9.13375	9.48441	8.60949
Aef1	21.378	26.8842	32.8465	22.0159	18.648	21.3023	25.5396
aft	30.2128	26.2709	32.074	32.5193	30.7272	25.7106	25.8784
Afti	12.9551	16.514	13.7603	14.2465	12.0986	9.8163	8.90272
AGBE	35.93	31.3643	24.0694	23.3965	23.4381	29.5028	46.6448
ago	23.4201	23.6928	23.8048	26.3518	27.9119	28.0481	30.6019
AGO1	48.571	39.6016	40.5572	48.2848	52.5632	39.9278	36.7468
AGO2	247.493	184.492	264.524	301.979	264.49	288.819	254.462
AGO3	135.672	118.004	142.695	158.665	152.24	202.742	144.893
Agpat2	70.2656	51.4154	80.8175	39.5077	47.4387	133.734	131.011
Agpat3	253.455	262.862	247.776	321.292	240.734	329.115	287.954
Agpat4	7.75683	5.45821	6.76887	5.10221	4.26594	7.28252	9.1901
agt	69.1648	45.36	45.8169	52.8677	51.9529	48.1488	27.8469
Ahcy	74.7762	64.8811	69.1226	51.7004	66.4131	63.898	56.5823
AhcyL1	114.745	125.467	117.77	105.133	119.058	105.214	127.615
AIF	32.2071	29.9168	31.1621	38.5603	37.5125	36.1895	32.3136
AIMP1	78.802	58.3944	59.101	51.3494	77.4242	66.3667	66.1716
AIMP2	137.278	113.994	154.53	168.572	161.013	142.972	143.606
AIMP3	131.881	109.429	144.208	132.596	134.989	87.0509	116.192
Ak6	69.0534	66.5815	77.2931	75.6669	74.927	72.8341	94.3417
Akap200	904.752	801.747	902.36	1032.17	1039.54	991.013	917.354
akirin	468.442	356.867	270.509	337.702	568.774	541.368	531.67
Akr1B	404.104	522.478	430.166	373.841	451.538	408.209	468.932
Akt1	64.5214	70.4864	74.945	76.9941	89.9888	67.7596	72.9017
Aladin	78.8001	73.4413	116.866	125.582	91.7016	103.011	112.933
AlaRS	109.53	105.237	112.728	113.625	120.936	101.447	98.5014
AlaRS-m	13.3792	15.2213	15.7411	18.4446	13.9669	11.6139	11.6308
Alas	26.4866	27.0389	31.2523	27.456	27.2905	28.9238	37.1283
alc	84.5059	98.9271	89.7042	92.4798	87.9031	70.7582	76.628
Ald1	178.526	287.839	141.383	127.766	180.955	143.176	172.761
Aldh	227.254	213.305	194.883	187.285	203.688	212.138	231.707
Aldh-III	59.3229	46.1295	38.2473	42.8305	59.1187	50.2492	51.2654
Alg-2	259.716	267.721	310.989	317.218	334.984	291.127	241.643
Alg1	25.1318	44.4505	23.8577	22.1598	30.1959	26.5037	28.1308
Alg10	18.929	25.135	22.7206	16.3767	19.7457	18.8781	19.2457
Alg11	42.7301	34.7107	41.8116	41.137	49.9238	47.3633	47.5916
Alg2	36.7833	33.7679	39.625	36.6156	46.7037	36.1624	39.4738
Alg3	18.9355	23.7989	28.1565	31.163	24.7917	28.3384	32.4759
Alg9	30.1312	19.0769	31.4028	37.8742	26.8575	26.7312	26.7882
Alh	17.1527	18.3735	23.5838	25.1879	17.1959	15.4766	14.8509
alien	98.2802	121.373	99.2407	118.912	115.683	102.432	100.281
ALiX	75.3969	107.924	80.9316	84.2751	79.6152	70.0651	76.1358
AlkB	18.0164	20.8872	27.7758	22.1298	19.2004	16.0001	15.1129
Alp4	120.436	40.0507	83.6744	92.9801	117.053	101.726	108.598
alph	119.753	78.7335	98.8396	85.4017	106.464	128.947	123.731
alpha-Cat	203.058	239.89	243.226	264.78	247.387	258.564	220.524
alpha-Est10	19.5376	18.1474	18.4537	13.7826	19.5137	23.9489	34.9465
alpha-Est3	0.0870836	0.183532	0.227034	0	3.94261	0.0708758	0.10689
alpha-Est9	11.7806	10.0447	10.9408	12.333	11.8506	13.0015	14.7338
alpha-Man-Ia	39.6951	38.2433	37.4031	47.7961	35.4774	36.5217	45.0588
alpha-Man-Ib	14.6849	23.3376	16.8496	16.6573	13.7302	13.0311	14.8954
alpha-Man-IIa	10.0982	19.3705	12.8958	13.7106	11.5622	11.5252	10.534
alpha-Man-IIb	2.17013	2.78006	3.32854	4.61389	3.32997	2.97694	2.94953
alpha-PheRS	78.6681	56.2064	76.8043	81.4785	90.9465	88.8846	94.5183
alpha-Spec	88.4346	74.25	90.405	124.464	85.6825	85.5051	77.2711
alpha4GT1	12.3554	27.2824	24.8288	20.0756	15.0292	14.2137	20.6029
alphaCOP	99.6974	109.38	96.9954	109.071	114.906	96.238	93.0574
alphaSnap	118.183	145.644	90.5592	66.0984	115.756	101.81	108.483
alphaTub67C	7.61836	7.24721	4.86386	1.48962	1.84767	18.8378	43.6686
alphaTub84B	1355.35	1199.85	1511.05	1708.26	1311.64	1212.01	1426.92
alphaTub84D	135.832	117.892	120.979	138.345	107.238	86.717	101.684
Alr	52.6833	87.122	71.3585	85.5499	59.9541	50.784	57.9091
Als2	5.57776	5.76518	5.85575	6.48663	4.97403	6.24164	5.63033
alt	103.754	82.5569	94.977	120.322	108.26	94.4851	111.619
Amacr	29.8634	19.9968	24.2827	23.8539	32.875	32.4931	29.6165
AMPdeam	104.362	149.794	121.793	131.186	105.678	117.012	108.218
Amph	81.4835	63.1687	88.1209	77.1464	80.8361	81.1148	86.502
AMPKalpha	42.2711	48.9105	35.8428	30.4718	37.2779	27.9119	31.5195
Amun	146.071	143.215	138.232	154.722	185.36	139.193	129.422
amx	19.3934	48.5861	24.6583	21.2354	25.5239	26.8874	28.4448
ana	137.725	94.7596	99.1882	136.922	134.527	109.679	94.3735
ana1	3.78061	7.42537	4.62018	6.3475	3.60889	3.3065	2.77191
ana2	16.2484	20.4628	21.8494	26.5046	9.8495	13.8308	12.5432
ana3	14.1887	14.7454	20.14	26.3425	13.2145	14.2843	11.537
Ance	66.6557	82.4773	79.458	80.0059	74.3041	73.4158	69.0741
anchor	12.8678	15.4865	13.2927	13.3741	14.0724	15.0152	14.8844
angel	16.2431	28.1893	18.687	17.5752	14.901	18.5803	17.0686
Ank	76.5676	71.7363	89.753	97.2269	89.6796	78.5726	70.7925
Ankle2	35.787	35.7503	30.3246	32.2653	24.4313	28.1191	29.6694
anne	27.537	37.5644	47.5081	43.4206	29.8415	33.9534	43.5084
anox	45.3442	23.1182	20.0496	21.9388	32.8257	41.4266	36.9617
Ant2	241.575	143.034	157.581	221.614	228.315	166.909	90.3125
AnxB10	73.3311	41.5363	46.1065	52.2631	76.5906	59.5246	49.6666
AnxB11	105.231	107.342	102.364	107.843	116.242	115.328	93.1104
AnxB9	541.759	873.686	638.768	559.503	507.795	490.322	537.471
aop	49.9438	37.1205	51.1259	56.5118	50.9986	50.1565	53.3522
Aos1	198.339	165.528	186.347	205.833	231.474	203.625	195.917
AOX3	22.3401	34.4873	24.8394	25.8574	22.14	23.0569	28.2317
AP-1-2beta	106.216	97.5336	95.4569	107.754	107.102	93.475	90.7069
AP-1gamma	50.5317	58.3561	52.9736	64.4713	60.6946	57.1372	51.6973
AP-1mu	40.3402	47.9079	40.4191	29.5139	50.3888	38.1645	39.7218
AP-1sigma	191.39	229.218	170.182	163.275	205.954	176.929	193.098
AP-2alpha	66.9117	65.8385	74.8468	73.7705	77.0908	55.9435	65.3879
AP-2mu	103.033	106.95	90.4203	93.8997	105.563	97.8977	91.4268
AP-2sigma	280.934	363.842	260.36	244.783	310.977	225.885	233.214
Apc	11.4952	14.4212	11.9025	18.5762	13.6857	15.123	13.4943
APC10	30.6145	42.3807	44.8606	33.9718	35.5748	34.0363	27.9506
Apc2	8.87097	11.8043	11.0758	13.6739	7.88822	8.31342	7.55158
APC4	18.9365	17.1657	17.8374	17.8544	17.3457	18.0835	17.7378
ApepP	82.5561	59.2652	87.5605	81.2502	97.1368	98.7898	96.4451
Apf	2.29136	1.54088	2.50078	0	5.8138	5.11454	3.42397
aph-1	151.728	175.924	192.892	201.02	146.931	162.254	213.529
aPKC	22.6571	24.4847	22.6069	21.6161	23.4357	27.079	26.5784
apolpp	1.70118	1.23818	2.22203	3.45596	2.37335	3.6396	3.29669
app	7.95257	11.621	8.43284	11.2652	8.02111	8.42204	8.15741
APP-BP1	21.8832	30.5626	21.901	17.9663	21.5333	16.921	17.1525
Aprt	54.3607	59.9986	51.9148	45.7121	55.263	53.649	62.5143
Aps	165.733	154.123	118.498	102.237	159.937	139.772	175.55
apt	69.9818	49.495	46.4367	47.6867	63.5266	50.9391	49.1829
aqz	262.156	296.675	203.776	214.381	268.636	222.566	207.26
aralar1	12.0121	6.85305	13.4289	13.5638	15.5972	16.9213	17.6085
Arc1	56.7826	138.577	701.345	1106.32	73.221	188.832	619.434
Arc42	44.5961	44.2204	38.7516	29.1375	41.4483	37.7493	40.9511
Archease	56.5531	44.5002	38.5957	39.0165	42.0922	42.7236	44.2003
Arf102F	601.144	590.829	686.476	718.113	739.965	763.684	715.694
Arf51F	74.974	79.9375	67.4008	56.7347	94.2159	79.5757	77.9819
Arf79F	1218	1198.23	1035.91	895.784	1312.21	1122.31	1158.03
ArfGAP1	45.5707	44.5702	35.2935	37.3453	52.7723	44.7681	47.2974
ArfGAP3	81.03	73.9625	60.4029	51.107	74.051	70.4345	68.9446
Arfip	13.6419	22.0035	15.1249	15.7614	12.2645	15.5594	16.9958
Arfrp1	41.7344	33.2116	26.0176	32.1121	43.4481	38.7561	32.9936
Argk	577.777	418.041	441.114	400.858	626.769	445.489	544.88
ArgRS	75.4448	82.6365	92.5453	99.9951	77.9063	79.2326	71.1953
ArgRS-m	5.92496	5.83639	9.22651	9.71574	7.64755	10.4125	9.30046
ari-1	23.7718	27.7662	19.4854	22.6173	23.3952	21.9733	24.6555
ari-2	16.1775	20.4755	9.33466	9.31207	14.4827	12.4715	12.8548
Arl1	151.323	126.534	122.328	131.338	148.99	148.629	162.316
Arl2	86.6217	80.5593	83.7566	93.5644	110.077	95.7722	90.6086
Arl4	97.5169	120.766	91.5405	68.8562	145.004	108.511	94.8004
Arl5	105.523	91.6311	73.803	83.3354	129.736	120.192	102.383
Arl6IP1	236.596	230.931	264.545	251.734	266.616	278.262	298.297
Arl8	225.508	229.811	246.882	253.334	255.867	253.463	273.372
arm	280.684	332.73	292.404	323.613	314.815	283.072	288.12
armi	156.594	204.983	152.29	178.256	158.921	149.012	142.602
Arp1	138.373	106.98	139.38	135.203	152.981	176.856	152.29
Arp10	49.903	67.2708	63.0198	59.9965	61.0511	48.7385	64.2767
Arp2	99.0234	103.766	87.3116	83.3806	101.59	104.54	105.074
Arp3	115.831	116.715	126.182	93.886	130.006	108.362	115.995
Arp5	18.4161	22.4236	19.1741	24.5266	19.5139	18.5564	16.7711
Arp6	18.4192	22.3648	18.2096	14.2741	21.8566	20.9389	18.8486
Arpc1	70.4134	75.4834	58.9141	45.4909	77.0633	70.4899	69.0727
Arpc2	160.68	132.988	140.348	114.582	167.804	155.665	150.066
Arpc3A	189.908	162.808	163.322	167.668	195.184	170.713	159.537
Arpc4	167.494	121.168	132.47	122.275	195.394	118.535	126.373
Arpc5	182.29	171.936	172.456	148.292	192.8	161.809	187.6
arr	11.2844	10.2881	10.8004	15.6243	13.1807	13.0462	11.3443
Ars2	92.2169	70.0691	81.5325	94.3535	104.863	69.0133	72.8507
Art1	103.899	83.6567	100.058	113.749	90.0479	68.7769	70.788
Art3	32.0031	31.0543	36.5343	35.0323	31.4772	27.5655	33.6097
Art4	20.9082	23.2492	27.4287	25.5065	18.7776	15.7286	17.6718
Art7	11.0391	8.73208	15.1172	15.3419	13.5639	12.5535	14.2338
Art8	50.5108	37.528	53.0186	61.3205	53.3982	51.4583	44.6417
Arts	14.5072	8.92731	10.8558	10.8641	11.807	11.6933	12.1644
aru	23.5715	17.1613	15.6155	19.9573	27.8587	23.8757	21.2992
Arv1	16.0578	10.8447	12.5868	11.8073	14.2141	12.2648	10.7411
arx	92.347	92.6863	66.2754	86.4812	103.231	66.9864	58.9597
Asap	10.8428	12.9108	10.6705	11.9299	11.3449	9.57136	9.00032
Asator	4.22063	5.14382	4.44895	5.60933	4.06848	4.79814	4.3872
asf1	163.266	160.152	161.64	144.129	186.458	126.311	122.31
ash1	5.43778	6.392	5.26999	6.61464	5.4468	5.01563	5.0003
ash2	54.4445	68.0458	73.9074	73.5104	59.976	61.9094	55.6657
Ask1	16.4568	19.2043	20.4036	21.7115	15.6335	13.5971	12.4205
asl	13.2977	12.8207	14.8207	14.4251	12.3919	11.1521	9.22325
AsnRS	147.198	112.785	149.461	139.006	159.641	151.6	170.194
AsnRS-m	16.6214	21.5947	18.8529	18.889	23.1691	17.0391	15.5679
AsnS	54.5787	61.596	60.8251	59.1872	62.8637	56.7583	50.9669
asp	13.0584	13.0855	17.4399	26.4701	23.4573	21.8516	15.714
Asph	11.9029	13.5373	10.6467	8.80696	10.2172	11.9574	9.85109
ASPP	7.35965	8.8524	5.07342	5.71061	5.68713	6.61535	7.57891
AspRS	23.2653	30.5181	18.7284	17.2667	20.4438	21.5269	19.2197
AspRS-m	35.6558	39.0368	42.5604	52.0455	46.0839	41.6449	36.376
asrij	65.2091	76.7105	64.5633	57.2179	57.7299	61.0952	72.0672
ast	12.1364	12.5912	12.9435	16.2877	13.8844	13.192	14.9357
asun	17.4469	16.8823	20.6328	21.4711	20.1929	16.5047	16.5549
Asx	12.367	12.1974	11.7098	15.8088	9.48594	12.47	12.1781
Atac1	14.643	16.5281	13.3964	12.1722	11.8356	12.7914	11.2311
Atac2	10.9481	13.41	10.5921	11.6108	11.4421	10.0035	8.75899
Atac3	26.8681	33.0854	28.8665	29.2785	28.6622	27.3513	28.2034
Ate1	21.6408	22.0956	19.3666	18.1588	22.2539	18.2799	17.9837
Atet	55.7592	30.9689	58.1049	51.9315	35.6844	71.93	64.3364
Atf-2	8.70517	9.45061	6.84776	4.75966	6.26848	4.72777	5.27094
Atf3	8.95847	10.036	8.58398	7.59786	6.02473	6.74162	8.76625
Atf6	27.6687	25.7833	32.0501	34.5059	38.6507	29.8397	30.4249
Atg1	29.6193	31.6052	25.0416	22.2089	31.6006	36.9179	33.8242
Atg101	45.9265	69.0342	38.3897	24.0785	41.5408	37.4736	63.3241
Atg12	80.3447	104.326	100.48	108.885	99.2184	71.5243	91.1643
Atg13	39.1162	44.5963	38.9592	43.3817	36.6996	42.8933	36.0986
Atg14	13.8612	17.5741	11.4935	12.3664	13.5244	12.4859	9.48892
Atg16	11.9662	15.5965	12.202	13.4758	13.8239	11.3385	9.18786
Atg17	20.1103	22.9277	22.9033	23.5275	21.3578	22.0648	24.0684
Atg18a	83.659	93.9844	62.6386	54.8755	70.4831	78.4564	88.2595
Atg18b	29.4505	30.561	20.9015	32.3633	23.1945	29.1034	27.3729
Atg2	18.3145	25.4801	18.4808	19.3075	18.8181	19.387	18.6575
Atg3	80.9879	90.8879	68.2253	68.5389	87.5641	74.292	80.4435
Atg4a	30.9891	41.9489	35.1503	23.4189	32.7434	36.3856	35.8443
Atg4b	26.8514	33.03	28.9999	28.7786	31.7858	23.6382	29.6563
Atg5	34.3211	19.9368	24.9728	24.2	20.4962	17.332	17.9192
Atg6	19.0073	43.2984	28.8727	25.4613	22.209	26.3446	22.6338
Atg7	27.2237	25.8727	40.0607	45.864	35.52	35.9514	29.3483
Atg8a	2562.28	2558.21	1734.56	2083.69	2257.72	1702.26	1690.68
Atg9	27.7963	32.2853	31.2113	31.3721	27.07	30.6036	31.0279
atilla	39.189	63.3723	56.6221	46.3589	47.3868	46.2956	62.4897
atl	138.565	94.5361	107.83	95.7434	123.423	121.431	115.351
atms	40.0592	41.4213	33.7343	42.3983	46.6443	43.7641	41.4766
Atox1	525.638	310.467	252.164	179.064	655.111	449.166	607.149
ATP6AP2	262.46	371.086	236.864	198.003	250.691	223.619	251.368
ATP7	12.6644	11.6075	10.3814	12.5798	11.9331	10.9846	12.4392
ATP8A	11.4092	10.8916	12.49	13.4722	14.5902	16.1319	13.5536
ATP8B	3.86984	3.48677	5.72952	4.28515	3.24358	3.44967	4.22906
Atpalpha	212.443	187.022	202.737	245.145	222.837	207.03	200.544
ATPCL	109.178	83.752	97.9645	123.238	108.03	103.884	96.1002
ATPsynB	321.753	240.423	213.129	240.783	341.195	249.094	282.573
ATPsynbeta	1268.36	1290.45	1212.03	1356.33	1378.84	1178.13	1206.67
ATPsynC	4807.62	3461.02	3635.18	3241.8	4805.93	4716.85	4997.86
ATPsynCF6	1102.18	958.881	859.325	651.19	1203.11	894.82	1197.49
ATPsynD	680.276	535.088	477.527	530.309	725.645	439.273	537.802
ATPsyndelta	429.302	340.274	300.952	306.678	443.769	262.595	347.944
ATPsynE	1885.62	1601.29	1209.14	1591.94	2101.38	1442.96	1767.83
ATPsynepsilonL	157.038	164.45	71.1397	78.6429	168.121	175.64	118.569
ATPsynF	341.694	240.93	162.426	135.697	387.004	192.883	186.208
ATPsynG	1620.14	1644.13	1288.18	899.338	1939.25	1479.55	1525.61
ATPsyngamma	349.323	256.784	252.757	247.603	349.228	300.628	338.313
ATPsynO	460.05	415.616	436.473	558.179	522.325	494.278	532.596
Atu	3.24247	2.377	2.00014	1.48727	4.34552	1.87837	2.12727
Atx2	92.0808	60.1794	64.5155	87.7824	86.5038	75.2232	75.6057
aub	177.327	165.982	175.249	218.58	172.657	167.513	152.7
aurA	57.4304	70.8613	78.1991	87.5247	66.9275	63.0472	43.0089
aurB	83.3099	71.6626	117.389	109.846	97.2056	87.6798	90.8257
aux	28.6601	32.0563	34.0556	36.8856	29.8522	31.4091	31.7194
ave	146.158	223.06	136.969	181.478	165.678	172.882	171.67
awd	3627.86	1580.18	2012.25	1753.68	3430.3	3359.13	3700.23
Axn	31.1183	21.1186	15.8317	12.9918	21.7233	24.7843	33.4188
Axs	9.54509	7.3416	11.4613	9.94269	7.52595	8.7023	9.96367
Axud1	20.7959	19.8555	17.5801	22.2709	22.8858	20.6067	23.7049
az2	8.6214	15.7529	8.13036	10.8608	13.1014	10.0991	9.76869
B4	20.7149	16.6574	23.119	22.876	23.5815	28.2629	24.0454
B52	463.637	401.101	413.161	438.479	589.553	359.084	419.643
babo	24.2575	47.3133	31.4328	27.8341	22.9891	26.2254	27.9071
babos	382.302	608.916	384.586	423.467	452.502	348.922	400.135
Bacc	610.557	792.45	400.947	321.138	644.527	523.126	567.641
baf	1159.41	1851.54	959.163	947.505	1491.5	1244.05	1006.77
bai	290.285	352.662	281.195	251.844	317.477	237.145	315.332
Baldspot	93.1317	72.7224	93.7139	77.2389	71.5447	66.0051	79.1125
ball	57.5573	50.7519	62.9603	70.9993	69.0147	53.2898	49.5915
Bap111	41.6574	45.7301	35.2392	37.2493	37.3087	20.4458	22.814
Bap170	17.4961	15.549	21.523	29.05	26.2985	25.1812	19.249
Bap55	76.2716	85.3496	73.9223	82.3513	84.8679	64.1754	58.5471
Bap60	87.7029	82.3734	64.3874	69.9186	77.3617	81.1904	77.7553
barc	32.6101	34.2575	27.167	29.7058	30.5993	29.5786	28.212
bark	8.04692	9.54208	9.11426	10.6386	7.23574	10.2505	8.65088
barr	35.6791	37.2909	50.6505	67.3645	53.0511	37.7392	38.1736
baz	31.7392	25.972	27.3098	34.4605	31.2824	31.366	33.4509
bbc	113.764	88.7964	111.904	133.894	133.254	146.425	139.316
bbg	31.803	16.802	34.0004	35.5071	38.6651	34.484	36.5147
bbx	19.0155	17.0669	16.5003	20.3204	20.3471	18.2492	17.2961
bc10	153.728	220.976	132.231	151.41	166.579	160.906	135.374
BCAS2	42.9181	34.2324	35.5383	38.611	46.4809	33.6802	31.3031
bchs	2.48932	4.09931	3.22901	3.6614	2.80285	2.61499	2.47997
BCL7-like	76.9894	63.5093	51.1251	55.1056	81.7114	93.9346	110.847
bcn92	198.497	185.745	198.389	171.711	204.366	191.175	182.847
Bdbt	46.3237	53.2731	41.1021	37.8859	39.4411	40.2653	42.5333
bdg	11.754	13.3602	12.8059	16.7497	10.987	13.7959	12.4913
bdl	12.7009	8.30174	10.697	13.811	11.789	10.677	8.33225
Bdp1	13.6429	16.6319	13.6927	13.187	11.1325	10.0393	12.1424
be	15.8561	21.0369	16.7748	22.2262	23.7059	20.5156	16.7561
BEAF-32	52.5506	54.7355	49.3372	68.219	67.7806	53.4784	43.4088
beag	25.7909	31.3703	22.3258	29.0638	26.5948	22.132	22.2904
beat-IIIc	43.8273	31.7661	42.7333	32.4062	39.8299	43.1403	46.2892
beg	27.6081	18.0566	22.2521	25.4616	24.891	18.7873	19.7249
bel	352.684	231.116	232.081	315.767	399.894	326.921	262.18
Bem46	24.1215	30.0702	27.6355	16.8768	20.4591	19.3397	27.1183
ben	474.18	565.866	351.804	352.539	549.63	471.579	457.987
Best1	21.7554	24.8242	21.6381	21.2701	18.8974	21.1607	22.9276
Best2	53.4001	41.8352	59.1401	56.3873	56.2249	60.5167	65.9554
Bet1	81.8992	88.0405	72.6731	68.9041	117.804	80.0549	81.6225
Bet3	30.7221	17.8445	22.4788	35.5255	33.404	27.295	25.3968
Bet5	100.177	89.3827	116.137	110.012	103.6	83.7697	107.931
beta-Man	37.6276	42.3147	52.1078	51.7978	42.8242	43.0061	42.8659
beta-PheRS	73.1263	61.4871	74.6679	71.5071	87.3641	70.7125	73.2856
beta-Spec	45.9133	50.0004	51.3259	71.464	46.3133	49.0246	45.7751
beta3GalTII	9.38506	5.45927	6.82203	7.58905	7.94203	7.93615	4.65549
beta4GalNAcTA	5.05086	7.97222	3.2875	2.65979	2.78133	4.3816	2.97098
beta4GalNAcTB	0.779258	0	0	0	0	0.129201	0.170607
beta4GalT7	27.9108	20.5389	24.4035	24.851	24.8093	25.8418	25.5059
betaCOP	110.975	117.42	101.118	116.029	124.313	95.362	106.641
betaggt-I	24.8291	44.7968	39.0668	39.008	31.227	28.165	27.3433
betaggt-II	35.6991	50.0532	46.6098	39.9086	36.7946	37.1424	51.6158
betaGlu	19.6269	10.5146	16.9268	24.2912	23.6483	23.3223	17.4972
betaTub56D	1348.65	1194.44	1302.23	1427.66	1137.37	963.128	1147.81
betaTub60D	362.797	377.265	301.756	209.639	338.32	308.658	337.524
betaTub97EF	32.3737	15.2814	22.0795	20.4009	29.1773	23.1162	29.2379
Bgb	60.7456	102.731	61.2609	63.158	58.4763	58.485	59.3372
bgcn	36.3962	25.804	31.5425	26.3611	9.76023	12.1276	12.4379
bgm	10.4439	8.25339	4.92765	3.84752	8.7579	15.7493	22.5282
BHD	11.1349	10.6709	11.5954	16.1449	9.60172	10.8405	8.71355
BI-1	274.436	530.651	354.549	355.21	310.231	340.499	290.512
bib	34.2156	38.5753	34.3024	35.9509	39.9522	32.9915	35.0936
bic	1421.94	1117.59	1137.93	1194.84	1373.29	1209.63	1128.92
BicD	33.6134	34.8929	24.7766	29.9935	35.1545	36.015	30.7597
bif	63.3997	46.2407	51.5002	54.4027	65.9729	56.8132	64.4065
BigH1	54.377	43.2509	28.9857	24.4661	44.767	54.9542	48.7592
bigmax	47.6579	48.7443	31.5184	36.8814	50.6342	44.072	31.8895
Bin1	302.964	317.835	291.164	319.156	310.349	269.684	290.51
bin3	26.7698	17.4086	24.1237	29.9782	21.3978	22.6678	22.8534
bip1	22.1628	24.0146	16.9897	17.0661	26.791	34.0751	45.2312
bip2	35.2714	32.8196	42.174	50.091	37.7482	42.0433	37.2875
Bka	81.5866	119.307	85.5371	90.8456	80.8122	71.8424	76.115
blanks	94.6373	74.471	90.5165	81.5332	47.5903	36.0892	61.0892
Blm	7.43987	6.7029	9.14848	11.1429	7.12286	7.71633	7.41667
Blos1	95.6902	105.291	88.4448	81.1245	106.731	73.9704	87.8145
Blos2	50.1199	62.613	47.7524	47.7733	69.2148	43.4638	44.3198
Blos3	66.9983	62.4326	80.1028	89.5649	96.0137	98.0149	90.8948
blow	24.8397	39.715	32.5568	26.9252	26.6872	26.6579	29.0795
blp	83.6978	81.2917	76.9632	80.2668	77.6158	90.0494	74.0858
blw	607.506	551.871	515.382	600.709	644.371	524.632	588.936
Bmcp	31.8116	37.4817	21.5439	11.9827	35.0584	30.3166	32.679
bmm	82.0304	77.2926	116.371	108.783	58.4965	93.0642	90.7195
boca	171.159	215.961	159.794	196.243	251.151	181.649	182.104
bocks	42.1366	81.1011	49.3091	46.4913	56.0454	46.5495	55.0375
BOD1	16.1168	9.58777	17.5634	23.8732	14.527	15.5816	14.5045
boi	44.3834	33.6256	40.8451	53.933	46.3423	44.5191	36.2439
bol	23.8078	10.9103	12.3193	8.4376	20.7514	18.0321	14.5353
bon	34.8499	25.879	32.6976	41.236	42.0888	33.2746	31.7277
bond	235.23	88.6367	195.482	185.371	352.923	249.614	243.028
bonsai	84.6793	78.8551	83.2923	96.9498	76.8451	72.7004	62.7477
Boot	42.888	43.4213	20.91	19.3176	28.4315	56.7343	52.9049
bor	60.6015	73.764	55.7103	67.3744	63.995	71.0371	63.7423
bora	9.69759	14.2677	16.3343	19.0477	15.9427	13.9989	12.394
BORCS5	9.50086	10.8414	9.42508	11.4458	8.31933	5.90345	9.59502
borr	86.8246	95.7136	125.997	165.244	135.107	96.7452	59.8099
botv	3.35629	6.39946	4.76444	5.55994	6.84154	5.35799	5.53685
bou	248.183	306.392	231.504	216.921	272.967	280.256	287.2
bowl	40.6745	33.9781	34.3857	47.2255	46.1123	39.1736	37.1937
BoYb	14.0623	12.0108	15.992	14.8666	13.4655	14.5216	12.9985
br	21.8809	25.4832	16.3258	17.0729	26.8068	15.831	16.4505
Br140	9.28563	10.0057	8.93252	10.7385	9.9607	7.24689	7.11077
brat	32.7464	30.4806	32.8986	37.5056	33.3379	29.9375	29.7801
Brca2	7.1942	5.07936	6.09067	6.79412	5.01515	3.86236	3.77305
Brd8	17.0859	13.7669	14.2769	18.7324	21.1053	19.0187	17.5832
Bre1	17.8678	22.5976	16.0189	18.8779	22.8455	17.932	20.5728
Brf	22.6369	25.886	21.0927	21.4746	19.115	18.7666	17.8687
brk	18.3746	13.0174	16.7321	12.5881	22.7965	15.8886	19.6539
brm	24.0733	29.4152	36.0337	52.2194	29.8287	24.8508	22.3437
Brms1	47.8691	47.5159	44.1579	41.5829	54.2362	33.0788	36.2238
bru1	41.0057	28.5526	23.644	40.5682	34.6217	45.284	109.794
bru2	32.4517	24.1747	35.9285	35.1674	27.3293	26.8588	31.447
bru3	3.77599	55.4995	15.2278	5.34113	41.2393	2.05635	5.66077
Bruce	23.7254	23.8565	28.1383	36.8761	22.5468	20.9762	19.4619
brun	11.9402	11.6744	11.9333	11.6968	11.7193	12.4116	11.0126
BRWD3	21.6205	25.2709	23.2548	32.0109	26.6064	24.0882	19.663
brwl	16.4798	24.7268	11.7129	14.0929	14.4233	14.9707	13.6471
bs	17.4652	16.8741	13.2608	13.4621	13.4039	12.1054	10.4758
bsf	51.5976	59.1717	66.3621	71.7564	54.1181	53.105	50.3521
Bsg	294.383	211.778	240.056	176.188	279.538	234.896	277.132
Bsg25D	19.4588	17.9384	14.9031	19.2168	14.6012	17.5519	17.2417
bsk	53.3874	48.7126	64.6397	55.9634	62.6954	62.3146	64.4821
bt	2.71097	1.65129	2.21419	3.69988	1.81325	2.34921	2.78516
BtbVII	23.8872	26.4925	19.6783	27.597	20.9554	23.2518	18.4855
BthD	81.8556	71.7882	54.8194	75.884	93.2454	88.406	76.5661
Btk29A	46.0106	39.273	28.2474	28.9221	38.6845	35.0741	42.87
btsz	12.7327	15.6057	14.577	16.478	13.5391	16.8886	15.2158
btz	37.951	43.8606	33.591	33.9349	39.6593	43.2646	43.863
Bub1	12.9286	16.7367	12.2515	15.2932	14.237	10.1265	9.4227
Bub3	146.754	106.038	135.359	157.804	152.51	137.518	122.422
BubR1	30.8211	31.4073	42.7594	51.8339	37.7264	37.1022	31.5012
bug	61.3599	93.85	60.2229	69.7999	76.5517	71.995	61.2476
Bug22	34.8692	49.7218	33.2215	31.0442	32.846	27.5008	33.1085
BuGZ	65.2117	58.0559	50.7148	50.1814	68.1794	57.0471	57.9383
bun	121.001	110.99	92.3632	99.0512	129.306	110.657	104.431
bur	75.8909	75.1914	90.1689	89.0583	89.7148	89.2142	91.5825
bves	23.3365	19.3871	25.8735	23.8118	32.6522	27.3059	26.9189
bwa	47.0625	78.9345	47.1983	50.3793	37.4388	63.0422	64.5048
Bx	28.9471	17.9834	18.1507	20.4521	28.4747	26.7976	21.2398
Bx42	76.6522	75.4659	57.0143	69.1199	74.4905	71.3909	72.7291
by	14.9216	18.2711	12.7049	13.7432	13.4241	12.2402	12.0148
bys	63.2194	82.749	60.7156	53.4184	61.3318	52.2371	49.9773
c(2)M	7.47683	7.64493	3.02309	3.21353	2.88739	11.5253	14.3333
c(3)G	83.0746	76.8973	89.772	91.2067	100.36	139.219	122.547
c11.1	21.0532	34.0083	28.7619	26.4336	23.1644	28.1359	27.949
c12.1	138.792	167.408	94.1345	118.009	133.694	118.845	122.166
c12.2	6.64321	5.3205	6.10522	6.9826	6.2502	6.48798	7.44874
C1GalTA	25.1934	25.4131	24.9834	25.1209	25.2132	38.1751	31.9476
C3G	8.13481	9.82716	8.18038	9.27921	9.07054	9.89848	8.81382
ca	10.8833	12.7354	10.195	11.1197	10.9373	8.2015	8.34506
CaBP1	293.844	402.416	231.873	281.151	358.08	299.438	284.402
cact	88.7931	91.2211	91.638	99.9268	82.9496	83.1943	92.9824
cactin	20.2973	22.4181	13.5273	15.5483	23.0778	18.2192	13.25
Cad87A	12.3972	13.0003	14.8863	19.5307	18.2132	19.9533	15.2341
CadN	3.59802	4.28235	4.69291	6.38124	2.8561	3.91371	3.67353
Cadps	10.137	7.07642	10.6252	15.903	15.5534	13.727	8.26723
Caf1-105	14.7829	16.6085	23.8447	30.6356	18.1851	13.0808	16.4725
Caf1-180	30.2476	26.3928	32.0067	38.6677	30.8476	26.0402	24.0775
Caf1-55	188.489	231.359	301.69	301.43	262.218	197.532	198.269
cag	23.2981	22.2193	18.2646	19.5078	19.3126	22.087	19.042
CAH2	16.3229	16.2103	17.9003	7.54538	11.1092	25.8502	20.1163
CAH3	46.762	41.769	41.3344	34.0174	47.5778	39.2806	40.4196
CAH7	13.5182	35.4439	12.309	8.55169	12.6066	12.541	18.314
CAH9	50.2325	31.2433	30.8327	26.5092	40.8326	36.5849	36.4842
cal1	13.294	12.7173	14.4009	17.8736	15.4397	13.6628	11.9042
CalpA	43.4579	42.6956	44.363	37.8447	38.4418	43.2871	51.4158
CalpB	22.7874	16.6492	19.6224	23.2366	19.1791	17.8189	14.6721
CalpC	6.32549	7.04852	7.5273	10.5816	9.74072	8.46997	8.75941
Calr	781.697	1024.59	632.843	658.344	936.371	635.748	742.089
Cals	84.0299	89.2863	118.209	105.256	88.7191	77.6999	86.4309
calypso	21.7815	30.3825	21.8338	19.0849	16.629	13.9655	14.9719
Cam	1153.5	792.977	690.764	595.943	1218.04	931.796	973.79
CaMKI	123.922	68.0577	92.7076	50.4777	97.4075	124.581	122.453
CaMKII	51.3902	34.2692	58.0467	50.8214	55.9503	43.6783	40.7361
Camp	28.0454	30.6206	32.4716	30.3379	31.9684	27.059	25.3279
Camta	2.09043	1.72093	2.13519	2.52331	2.52679	1.89433	1.68615
cana	4.76713	9.25838	6.18324	7.75124	7.55695	7.83507	6.1025
CanA-14F	9.46017	7.16806	6.31344	4.87812	7.03777	8.12178	6.73865
CanB2	94.3379	131.785	89.1631	69.1248	98.5581	92.571	122.261
Cand1	88.6671	95.3464	112.473	135.6	91.1116	85.9043	88.0055
CAP	15.9466	17.4112	11.8213	13.9809	11.9281	11.9186	17.2403
Cap-D2	27.3519	27.6012	38.9021	48.6537	36.4128	30.2123	25.909
Cap-D3	6.92245	6.76723	8.20018	9.39719	6.08472	6.38652	7.55573
Cap-G	27.6187	27.736	29.9943	44.0288	36.3149	36.2765	27.095
Cap-H2	4.09247	6.80686	5.55284	5.25381	3.41681	3.64155	5.52795
Caper	1492.05	309.905	749.251	2469.6	2857.46	950.736	569.952
Capr	141.578	177.63	149.611	152.826	150.053	164.696	145.105
caps	54.4463	30.089	42.7805	39.1396	51.7929	52.9919	50.654
capt	282.461	286.352	296.009	281.267	325.964	280.389	344.213
capu	8.3651	12.2101	7.43634	8.76664	6.75806	8.08932	7.97477
car	13.8975	20.9813	14.0491	12.3238	10.7101	9.49324	11.4654
cas	18.7222	33.4012	18.7239	19.2584	17.3271	15.3413	17.6166
CASK	18.3525	25.5316	12.5266	16.3349	18.355	12.6387	13.2479
casp	78.3024	84.0597	74.0621	74.0331	66.7391	59.5802	68.336
cass	97.9931	126.861	100.146	124.477	103.943	103.577	116.72
Cat	176.042	180.668	134.092	142.341	169.319	167.328	175.612
cathD	803.911	874	860.323	682.863	833.151	753.049	834.98
Catsup	81.6058	66.8057	66.4943	70.3251	89.8635	72.7875	64.4093
cav	23.7294	21.8582	25.1265	28.2126	31.5743	24.5169	23.4873
caz	493.023	388.35	394.182	386.828	538.747	394.89	365.999
cbc	42.6767	53.3175	45.1875	44.9405	48.5636	47.6659	40.3929
Cbl	22.865	38.8982	25.3469	25.5527	20.9663	19.5833	21.4499
CBP	52.7468	78.9832	40.5527	35.244	46.7834	29.6864	24.8054
Cbp20	195.45	260.98	183.975	194.771	214.09	182.211	148.232
Cbp80	73.0029	80.8884	71.1369	82.3503	83.1599	92.8276	94.555
Cbs	28.6189	28.6665	35.5984	32.7195	22.8606	17.0447	16.3369
cbt	134.33	106.127	144.927	118.243	124.247	116.015	151.551
Ccdc56	322.405	338.674	216.965	193.61	271.538	262.413	220.573
Ccdc58	117.862	122.217	102.291	65.8064	100.515	83.6808	124.52
Cchl	110.346	109.435	88.8565	83.3178	84.3416	91.2689	83.9621
Ccm3	70.7407	77.7767	52.808	47.0507	88.0804	52.8862	56.3349
Ccs	46.0901	76.7314	35.0818	43.0594	50.7387	52.5863	58.0351
CCT1	279.887	343.971	249.633	244.607	255.8	247.761	260.035
CCT2	314.929	628.134	268.268	257.636	301.065	312.219	339.433
CCT3	249.21	307.683	223.039	204.213	219.915	203.307	224.709
CCT4	309.376	542.212	326.548	313.129	295.633	282.804	307.705
CCT5	373.895	424.557	314.17	273.942	339.604	331.041	357.777
CCT6	258.726	339.21	246.512	229.328	213.684	192.954	229.858
CCT7	274.731	361.113	260.727	249.463	264.133	219.422	233.475
CCT8	312.007	534.766	342.737	335.308	303.27	280.054	318.219
Ccz1	16.0687	16.8712	17.8987	18.6297	18.2919	16.5187	15.3227
CD98hc	56.8324	72.6049	65.2983	57.2849	65.74	69.828	71.2078
Cda5	16.6034	4.19206	6.66998	4.80487	14.6533	18.2065	18.8481
cdc14	13.8799	15.233	11.3484	12.4126	13.0412	10.8503	12.9274
Cdc16	28.1427	28.0755	35.9961	38.8571	28.6895	30.9899	33.1568
Cdc27	23.2825	21.1075	22.392	25.0123	25.6157	21.8548	20.7944
Cdc2rk	26.3421	17.2041	26.708	26.8124	21.7167	21.3736	20.5735
Cdc37	104.029	304.099	128.073	144.483	114.314	86.9779	94.497
Cdc42	323.84	292.186	238.211	238.419	294.444	244.932	245.238
Cdc45	9.79353	14.8953	15.0142	17.6572	14.2436	11.723	11.5139
Cdc5	27.1405	24.9457	23.8305	34.4535	25.5128	23.1971	22.8135
CDC50	69.3672	88.931	68.5044	61.8061	68.4733	63.2397	71.4951
Cdc6	23.8484	25.4325	34.4178	37.4193	31.8718	26.6284	30.5947
Cdc7	8.10941	14.3806	11.6353	8.74566	7.12345	5.95086	7.43163
Cdep	16.3099	24.6033	15.3527	17.9581	13.9102	14.9978	17.0414
CdGAPr	14.8704	14.551	16.5237	19.3675	14.0569	12.1564	10.2435
cdi	6.12799	6.6412	6.34731	7.88547	7.28622	6.77991	7.24742
Cdk1	281.217	284.5	372.51	414.555	360.502	337.468	330.871
Cdk12	26.6167	27.5997	26.5387	32.242	26.4597	24.7773	23.4596
Cdk2	59.1764	38.0713	87.2723	90.1388	58.9763	48.4222	74.4133
CDK2AP1	56.5543	42.3293	42.3847	51.7727	60.4629	47.7901	34.3236
Cdk4	36.7755	39.049	44.4261	59.4874	40.4285	30.6361	29.6082
Cdk5	52.3019	63.7549	46.4302	49.7887	51.489	51.0717	55.6028
Cdk7	42.0175	30.4082	44.9671	47.5957	46.0701	42.864	52.8086
Cdk8	39.0291	33.797	37.5301	41.4338	42.0616	42.1725	32.2686
Cdk9	46.9568	39.647	47.938	48.3863	38.9204	35.1722	40.4783
cdm	10.2566	20.0772	15.2965	14.5921	11.473	10.2101	10.4146
Cds	44.7897	49.9051	57.2684	61.1757	41.0475	54.2734	55.5475
Ced-12	26.0891	35.1526	27.8679	31.9422	31.2741	26.7863	25.7441
ced-6	40.2163	72.0059	43.1314	37.4097	34.6362	39.2685	48.0888
Cen	19.7612	19.5946	18.0876	15.9875	16.432	16.2262	18.8995
CenB1A	29.4751	39.2366	30.4765	34.3353	29.4878	33.7546	34.2368
CenG1A	17.7845	12.732	12.7309	12.0128	18.767	13.3868	13.869
Cenp-C	15.6203	19.3682	21.1433	26.04	21.223	21.4651	15.6996
Cep135	11.5965	12.8267	11.6486	15.675	11.6163	10.9707	10.5082
Cep97	20.3185	22.0217	17.9861	23.9588	23.6043	16.8404	18.5506
cer	732.596	907.69	666.654	718.911	808.125	654.428	869.965
Cerk	39.6416	56.6982	37.8234	25.844	28.8894	43.6438	48.0794
cert	38.1903	43.3294	48.3172	55.9361	41.5086	43.0008	46.1938
cerv	20.6461	18.7815	19.46	17.0176	26.4891	23.0689	22.9392
Cfp1	12.1894	16.4911	11.9571	12.4744	13.2463	12.7838	10.3525
cg	47.1892	50.2681	42.1207	45.7359	51.1732	40.995	44.1907
CG10011	5.46507	3.95338	5.38673	7.51705	4.08377	4.38145	4.33784
CG10013	27.0905	26.1173	27.0256	21.9717	17.2564	28.2976	32.934
CG10038	60.8203	60.3825	63.4786	62.2614	81.0724	59.3392	59.1047
CG10050	15.3992	15.9058	18.0177	15.3451	20.3384	15.2268	27.0982
CG10053	16.3477	14.8916	14.3293	18.6778	19.5565	19.2917	19.3103
CG10055	28.53	23.966	31.3629	33.6575	34.4239	30.7086	30.4491
CG10063	168.239	113.283	102.888	134.3	59.7716	99.1181	135.447
CG10068	18.2388	23.1784	17.0138	13.0792	21.7653	14.5761	17.156
CG10075	30.1765	55.4249	31.1257	31.9026	34.5713	23.2704	31.0839
CG10077	200.61	257.731	174.175	161.388	185.657	183.005	187.388
CG10082	18.576	21.9703	16.0009	19.7184	17.3756	18.3786	18.5949
CG10098	46.5647	62.4726	34.2811	30.9917	37.5235	38.04	45.0601
CG10126	126.273	110.392	130.67	123.253	114.659	128.636	125.442
CG10137	1.65219	1.96727	1.76416	3.15639	2.12153	2.06414	2.30438
CG10139	86.3962	158.033	103.375	127.07	144.015	108.551	111.508
CG10151	8.19751	5.30491	7.44002	8.98094	9.03689	10.6242	13.8016
CG10165	44.9693	37.9625	64.2521	68.6102	51.396	40.7167	56.655
CG10166	109.511	104.396	102.854	98.5316	133.169	105.819	111.111
CG10171	41.2173	61.0097	43.9909	43.1899	54.2609	62.9708	50.6858
CG10175	30.769	20.5548	28.1223	7.5582	24.8679	34.7531	46.6751
CG10184	30.2691	7.5737	15.8047	14.6255	31.9236	19.7043	22.5371
CG10189	19.5719	27.5537	23.9408	25.0375	28.1028	31.4006	25.3787
CG10194	25.5978	19.4285	32.1396	26.0913	29.0245	31.7002	31.7523
CG10195	34.5764	22.4092	41.4804	42.6061	39.7914	45.7132	47.5815
CG10208	13.4521	7.67482	10.4835	9.99317	11.6648	13.7177	19.2663
CG10209	9.90601	9.20001	10.6229	13.1583	10.6774	9.92572	8.79529
CG10214	76.7834	47.2548	60.9189	74.7118	74.8171	67.01	56.5702
CG10222	15.2876	13.7575	11.6784	19.7634	10.708	9.92623	12.1717
CG10226	8.38351	5.35596	8.91568	9.62839	6.80126	10.4548	10.1935
CG1024	20.911	27.5281	16.6794	21.1808	21.2814	21.7859	17.6104
CG10254	13.5191	13.2448	12.6189	17.5112	16.0425	16.3581	13.0448
CG10265	21.9823	17.154	19.4365	23.4971	22.9738	21.1617	18.0854
CG10274	7.32005	8.57824	4.67765	5.54277	6.00252	6.36026	6.4535
CG10283	44.4464	42.8282	35.5426	41.0454	37.5574	33.2564	33.6623
CG10286	48.904	103.549	50.5832	43.4375	46.6999	39.7253	44.7329
CG10311	19.4603	19.1634	25.6393	20.5568	21.9785	17.154	21.3457
CG10321	17.109	16.7582	15.3365	17.2843	20.1784	20.2507	17.4577
CG10333	49.0073	43.6598	32.7337	38.2138	52.9638	43.1963	32.8302
CG10336	17.2096	23.1381	22.8927	31.2537	21.7058	16.4259	16.4972
CG10338	9.60798	8.19435	11.0485	7.32145	13.6165	10.6611	10.2473
CG10340	113.317	101.612	106.185	122.784	113.488	113.819	110.268
CG10341	42.0838	47.5117	58.1866	57.524	40.9456	41.092	51.6259
CG10343	58.6411	56.4533	41.7008	29.5599	50.6442	44.2177	37.6927
CG10347	25.4149	33.7876	24.1763	25.6551	31.9227	33.5083	37.6413
CG10353	10.5345	11.1279	10.4768	12.3713	8.56649	9.67248	9.54856
CG10365	38.5424	54.1632	44.7602	43.4907	34.861	33.0075	42.0646
CG10366	4.13035	6.52789	3.83336	3.59341	4.24017	4.44297	4.87982
CG10375	82.7232	97.5106	44.1911	43.1183	85.0714	87.0857	90.1723
CG10376	23.8357	30.5818	22.9568	15.4105	24.3717	27.2901	24.4828
CG10383	12.1792	18.1441	15.376	20.6274	11.4249	13.6422	12.1647
CG10395	37.3611	47.1532	43.5356	53.326	44.3546	36.0606	29.2475
CG10407	93.1386	49.3576	134.249	63.6969	150.606	327.474	148.927
CG10413	53.176	98.5585	58.256	59.8698	56.8186	62.1778	67.165
CG10417	142.484	195.49	203.966	192.272	174.451	161.37	131.866
CG10418	308.159	186.439	267.823	316.314	410.366	279.371	248.427
CG10425	32.4029	52.2781	29.975	24.6169	29.3978	26.6072	27.7
CG10428	11.1395	10.327	11.2816	11.2106	11.2431	11.1666	9.85754
CG10433	209.235	845.181	303.712	197.626	276.732	183.224	223.385
CG10435	21.7169	32.7189	19.7455	22.215	19.0682	19.6139	16.5149
CG10444	106.81	69.6002	97.9631	95.5501	115.244	142.004	147.555
CG10445	10.832	8.87547	12.5668	10.2793	8.69743	8.60564	8.30085
CG10462	37.9519	54.7574	32.6134	39.2762	34.9121	41.4817	42.698
CG10463	19.9422	22.39	17.1247	19.3479	21.7827	24.5891	23.2293
CG10465	109.556	91.6898	109.424	100.279	113.611	121.177	109.218
CG10467	16.0872	12.0532	16.0726	16.3985	22.099	12.6456	15.3225
CG10470	139.536	143.375	149.079	154.386	155.954	126.859	124.837
CG10479	31.2029	26.5328	25.9643	27.0831	25.5796	18.0629	22.9332
CG10492	23.7318	19.2054	18.205	21.9187	25.3483	23.4578	22.0797
CG10516	24.3168	29.0079	22.0974	27.4382	24.9507	22.7002	29.4631
CG10527	82.8699	105.476	50.0538	57.4392	86.0471	50.5733	49.1529
CG10543	6.50401	7.09921	6.01608	7.1439	6.09062	5.5156	5.79393
CG10555	25.5868	21.1127	21.7425	33.6769	24.3183	22.2398	19.0083
CG10565	71.5219	52.3882	68.322	67.5933	68.3811	66.7012	68.3171
CG10576	298.963	301.386	257.742	211.738	328.736	240.007	290.291
CG10600	19.7358	36.4627	23.2631	30.4908	20.5673	17.4452	16.0111
CG10602	154.704	132.656	144.707	144.712	121.704	111.047	110.062
CG10616	50.6964	48.2376	45.8158	49.4528	51.6989	44.1633	38.9005
CG10623	370.234	601.314	251.009	241.672	413.606	388.805	379.037
CG10628	22.7088	17.7071	21.0419	20.1197	20.0369	20.5322	23.2517
CG10631	1.39598	2.01879	1.47267	1.53253	1.48502	1.77458	1.42716
CG10638	137.319	122.454	143.805	177.753	145.559	144.665	146.445
CG10646	26.838	26.6142	27.9602	34.435	30.3551	23.973	21.0102
CG10672	74.057	53.7495	60.3484	52.9703	71.5906	64.3484	75.5971
CG10674	110.17	49.6449	48.7584	56.018	96.7621	124.521	102.505
CG10681	25.5519	35.6169	28.1083	24.3998	22.3212	21.2465	27.4289
CG10731	35.3671	23.2256	32.3267	27.6629	23.2879	33.8946	26.1801
CG10737	28.8536	28.8596	36.7504	40.9625	36.2973	30.9522	33.1359
CG1074	2.12081	5.41563	4.45276	2.53488	3.07981	5.87752	2.18885
CG10747	13.1566	15.6297	15.3337	16.0282	13.1491	12.6016	14.6433
CG10778	37.9281	35.4016	32.2777	27.6863	34.6748	36.3268	38.2166
CG10795	28.3313	45.6093	32.8363	29.2016	31.7696	31.3209	31.8598
CG10801	0	0	0	0	0.184557	0	0
CG10802	21.4357	16.7578	21.1541	23.6036	21.337	22.2553	21.1269
CG10803	41.341	29.0117	35.1765	42.4809	30.6535	33.4017	45.2136
CG10809	31.8013	34.2512	23.5793	21.4626	27.6251	25.8781	22.2409
CG10863	36.2032	35.3412	33.7734	28.5917	29.8242	34.7327	48.4511
CG10866	4.6404	6.47267	3.87508	1.83315	1.75195	3.81827	4.08525
CG10874	16.2543	29.0022	8.71487	10.9371	13.6501	9.18429	8.79042
CG10898	16.3912	13.7724	13.4736	15.2883	9.49004	16.8919	16.9715
CG10903	75.3367	99.217	78.0398	74.0725	75.4283	81.877	86.7809
CG10904	20.599	20.4113	24.1631	17.5783	22.4104	25.7211	21.817
CG10907	17.6107	30.5291	17.2205	18.0406	15.8384	17.7245	16.0383
CG10914	11.9711	11.91	11.4243	10.0496	14.1814	10.9891	11.3641
CG10916	71.8312	66.7821	62.1292	49.9674	61.4891	76.8713	75.668
CG1092	12.1339	8.63829	10.5758	8.81508	11.1984	10.3247	12.2808
CG10932	78.5035	80.061	69.1691	55.9202	94.8753	68.0354	77.9108
CG10939	114.49	121.797	106.184	86.7136	120.092	104.332	99.0974
CG10948	10.832	20.3556	9.23104	8.05746	9.82348	9.23251	10.1906
CG10979	10.0538	9.81945	6.74696	9.99879	10.8381	6.75145	5.32245
CG10984	31.0742	27.9894	26.1218	26.4545	30.6446	25.386	24.4521
CG11007	53.3488	46.9178	44.104	33.831	55.9132	43.5478	54.8581
CG1103	106.233	154.48	128.43	118.891	106.612	122.706	139.643
CG11030	32.7423	37.3226	42.5795	37.8184	36.768	28.4508	41.9745
CG1105	37.3486	33.2925	26.1784	22.9932	33.7644	33.9817	39.3491
CG11050	122.66	92.6965	87.3736	93.9384	127.923	118.918	124.989
CG11069	14.1954	21.8735	12.2083	12.0915	19.1163	17.0272	20.4828
CG11070	23.7731	28.2061	27.0124	27.4125	28.1778	21.7448	23.1271
CG11076	223.595	184.418	219.061	232.771	245.417	187.298	197.186
CG11077	0.852219	0	0.71873	0	4.5213	1.02603	1.43785
CG11089	115.61	92.0776	113.96	115.556	141.966	127.513	120.572
CG11095	20.2985	14.5611	11.0975	19.0572	14.7586	17.1738	26.7171
CG11103	36.657	57.5524	45.0217	42.3039	37.5059	32.1056	39.9567
CG11109	0.599702	1.76869	2.32662	2.07918	2.25862	2.17752	3.49138
CG11110	22.8727	28.8894	19.2085	19.1602	18.3777	18.4524	20.3852
CG11122	3.54195	3.52571	2.47643	4.49968	3.71959	3.72198	3.50411
CG11123	27.1167	31.5631	26.3672	27.3156	24.1265	25.0234	27.6049
CG11125	31.7223	45.1207	29.8802	35.6333	33.7502	35.0005	25.1915
CG11127	21.7151	18.3937	23.3494	25.2076	25.036	24.4132	19.0868
CG11134	112.135	77.7928	86.3626	78.0137	81.6723	101.401	118.373
CG11141	6.87901	18.5711	8.94513	7.87427	7.24903	7.44622	7.78059
CG11151	315.916	212.075	296.852	290.754	303.497	276.834	341.451
CG11155	9.17021	9.6691	9.62323	7.88738	6.0022	8.85424	8.83906
CG1116	20.1281	21.6714	22.1656	23.0333	19.4654	18.0525	14.4491
CG11168	4.67825	11.2808	6.42768	5.70491	5.94523	7.47415	7.67232
CG11170	7.13933	13.034	12.6491	9.15067	13.8643	9.52233	9.19726
CG11178	12.8534	10.5408	10.2052	11.8337	10.2328	11.9709	9.81413
CG11180	27.6306	36.7332	27.2671	32.8389	31.3282	32.8301	31.3362
CG11200	114.136	118.078	113.209	81.8251	161.486	140.913	125.22
CG11247	14.2029	26.8269	12.4795	11.3437	11.7652	9.94321	9.00984
CG11257	10.0944	11.7141	13.0044	12.9386	9.25837	11.5707	16.9329
CG11267	1633.68	4015.97	2258.33	1627.99	1538.66	1411.98	1510.45
CG11279	156.727	145.541	125.636	114.797	141.478	86.281	92.0995
CG1129	62.6377	82.0714	63.724	66.4019	67.5179	77.2546	89.6436
CG11307	36.5755	30.3575	46.7729	37.4441	36.6938	34.9813	43.436
CG11309	1.04563	0.823051	1.00053	1.24341	1.37302	0.629452	0.716833
CG11334	46.3467	25.1535	47.0275	44.4482	57.3072	44.6901	48.826
CG11357	12.9866	15.5365	8.7547	9.57739	8.877	9.36392	9.59358
CG1136	52.47	76.5744	36.0728	45.9711	46.8648	48.5505	45.1024
CG11360	9.61406	10.2316	11.1079	10.5243	9.19167	13.4423	10.1552
CG11367	14.4341	9.01351	17.4383	13.5214	6.62669	11.4286	10.6944
CG11377	50.7751	84.9664	52.2851	54.1071	60.1661	58.2649	46.4173
CG11378	158.417	53.3745	139.146	112.003	146.36	145.496	165.263
CG11382	42.078	19.4621	13.8871	18.4339	43.8351	49.9209	45.8828
CG11396	44.703	38.8492	43.7804	49.0855	46.6535	47.0106	53.9494
CG11398	12.9033	15.6855	14.4975	16.5623	16.9968	8.75633	13.524
CG11399	12.0844	12.7001	14.5949	14.7465	13.2831	16.1873	15.34
CG11403	9.39249	10.768	10.1402	9.21598	7.44332	9.63391	7.60069
CG11409	3.62549	5.09454	3.27852	4.81372	2.65461	3.39252	2.36689
CG11414	29.6108	37.1853	26.8165	28.0138	28.7625	26.3714	28.6273
CG11417	23.1901	26.0063	19.2836	19.2636	25.1774	20.985	23.7225
CG1142	55.6606	70.4863	65.9891	71.5444	76.5071	69.8222	70.7154
CG11436	14.2703	24.8327	19.2994	23.8312	17.3514	14.8181	14.3227
CG11444	218.104	159.895	191.265	170.002	241.193	141.036	159.916
CG11454	19.8699	19.2654	18.5399	20.1813	23.4596	20.0737	22.6521
CG11456	26.4189	30.7952	27.5053	28.1643	26.0709	22.2983	25.9973
CG1146	40.4748	55.2003	34.122	30.4308	27.8129	37.4941	38.8895
CG11474	28.7656	28.7308	33.8416	37.8769	24.4605	26.3256	28.1344
CG11504	8.32931	18.6223	11.502	9.11121	7.55473	8.70915	7.80859
CG11523	53.2176	57.6117	49.48	33.3132	46.6696	51.9765	57.984
CG11537	30.4876	36.4066	35.8075	32.941	32.9264	34.4525	34.9357
CG11555	80.4073	29.1388	79.4897	84.7151	90.2871	87.7088	69.0756
CG11562	41.4473	37.0025	45.74	39.3433	38.582	35.195	38.4407
CG11563	80.5937	93.8966	79.4362	61.3206	83.1855	77.6713	86.8833
CG11583	72.1128	64.1708	63.8491	64.6104	64.4625	54.6118	52.5581
CG11586	46.5627	39.4882	29.8936	37.2142	43.4062	38.061	35.2053
CG11590	112.329	102.18	70.2658	69.9891	88.2778	74.9413	70.8745
CG11593	23.6336	45.3975	23.497	19.3695	21.0625	27.7639	29.3732
CG11596	26.0364	14.2388	13.187	10.7447	14.7527	22.6124	37.4793
CG11601	17.2936	18.5087	16.2738	17.0535	25.2083	20.8286	16.4055
CG1161	181.66	191.412	129.014	151.049	194.805	195.971	128.426
CG11655	23.3336	24.1999	18.9373	16.9481	20.2552	16.7733	18.2892
CG11658	28.0024	38.874	13.9937	14.8313	24.9089	20.0515	13.8128
CG11674	4.96244	3.15476	2.05994	0.794289	2.55517	9.80481	11.3324
CG11679	22.9155	17.7842	24.6142	25.9369	28.5123	28.9774	26.6351
CG11695	12.3096	12.6596	5.93382	8.08815	11.2269	9.24045	7.14565
CG11696	11.7275	19.2837	9.56541	10.2812	11.8966	10.5255	7.46013
CG11699	2.44617	6.31467	2.26558	5.26236	4.92222	2.34537	8.07807
CG11710	38.8501	38.8566	26.089	32.6032	40.3639	32.2181	34.9539
CG1172	33.6683	28.6649	20.7424	14.4698	21.3142	23.1687	21.3378
CG11722	53.8495	46.5014	58.1363	55.1551	52.8721	45.3891	33.1198
CG11723	42.5796	40.3186	41.1695	28.8495	36.9982	39.005	32.7239
CG11737	28.3213	36.9938	33.7635	19.3856	18.2452	31.7034	37.128
CG11752	595.756	409.07	359.521	388.089	616.6	519.733	430.098
CG11753	26.0694	45.7423	34.8569	19.2145	34.6925	22.7957	32.8055
CG11755	15.86	10.1056	11.9057	12.2081	5.41809	9.92379	13.5942
CG11771	38.861	40.3592	44.1525	43.7626	38.6348	42.6552	45.0046
CG11777	96.2842	94.3655	81.1474	103.199	95.6012	94.5506	89.2902
CG11779	31.669	25.7427	34.1748	35.1012	33.9947	26.9472	26.4143
CG11788	28.9944	18.6918	25.6903	26.1995	27.4319	25.8907	27.5109
CG11790	94.0971	97.1598	89.9214	57.2627	100.489	81.2289	107.116
CG11791	84.1785	89.9994	102.974	42.5935	62.5114	73.0745	103.301
CG11807	9.59096	11.2385	11.5072	12.7107	12.9264	9.85573	10.6437
CG11811	123.432	109.21	101.95	93.4403	146.724	111.049	96.7707
CG11825	419.131	642.445	177.849	120.591	169.699	169.282	204.014
CG11836	9.98164	9.19475	9.0932	5.5852	10.3943	10.1083	7.71608
CG11837	59.8316	63.9402	60.1913	60.0295	65.5602	48.348	52.2679
CG11839	26.6541	37.8613	29.0224	26.9523	17.6711	23.8606	26.3486
CG11852	33.3483	24.5112	36.2864	35.7287	40.7781	38.3974	32.5233
CG11857	192.842	206.302	186.478	191.391	236.345	218.304	231.498
CG11858	118.652	62.6167	103.98	119.548	90.6089	72.0802	78.9516
CG11873	5.43871	3.41751	4.69181	6.92172	4.83534	4.98706	4.529
CG11882	27.2634	34.1204	28.6795	35.7517	27.0347	28.2319	25.595
CG11883	9.75634	7.06488	6.79981	7.30743	8.62527	7.26368	7.45486
CG11885	105.093	85.5346	87.2296	97.291	100.802	88.4153	76.0684
CG11892	48.6687	17.875	52.9083	58.5578	60.3586	57.0232	43.4243
CG11899	40.8234	16.5068	33.9783	34.0644	43.4244	38.9545	38.5162
CG11902	4.9173	5.56773	4.13971	5.97168	5.00936	3.83929	2.81754
CG11906	5.93609	8.84916	5.9709	8.56564	8.0164	7.52994	6.36012
CG11920	54.7964	67.8955	56.0901	55.4214	63.4435	58.5487	49.6402
CG11927	24.0402	22.1122	21.3495	28.0266	25.3455	25.0638	18.0473
CG11961	22.1086	30.6852	35.2818	28.1418	22.8411	28.0559	27.6957
CG11964	29.2167	24.1366	29.9345	32.7417	28.8975	26.4576	30.4202
CG11970	8.48248	8.37962	7.42279	9.86727	8.32722	10.433	8.56816
CG11975	59.0965	73.179	55.0131	47.081	44.7435	36.7243	37.691
CG11980	131.045	96.0443	133.151	141.413	136.466	123.46	135.77
CG11986	29.8803	29.0514	26.4817	29.9842	35.9845	32.3074	28.8365
CG11999	99.6853	107.536	78.1632	89.8601	109.977	111.504	108.86
CG12004	97.9276	137.264	139.184	137.376	120.333	120.554	129.066
CG12007	24.9096	26.82	23.0761	24.3263	22.3409	23.4387	23.5268
CG12010	13.1621	15.3086	13.7753	14.2189	12.8054	12.2419	12.9378
CG12012	357.978	621.817	527.247	470.026	419.901	447.016	468.386
CG12024	8.09669	10.8033	5.66211	4.37858	10.034	6.89596	5.57545
CG12025	40.4292	64.8093	38.5009	26.1737	56.614	35.8731	41.546
CG12054	8.81925	8.55813	6.27569	8.67512	9.13329	7.88253	9.32247
CG12056	31.6541	31.1019	23.663	26.5175	23.5192	29.67	28.0989
CG12065	132.259	134.771	121.211	135.77	119.591	124.972	111.199
CG12081	26.8901	30.7248	26.4926	20.24	26.0031	21.9356	27.1105
CG12084	16.0222	24.4754	14.9721	16.8847	12.3208	12.9486	13.6042
CG12091	55.1058	53.1911	30.8765	38.0692	33.4656	27.4197	24.9507
CG12093	54.2031	63.1182	52.6781	58.2673	64.3502	53.1735	49.7551
CG12096	86.1563	81.3505	78.3465	84.7637	90.8909	89.1306	77.2575
CG12099	24.0823	14.841	15.5855	18.524	24.1842	24.4343	24.0168
CG12104	47.2178	60.8329	44.1126	68.3297	54.3199	47.7326	51.079
CG12106	26.7728	14.0935	18.264	18.5532	26.271	16.36	18.3632
CG12107	165.751	204.184	187.377	233.865	243.079	203.029	201.067
CG12112	25.2879	18.1084	17.6012	16.7035	14.7363	23.9179	20.4037
CG12116	7.27711	1.4553	2.48912	2.92817	5.62428	6.96796	11.1089
CG12118	37.2985	46.0805	35.2704	35.6817	43.8578	36.4344	39.8663
CG12121	41.0634	60.758	51.4434	45.1427	49.8076	45.8287	40.6387
CG12123	17.3653	31.0055	22.3215	18.8824	20.5164	17.7183	20.838
CG12128	25.9415	28.4372	23.3986	27.0387	29.9536	29.3614	23.8747
CG12129	73.8789	53.2641	77.1816	83.5673	80.0025	73.9656	70.128
CG12134	35.4537	25.8323	36.6599	36.245	38.4003	30.0969	29.4886
CG12155	17.2737	16.685	17.655	16.8194	18.9681	15.0145	14.1072
CG12159	152.5	171.494	128.75	107.703	114.339	145.067	144.228
CG12163	323.235	416.261	306.31	275.736	340.613	324.736	313.248
CG12170	25.7976	21.1359	19.6941	17.9296	19.4778	25.7291	23.0241
CG12171	63.6268	65.2884	57.0906	68.557	69.3431	56.6206	54.8782
CG12173	71.4	36.3363	60.2322	57.5006	73.5059	74.3175	61.5463
CG1218	26.9006	18.5036	31.7395	31.5401	28.1869	26.7212	30.1779
CG12182	6.61386	9.94796	10.2116	10.9219	9.69257	8.70646	10.3023
CG12194	4.4473	3.88514	3.83338	3.41044	1.65085	1.95207	3.49932
CG12204	4.98466	5.29504	5.50978	2.81921	7.6042	7.68019	7.4467
CG12213	44.0172	56.4997	33.6549	36.6306	48.1334	37.7011	31.258
CG12219	12.6692	11.2579	10.1617	13.2924	10.972	9.04429	9.60154
CG12236	12.8257	14.3606	9.69732	10.9566	14.0924	12.694	14.5861
CG12237	18.2517	18.9663	19.1392	12.0827	13.2696	14.3884	13.8171
CG12241	11.6057	15.6892	12.316	13.129	12.1856	13.5642	13.4616
CG12253	21.5685	20.0181	26.5609	26.3518	18.0939	19.6079	18.0419
CG12259	19.5396	23.7719	19.0377	27.439	24.4742	13.3929	14.5124
CG12267	21.6183	31.0729	29.0574	28.3973	24.9174	23.8123	25.8005
CG1227	25.0987	33.0371	35.2921	22.1662	29.4883	24.1963	22.243
CG12279	135.637	56.4238	81.4805	123.796	173.919	120.523	94.6768
CG12288	44.7893	27.8217	30.492	26.4771	47.6099	35.9562	25.3571
CG12290	14.2984	5.66097	12.2971	13.5696	8.74909	19.4976	17.5629
CG12299	10.3709	11.6337	7.34471	6.48221	9.42616	9.56203	9.67708
CG12301	19.7102	31.0269	21.2844	23.6769	21.9416	21.2438	21.492
CG12316	4.14144	4.15103	2.32465	3.80307	2.84256	4.26377	3.5126
CG12320	16.892	15.0529	18.6542	18.3864	10.2315	18.1225	15.1542
CG12321	95.1704	91.2358	114.715	109.043	114.953	135.022	126.191
CG12325	17.9271	22.9825	20.3662	23.031	17.8034	18.0287	19.252
CG1233	1.72136	4.42288	2.11014	2.36342	1.65695	1.72986	2.52772
CG1234	30.217	35.9678	28.5939	30.1776	33.5258	25.9994	24.5373
CG12341	14.8177	36.3904	19.9552	13.8897	27.1996	11.2366	20.648
CG12343	82.6779	73.5459	64.1261	79.9804	83.7727	82.8063	67.6558
CG1236	120.924	84.3543	122.714	147.67	119.357	119.177	151.781
CG12375	40.5184	34.2714	33.705	30.8479	44.4649	36.4177	41.1288
CG12384	1796.12	1326.9	1240.44	1558.84	2222.78	1820.25	1653.86
CG1239	14.1448	6.89446	6.99389	12.6393	8.77913	6.345	5.61902
CG12391	42.1539	40.4596	38.0889	55.1865	48.9011	37.6823	34.5037
CG12477	24.6277	34.8961	46.6142	30.266	12.3222	13.2632	35.1732
CG12483	1.75236	0	3.27936	2.32855	3.43869	6.39495	4.4507
CG12493	32.7046	25.6155	27.896	24.0751	4.90189	8.81325	14.6284
CG12499	13.8399	17.4114	17.8786	21.9219	17.7464	17.7765	16.1922
CG12512	15.1972	32.4907	13.0434	19.0298	19.5579	15.1997	14.0828
CG12541	9.60305	3.04037	8.96702	10.7297	13.7627	10.3478	10.7651
CG12547	34.912	23.1823	39.6639	42.7432	45.1702	38.265	32.5939
CG12560	31.9593	63.4997	38.0063	43.5139	29.3134	35.4822	41.7907
CG12567	147.137	163.804	161.446	204.02	161.193	168.615	97.2394
CG12576	134.532	183.419	134.306	125.517	133.626	145.99	158.635
CG12581	11.513	11.9362	7.951	8.14618	10.9952	8.81352	7.19368
CG12608	42.9539	40.77	45.5637	48.5654	59.2957	53.1609	51.58
CG12643	70.6758	128.442	75.211	59.0565	180.525	81.0651	67.9725
CG1265	52.9016	57.003	59.1981	49.4072	40.148	54.5745	56.2126
CG12659	94.3729	125.514	125.31	155.762	98.0231	86.3496	92.0443
CG12689	0	0	0	0	0	0	0.466721
CG12702	20.7709	24.3802	23.172	34.4171	24.8441	22.4599	21.0074
CG12717	4.07906	4.31285	4.70244	2.47665	2.25145	3.64787	3.84443
CG12728	2.67506	4.08523	4.61167	4.55608	4.19999	6.23458	3.96845
CG12730	23.572	39.7113	23.6129	10.2555	14.8742	22.0969	29.5651
CG12744	265.698	284.732	244.558	252.027	275.972	256.138	252.287
CG12746	17.8167	17.5701	15.7906	15.9048	22.2296	13.765	15.7648
CG1275	147.423	129.071	180.978	188.645	143.519	134.099	135.944
CG12773	35.4113	46.8852	38.6365	38.9893	38.6003	38.6692	39.3456
CG12782	14.56	10.2286	9.08254	7.71113	3.79203	8.99171	10.7301
CG12795	37.4444	104.236	30.5984	22.0364	28.5084	24.0442	32.3549
CG12811	69.1253	62.4888	57.6238	46.946	55.2363	44.3135	45.4334
CG12822	11.1762	13.8006	6.78654	8.8902	7.30425	11.0076	9.12181
CG12848	90.9576	97.205	95.974	68.7806	111.149	81.4971	108.593
CG12851	14.794	10.233	13.8903	13.3621	9.84242	11.7821	14.557
CG12863	11.1685	17.0511	14.1579	13.8402	12.1347	11.8956	14.3434
CG12877	14.3187	14.8362	14.0019	16.8958	14.5649	14.3617	13.5522
CG12880	17.9077	22.5547	22.7324	12.8113	16.8192	15.7057	21.8657
CG12883	19.971	24.0783	16.6534	15.8655	12.3714	15.7847	20.3564
CG12895	226.41	291.632	222.183	245.666	198.838	170.771	188.923
CG12909	48.4662	39.442	45.3807	29.5584	44.3767	35.8811	49.3949
CG12929	101.933	64.5363	118.063	156.676	110.965	98.4445	119.056
CG12935	24.1747	53.3519	31.0729	35.4165	38.3111	28.9973	30.7697
CG12942	7.38302	16.2249	8.03514	7.02515	6.94341	5.94824	7.19704
CG12945	32.8945	39.6061	31.2937	28.5781	31.9307	27.9309	31.8521
CG12948	52.4968	66.3005	49.2984	37.0325	41.2246	37.1717	45.7705
CG12975	138.271	210.967	133.791	138.135	152.417	95.0778	104.046
CG12991	18.605	29.5352	18.9914	25.6809	17.8551	23.9264	20.5001
CG13001	30.9591	32.3396	25.1426	37.9976	47.3042	27.4553	25.5358
CG13004	32.2583	77.5084	25.0483	18.7787	36.339	28.5214	36.257
CG13005	14.66	12.2111	17.2804	16.9122	16.9765	15.506	15.855
CG13014	29.8749	63.1943	32.6023	16.8518	27.7806	25.9838	22.1454
CG13016	24.0064	29.6367	33.4919	30.3134	31.2006	26.9118	22.8269
CG13018	224.487	248.721	305.225	340.266	294.445	245.834	387.449
CG13025	7.21118	12.965	8.67957	10.6994	7.4831	5.85291	6.56721
CG13029	26.4104	12.6253	20.3036	19.4648	18.9971	13.6862	20.1864
CG13067	476.237	364.743	322.401	293.611	648.961	350.575	445.029
CG1307	142.29	130.346	107.57	85.5391	137.877	110.844	98.1217
CG13088	18.5218	15.7423	15.2337	20.9404	23.0428	18.5788	17.8832
CG1309	47.0027	75.2995	56.7173	58.8646	60.2041	44.3942	51.3729
CG13096	125.282	141.29	118.632	128.852	122.677	94.4073	91.1765
CG13097	35.3022	30.2935	24.7472	26.2554	30.777	23.453	27.5729
CG13117	143.175	143.034	84.5824	52.4281	105.413	85.4616	69.4775
CG13124	9.99671	12.2734	11.5623	11.4197	10.7679	10.1444	13.5076
CG13126	19.9979	30.3313	19.6001	23.3268	21.355	16.7234	19.2509
CG13148	2.99746	3.18522	2.73996	3.15765	2.62778	5.30463	5.82062
CG13151	7.83607	4.3008	8.05842	8.77778	10.343	10.264	8.08347
CG1316	65.5224	112.131	49.7173	60.0212	70.8317	68.6598	55.8354
CG1317	48.4569	64.1986	48.8278	54.054	49.0571	56.4997	51.1066
CG13185	10.1682	8.42828	11.1735	14.5935	10.8433	11.4348	10.5574
CG13192	78.2395	57.6017	50.0997	51.0042	70.8036	94.7108	140.154
CG13197	24.606	25.2637	26.85	32.9663	33.1246	28.4199	24.0317
CG13220	253.802	177.758	248.067	274.303	273.102	243.047	263.905
CG13252	170.402	151.068	169.741	140.325	154.442	153.582	179.993
CG13282	9.29268	8.25127	9.58412	8.90823	7.10948	6.84358	5.90869
CG13295	10.0877	13.7074	10.0777	10.2264	6.64949	13.8417	13.7878
CG13319	156.345	137.719	166.728	146.151	140.238	170.531	153.564
CG13321	117.891	34.1593	26.8284	69.8241	51.5711	88.2638	101.481
CG13344	6.11412	7.51764	5.35698	5.03724	5.9561	4.31162	2.6124
CG13364	2860.8	2914.32	2669.04	2822.95	3378.11	3062.5	2988.83
CG13365	186.039	124.557	141.482	145.003	188.523	149.734	150.83
CG13366	21.3016	22.5941	15.2865	16.0309	17.9893	20.5608	17.4231
CG13367	31.3852	33.9038	27.4771	37.4134	33.0166	32.288	24.2371
CG13369	18.8821	33.0732	23.3153	14.639	21.3825	15.3713	19.9931
CG13373	36.2837	28.149	40.838	41.5635	42.5549	33.87	28.9544
CG13377	1.57272	1.00639	0.161901	1.30188	1.01775	0.470829	0.660546
CG13380	25.0911	25.0331	26.7314	34.0251	14.9812	6.8814	20.759
CG13384	113.941	81.414	140.887	72.6328	87.5456	176.596	182.907
CG13390	19.7557	18.4222	19.6317	15.1686	19.1137	15.3797	16.1126
CG13392	44.3694	51.4414	61.7663	55.2617	54.1337	47.5313	51.2221
CG13405	0.225488	1.12687	0.743648	1.38407	0.535831	2.00607	0.646462
CG1344	35.1662	27.172	39.9755	43.7823	35.3783	40.4438	36.8876
CG13506	32.2175	40.2179	24.6581	28.3066	29.7608	27.8342	28.5679
CG13510	148.291	174.123	99.4311	83.6	125.585	80.4195	158.612
CG13516	47.0768	23.8112	71.8525	45.3423	36.0071	60.6596	91.5697
CG13531	5.5538	11.9324	7.25398	6.74462	7.33095	6.93155	7.32732
CG1354	119.597	112.792	77.9454	71.6823	120.529	108.981	97.9543
CG13540	109.678	49.5147	54.0539	46.7973	45.6578	65.7615	61.9681
CG13551	2682.14	2925.31	2806.81	3765.9	2971.01	2189.25	2476.96
CG13585	237.386	143.552	155.836	142.964	207.264	159.164	184.98
CG13599	27.102	35.2824	34.9887	39.2319	36.7096	29.537	25.9754
CG13601	26.4851	35.4165	23.2622	20.7352	18.0561	19.3877	15.2682
CG13603	73.949	148.208	99.911	77.5305	81.0127	84.4989	109.957
CG13604	12.9123	7.34875	12.6997	16.2486	8.87759	7.10782	8.21999
CG13605	24.2446	27.5022	26.3527	29.0929	26.4056	26.1597	27.0047
CG13616	96.9436	14.1811	30.5856	59.8624	170.273	64.8673	87.9769
CG13630	87.2965	74.7082	89.2759	77.7438	73.2763	67.227	85.9678
CG13631	35.9794	85.2929	34.4438	30.3978	29.0087	24.098	32.2107
CG13663	49.4824	80.027	52.3088	60.4741	65.2771	65.5287	60.7657
CG13667	14.9604	11.2646	16.7738	21.276	18.9714	23.1699	15.9399
CG13671	12.8785	25.0521	20.8553	20.8793	17.9804	16.2017	17.0255
CG13690	34.2307	31.2823	45.8097	54.0169	29.9577	35.8091	37.0624
CG13698	12.2665	14.6124	13.641	10.8763	18.8527	15.3281	17.9826
CG1371	65.2972	73.0824	74.7967	77.8834	72.9224	74.4251	76.797
CG13742	10.3113	9.08963	14.4867	13.1288	7.65637	7.99123	7.72966
CG13751	1544.14	1252.76	1826.14	2779.28	1699.67	1597	2062.85
CG13773	18.1025	19.9219	16.4915	12.5787	21.5538	16.4884	12.2586
CG13775	2.91368	9.25483	6.75243	4.99715	2.5591	4.05816	3.93705
CG13784	69.6865	91.6676	94.7581	68.794	65.2746	112.437	132.289
CG13807	127.07	108.761	105.471	122.858	166.616	113.166	134.585
CG13850	35.3113	33.321	32.4162	26.1111	32.2401	34.0092	44.4159
CG13868	18.9492	60.5179	14.8983	18.492	13.1945	13.9394	16.6084
CG13887	334.597	409.702	398.92	347.116	362.076	428.005	408.412
CG13893	5.83292	4.96267	3.26373	3.99493	5.32939	5.25928	7.04058
CG13895	4.68354	6.44463	4.87143	4.25	6.7431	3.6741	8.24401
CG13896	13.9977	18.0014	11.1732	12.2655	12.442	14.8305	8.26489
CG13901	45.8272	41.3138	37.9919	33.1624	47.2594	37.5882	40.0197
CG13907	76.2265	47.2437	75.491	57.9415	72.5449	91.2543	93.3818
CG13917	15.4348	14.1586	14.7431	19.9031	15.2428	13.8944	13.3625
CG13919	33.5789	30.0854	30.8735	18.1007	22.6893	32.3537	34.0412
CG13920	7.44806	6.598	4.92578	2.39174	6.38799	4.37521	3.5283
CG13926	6.93204	9.53083	4.95463	7.15147	0.559486	5.06985	5.30625
CG13933	1.57823	4.17734	2.06989	2.15377	2.15118	2.14763	1.4711
CG13949	33.4371	13.0192	16.9834	18.5982	22.1112	32.8902	41.1457
CG13992	70.6274	43.8972	49.2165	62.0878	105.619	90.0644	76.713
CG13994	99.9803	110.928	100.797	104.179	98.4546	97.1054	74.1345
CG14005	11.0541	10.4911	9.53141	7.83705	14.2848	9.15529	6.99397
CG14036	521.129	316.633	430.54	508.539	426.306	512.067	514.778
CG14043	17.9905	18.6659	19.0019	17.1659	19.9087	17.1947	18.6439
CG1407	41.2797	54.7764	46.5672	25.1732	44.8043	41.905	57.9663
CG14073	5.6572	5.42032	4.5973	5.5849	5.07283	5.49032	5.49867
CG14100	26.9097	20.8267	19.8241	18.3102	22.6969	30.0091	26.4568
CG14102	16.5236	16.48	18.1935	14.309	10.1319	11.7274	11.5817
CG14104	199.374	130.334	169.088	259.872	152.58	218.904	134.534
CG14130	16.895	8.99693	12.1464	19.7155	14.4501	14.0871	12.9929
CG14135	15.8925	22.4389	14.0261	10.2859	15.9917	15.208	10.881
CG1416	196.687	618.735	229.247	201.838	221.533	229.781	247.217
CG1418	40.7432	76.497	40.31	30.8482	43.4849	31.1772	35.7913
CG14182	54.1213	107.716	59.6251	90.9866	68.321	79.9768	91.8551
CG14184	128.767	160.31	135.165	122.115	146.732	129.097	135.934
CG14194	48.4525	68.1248	52.9411	48.7567	41.0271	42.3818	58.6135
CG14196	11.7636	6.89929	12.9481	10.0613	12.9853	12.1108	12.4218
CG14200	14.1721	11.3985	9.73468	14.5483	14.136	13.6698	12.7549
CG14207	222.488	489.114	150.063	164.448	187.674	192.921	175.669
CG14210	194.778	178.663	106.047	108.033	167.286	130.544	131.565
CG14220	34.3034	51.1299	24.0718	33.1908	33.9177	28.5625	28.0783
CG14229	58.7901	44.3	25.6496	20.5278	26.6363	30.2442	14.909
CG14230	23.4957	24.7131	19.7926	21.7858	23.3424	20.119	21.7326
CG14231	11.476	10.5186	11.3497	10.5258	9.03957	7.0802	8.27301
CG14232	20.4823	22.9237	17.6423	21.7949	23.7992	19.3418	18.1914
CG14245	0	0	0.942664	6.6119	0	3.56695	1.21171
CG14252	13.5326	21.7977	10.0746	15.0593	15.9014	14.012	10.005
CG14270	47.6568	35.6196	55.805	39.4486	37.7907	37.7285	72.9887
CG14286	56.1223	65.1688	58.4557	61.2167	65.9071	57.3762	48.499
CG14292	0	2.92477	2.73131	2.34106	0	0.46458	1.00942
CG14298	26.0737	16.6566	39.0935	36.2018	36.5697	29.1994	22.6451
CG14305	0	0	0	0.37185	0	0.28754	0
CG14314	5.7643	2.32909	4.33303	4.40409	8.77144	14.7331	15.7098
CG14322	3.93312	4.00529	3.21331	3.15354	4.0596	4.01042	3.47307
CG1434	19.4589	9.78841	11.8316	10.9955	16.975	11.4557	11.881
CG14341	71.3886	54.5428	87.8795	92.4467	84.9075	82.7878	85.0832
CG14346	16.3597	12.1294	18.9473	12.2729	3.97669	6.79673	17.0291
CG1440	138.682	143.879	126.992	133.067	141.495	146.23	144.629
CG14401	8.12114	11.7516	5.84227	7.89474	7.60771	10.3687	14.5004
CG14407	151.024	147.536	152.216	107.711	138.899	103.423	128.331
CG14411	24.4475	26.8876	22.6513	22.0532	23.1495	22.7066	22.2428
CG14414	28.6058	49.8899	26.2112	33.5816	26.124	25.3216	28.9642
CG14434	183.89	127.027	157.036	204.634	205.285	172.835	191.719
CG14435	13.6655	21.9383	10.5519	8.73749	12.0596	11.0661	13.4438
CG14441	7.16108	5.1861	4.11291	4.31405	6.05962	5.6761	7.11222
CG14442	12.6885	12.7881	12.4958	13.0424	14.1375	11.1451	12.9514
CG14450	53.8558	33.7614	27.2105	87.8848	42.6966	23.7132	21.4324
CG14464	304.692	309.9	344.671	402.65	533.531	501.805	386.682
CG14478	84.6075	81.619	82.9101	92.9153	84.3725	76.3863	90.9411
CG14480	105.55	99.5222	91.3015	102.572	113.692	97.5705	88.3162
CG14483	3.84219	0	1.91519	0	0	5.85703	5.57117
CG14511	22.5158	14.744	22.7768	19.2412	26.6148	28.2906	39.6618
CG14512	32.6349	41.4059	32.2311	43.3257	44.3683	34.6514	24.8563
CG14516	12.9103	18.5842	21.7428	27.9919	15.6175	11.0565	6.28097
CG14543	56.2166	41.1769	43.8114	51.1282	49.4013	59.6788	50.9706
CG14544	22.9933	18.9396	35.6167	32.7647	23.1208	28.0588	26.8543
CG14545	237.033	162.327	102.954	101.939	73.5963	88.2871	126.163
CG14561	25.4505	32.4718	19.7105	17.4085	23.1026	19.897	16.8728
CG14562	8.06053	8.81745	8.66061	10.815	8.20707	8.3717	8.07693
CG14613	27.9778	26.1747	16.791	12.5865	22.1037	20.2012	24.8366
CG14618	34.2332	27.1724	25.169	26.862	39.0086	37.4849	25.7562
CG14621	28.1927	37.3128	35.3449	29.202	32.3083	24.6939	31.0016
CG14629	62.7809	40.8268	37.3723	33.8213	48.435	63.2043	87.0002
CG1463	26.9034	22.9337	22.9789	24.6906	29.8081	26.2809	23.9325
CG14641	106.644	68.3734	73.0382	90.9771	119.77	103.739	74.3845
CG14646	36.9989	36.6519	38.4204	37.0243	30.1697	33.6812	36.0845
CG14647	34.3741	37.3318	32.9538	33.3821	29.267	34.4309	32.0405
CG14650	24.4184	38.0795	24.5998	26.6696	24.2984	21.2835	25.0116
CG14657	29.2461	41.3747	24.4212	16.8728	32.9804	27.9092	34.3588
CG14667	36.0948	42.4483	30.9173	39.2236	38.2114	37.9655	38.798
CG14671	116.023	113.097	110.64	124.293	137.816	124.444	117.867
CG14687	47.7142	56.029	27.4465	31.006	29.9685	26.8372	25.1095
CG14688	83.4811	147.174	74.7564	65.2716	71.6754	111.136	86.2478
CG14696	24.4825	29.902	28.0266	16.9536	14.7507	17.5306	21.0567
CG14710	13.2252	13.7612	12.2806	11.7212	12.4854	9.84849	9.59764
CG14711	14.6183	22.2472	15.4933	19.3165	21.5942	15.2013	17.217
CG14712	14.4735	16.4473	20.6815	23.9818	15.0227	15.3154	13.2671
CG14715	312.707	306.099	283.122	251.574	288.193	293.171	285.596
CG14721	21.8725	25.0143	14.9102	12.7144	21.3172	25.6406	26.4526
CG14722	39.3542	41.2516	33.9571	38.3528	48.8177	39.1608	31.5156
CG14764	31.6879	22.9638	14.1588	11.7119	14.1883	17.9044	29.4703
CG14767	282.95	315.689	281.197	230.465	258.896	233.913	254.86
CG14777	7.56837	8.00903	7.26475	6.50037	9.49621	5.76669	10.8849
CG14803	20.2185	14.6282	31.5362	28.1213	17.5459	23.1941	24.9043
CG14805	84.0227	67.5848	68.3989	74.6746	71.7605	76.1039	76.8357
CG14812	175.015	272.744	157.381	122.473	253.553	117.381	167.57
CG14814	20.7196	18.4641	18.1272	28.0494	29.032	39.6941	43.4851
CG14817	391.839	390.414	448.372	545.968	410.229	401.199	427.21
CG14818	313.784	577.528	303.051	278.352	455.08	293.066	339.703
CG14834	75.592	66.7216	60.9952	59.8056	103.74	296.218	101.994
CG1486	36.3278	28.9671	33.2427	34.8934	44.8335	41.7107	47.1185
CG14879	10.3533	6.55324	11.0192	15.0412	12.8637	8.95808	7.08739
CG14881	40.6145	27.7122	30.0469	34.8193	29.3433	22.5695	25.8611
CG14882	15.5325	19.3086	15.8016	16.5926	11.9057	15.695	14.8198
CG14883	18.2682	39.166	28.3673	23.9274	19.7844	11.9627	11.9286
CG14894	69.7917	112.448	77.385	89.0527	74.1593	70.6405	75.3161
CG14903	126.822	164.881	149.314	155.068	175.328	129.46	120.223
CG14906	14.964	17.0987	11.2646	12.3661	10.5638	12.5509	9.86856
CG14907	18.0311	15.5111	15.1804	11.727	13.3972	22.8839	12.9351
CG1492	2.84538	3.75741	4.81984	5.51607	4.44281	2.95909	3.22482
CG14931	47.7144	50.7438	60.1957	42.4503	52.6521	32.8867	30.5204
CG14932	118.53	92.3451	98.1521	62.8749	110.428	82.7886	111.324
CG14965	13.5898	30.457	18.8558	18.8925	21.5003	18.5719	15.3337
CG14966	70.3433	68.0143	83.6754	34.102	60.0024	66.1212	58.2905
CG14969	63.4134	59.1578	65.9423	65.0413	64.8013	61.4102	56.713
CG14971	15.0929	22.0237	19.388	19.112	14.574	13.2674	15.7641
CG14977	99.0372	61.9579	69.6046	80.8356	92.6995	131.125	86.5215
CG14995	10.4241	11.0139	11.7648	12.8103	11.6537	13.746	16.358
CG14997	20.2964	21.6301	19.8145	18.0291	17.6099	19.2394	24.6639
CG15011	10.5924	11.0569	10.031	11.3374	12.4734	11.4477	8.77538
CG15012	300.651	243.833	242.943	223.104	274.911	279.779	255.92
CG15014	72.4075	64.4077	54.9575	51.5342	58.0571	50.257	54.1686
CG15019	342.335	376.711	328.285	347.626	414.784	348.266	310.229
CG15027	93.8686	87.7982	85.1842	102.477	98.5502	88.4733	83.5277
CG1503	17.5058	14.0634	13.1574	16.3491	12.8862	20.8534	23.7148
CG15034	0	1.55668	0	1.25916	0	3.65086	1.15334
CG15035	0	1.2418	0	0	0	0.154465	0
CG15036	0	0	0	0	0	3.63434	0
CG15073	6.34868	6.60527	6.93028	9.41076	5.01308	8.84471	7.12525
CG15083	451.975	375.955	517.626	418.215	442.464	481.474	558.317
CG15093	0.568499	0.633286	0.471757	1.06136	1.24373	1.60653	0.818468
CG15096	51.6377	20.6191	27.8804	17.173	43.4568	111.88	80.46
CG15098	1905.9	2078.65	1946.03	1881.15	1789.67	1647.05	1725.32
CG15099	11.3263	12.4336	11.7759	14.5865	11.8492	13.6111	12.1746
CG15107	49.4607	55.498	47.3679	52.3275	71.6314	45.451	56.1689
CG15111	37.6938	51.6455	37.5848	31.1666	31.7986	49.3863	55.9373
CG15118	36.9764	39.7677	36.4824	33.4953	30.015	26.908	30.6579
CG1513	30.2313	35.6435	26.073	31.852	38.7404	34.465	31.5399
CG15141	72.7848	104.443	91.3008	101.912	105.265	80.8846	82.2071
CG15160	16.8674	16.8083	16.8065	20.289	17.4089	17.8589	16.0902
CG15172	70.9399	33.8098	39.5806	19.1988	16.725	53.0988	80.7566
CG15209	115.457	51.6997	67.3554	92.2498	119.763	96.4109	65.3346
CG15210	333.536	304.412	212.796	191.038	338.548	329.33	187.267
CG1523	29.4814	30.6922	31.5571	31.3981	32.5925	34.9658	33.6784
CG15237	162.916	171.369	147.606	149.089	216.52	146.331	117.006
CG1529	20.9892	19.0592	16.3358	27.6642	31.2272	20.3197	19.376
CG15309	69.7662	116.695	90.5848	57.905	69.1256	80.2997	107.387
CG15312	4.70271	2.73555	4.33626	4.87568	7.21639	8.49284	6.93093
CG15317	39.1364	49.824	35.9936	34.1378	50.56	38.9354	36.8934
CG1532	95.7231	75.5146	92.9669	82.841	103.874	90.8868	92.5011
CG15347	381.354	451.659	368.264	382.071	338.48	460.671	526.847
CG15353	23.3777	8.64719	11.6598	23.8928	0	8.40708	16.2954
CG15356	10.2354	10.5857	10.8775	14.0383	11.1526	9.60122	9.99679
CG15387	157.377	163.165	145.019	175.947	195.531	107.49	75.6111
CG15394	106.54	64.3052	72.9194	74.0696	62.8462	92.3726	77.3103
CG1542	68.3983	72.2933	50.4417	51.4538	76.4284	55.2906	50.4536
CG15432	93.9746	82.2214	80.1109	125.948	108.798	93.8638	75.4655
CG15436	13.5072	22.7192	10.1304	14.3721	16.1317	8.08344	9.99459
CG15439	11.356	15.093	11.493	13.3997	12.9739	12.1815	12.5056
CG15443	49.3465	36.8647	58.7476	63.4489	60.2955	53.1599	50.9293
CG15445	23.0852	38.6941	25.7701	23.4023	28.1495	27.5645	28.71
CG15456	113.153	159.063	111.989	114.219	89.5691	95.9602	85.8227
CG15514	24.046	40.4651	21.7882	26.4839	26.0326	18.4087	18.0819
CG15525	82.0943	100.006	90.0649	105.658	85.9061	85.9466	90.2351
CG15529	9.52591	17.636	10.9203	6.6388	8.48781	5.31591	5.2066
CG15536	29.3165	43.8108	23.3466	28.0257	31.835	34.7509	32.0139
CG15547	7.25599	5.89013	5.56382	10.5363	9.16233	6.23055	9.94793
CG15601	25.2391	29.6362	25.0679	22.4012	21.198	21.6013	26.297
CG15602	24.6026	36.5718	20.3022	18.7463	13.6209	20.6879	26.1075
CG15611	20.8339	49.191	22.6468	24.33	19.6249	19.4408	20.6119
CG15629	51.2692	49.7569	52.0236	40.8678	46.1814	48.7455	56.8564
CG15673	19.6427	20.8894	9.93022	15.8176	12.9899	22.6298	19.6726
CG15706	4.20161	5.96536	3.84206	4.4975	4.92708	3.8797	5.38692
CG15715	352.964	815.991	675.596	499.801	416.584	457.422	585.906
CG15717	54.2115	40.0449	38.248	33.6564	50.6388	39.3134	50.7242
CG1572	445.258	565.649	487.147	478.656	460.989	424.673	561.005
CG15743	22.4723	19.5441	17.8332	13.4068	17.8338	18.1925	22.0429
CG15744	8.07847	9.02372	9.51896	10.4555	8.2924	8.15904	6.5768
CG1575	27.4009	23.7555	23.1466	23.9035	26.1547	21.39	24.3852
CG15760	3.42184	1.78698	2.95515	1.82329	0.849303	4.10855	6.48499
CG15771	40.8652	35.3594	24.5552	28.8162	34.678	29.3001	33.6122
CG1578	18.0061	12.7646	14.7326	14.9541	17.4961	16.1078	19.1247
CG15812	29.2178	32.4616	22.6452	25.4168	29.85	22.198	19.4446
CG15814	22.0971	26.5996	23.5394	23.1251	23.3809	22.1368	26.2946
CG1582	19.2462	21.6305	21.0213	24.3857	21.4007	18.9497	18.378
CG15891	126.594	110.603	98.8595	94.5157	144.058	93.357	96.6869
CG15908	108.524	97.8215	126.008	135.71	110.278	109.343	107.907
CG15916	37.4115	58.3144	40.0089	34.8521	39.4235	26.4395	36.9186
CG15922	344.808	321.928	297.614	445.383	443.903	298.893	319.022
CG15930	15.5928	15.9782	13.3096	16.7424	10.3761	16.6284	40.6079
CG1598	88.0796	79.7266	80.9575	94.3585	84.2164	73.3326	73.5003
CG1603	10.7037	13.3875	7.30968	9.13197	11.9406	9.21798	10.1237
CG1620	41.7487	47.8696	40.9949	41.8421	36.6013	31.5447	39.1112
CG1622	42.3492	43.078	32.8365	41.7473	41.0332	30.9194	36.9702
CG1628	31.5739	40.8221	31.6462	27.7497	35.5047	29.356	27.7257
CG1635	2.00009	3.27683	1.93836	2.78716	4.20766	2.74984	2.99167
CG1636	7.56899	16.0762	8.65213	9.10138	8.05094	8.92996	10.1793
CG1637	405.212	554.622	344.168	321.964	426.706	441.876	465.21
CG1640	100.176	123.482	92.8453	83.0248	94.4339	83.8841	89.8242
CG1646	38.7706	44.4757	32.3471	39.6547	36.6617	40.1718	42.1934
CG1647	6.38564	7.43811	5.94902	5.84993	6.13264	5.69273	5.3235
CG1648	113.574	91.6293	78.0398	68.0936	97.7398	70.4984	51.6602
CG1662	8.04072	12.3318	12.7437	7.20865	6.58449	6.42675	10.4222
CG16700	292.066	287.724	278.144	280.783	277.178	375.133	369.031
CG1671	39.2398	39.928	39.6334	38.5777	33.8746	34.571	32.8924
CG16717	6.50638	22.2613	9.49582	4.43095	7.41553	5.14231	9.67086
CG16721	50.2591	73.8706	42.283	46.1094	36.0512	36.3487	38.1726
CG1673	68.1609	48.9726	77.0922	70.8537	95.9828	65.6391	64.5866
CG16734	23.8401	20.8612	32.2974	31.5324	19.2616	29.8375	30.2948
CG1674	16.1943	19.1317	15.8867	14.5101	15.2103	13.0972	13.8769
CG1677	64.6796	92.23	56.8578	70.7327	72.325	60.2912	66.8001
CG16787	26.1693	35.1691	28.536	30.0759	34.6384	26.4027	30.9123
CG16791	7.27059	5.11742	6.2138	7.58749	8.13728	8.16001	10.384
CG16812	32.1958	40.7451	30.4012	25.8633	32.1154	24.1391	28.1701
CG16865	19.1688	21.9867	15.9866	15.849	17.1517	18.2053	17.3626
CG16868	6.18133	10.8351	7.43123	9.27773	7.06555	6.14605	5.20506
CG16890	25.8956	17.6279	16.5523	20.2932	28.2549	21.9289	20.6184
CG16896	12.5266	10.8368	16.2075	17.8487	16.465	17.0953	15.9976
CG16903	28.1103	36.4954	31.2563	36.5424	29.6469	26.3971	29.1545
CG16908	9.26408	9.21387	10.1468	11.2429	8.65076	8.8314	8.53077
CG16935	78.5273	77.796	75.3925	85.768	93.8779	62.9587	60.5028
CG16952	18.8964	28.1699	20.43	24.9635	16.6138	19.6907	20.62
CG16953	95.4961	103.703	103.599	89.587	92.6155	87.1825	98.8037
CG16972	11.4094	9.05686	7.94322	10.9746	9.87677	12.3058	11.5497
CG16974	16.7513	23.6695	20.5275	26.6078	23.3494	20.0002	20.0866
CG16979	36.1453	35.0346	39.1434	43.7428	50.384	38.4237	34.7186
CG16985	68.4838	34.7632	61.5733	58.5531	81.5428	81.9554	95.8048
CG16986	41.5691	42.4966	29.0289	34.5611	49.4239	45.6353	45.4618
CG16989	17.8611	19.6628	17.7632	20.8872	19.2632	20.224	18.6109
CG16995	70.9509	11.5202	13.9751	34.9877	22.3568	28.7806	42.0026
CG17002	22.2063	38.4231	20.6573	23.6039	22.4071	15.9148	18.7371
CG17019	9.82894	16.1424	10.1553	10.8038	10.4899	10.4879	8.07672
CG1703	61.6522	42.5646	51.4153	60.7815	65.1289	60.9947	51.1032
CG17059	1450.09	867.301	1020.9	1159.95	1497.22	1289.06	1034.43
CG17065	8.57496	8.59044	8.3381	10.2421	9.30356	9.39849	10.0658
CG17068	10.9092	18.0058	8.96485	9.5544	10.7232	7.43145	8.84908
CG17078	40.0657	45.7062	55.691	54.7961	45.2121	38.6486	36.7744
CG17124	81.8261	35.2297	59.3314	67.5715	99.5719	90.3754	70.6007
CG17127	236.455	379.049	128.684	121.25	363.712	103.357	192.498
CG17141	18.7192	15.4841	18.1184	15.7502	19.5127	12.6056	13.4901
CG17159	26.4949	18.8188	16.7205	23.3544	26.7234	20.791	21.8172
CG17162	46.9731	28.2151	28.1307	28.4162	57.2222	58.644	43.1295
CG17163	10.2171	7.42666	5.6478	2.82009	8.66923	3.64629	4.34044
CG17168	52.4061	40.8877	38.4647	41.4457	58.6885	50.4544	52.8568
CG17187	22.8012	28.7651	14.5845	14.5098	17.6616	18.8585	21.664
CG17190	35.735	20.7729	39.3666	30.7813	36.8672	25.9488	27.5118
CG17202	197.118	141.388	141.581	162.814	175.073	153.39	159.715
CG17221	17.0555	10.4097	13.5186	16.4169	21.5491	17.2698	11.7461
CG17224	20.368	24.8138	19.5667	10.7393	22.5276	23.687	21.0008
CG17233	22.2156	24.2253	24.2972	27.7337	24.5085	26.7813	24.8628
CG17249	26.8516	27.1869	29.5338	34.5757	31.8956	36.0056	29.0901
CG17266	106.16	86.7008	102.048	139.046	95.2571	109.876	98.701
CG17271	151.38	115.026	116.357	104.594	187.808	150.518	198.643
CG17272	156.073	154.473	210.172	193.9	194.594	172.894	225.43
CG17292	20.1616	22.0518	24.1111	14.2837	20.4796	28.7447	38.3631
CG17294	47.282	66.6237	53.7041	52.1244	57.4248	45.2413	41.1979
CG17333	94.0969	108.345	117.624	123.487	113.668	108.121	94.3996
CG17343	243.862	257.201	184.754	181.451	264.727	181.382	148.854
CG17359	24.1063	20.5891	15.1505	12.1034	22.1502	15.4256	18.1199
CG1737	37.0241	33.9895	25.762	31.3872	35.2993	31.6007	26.9704
CG17385	30.2324	42.3206	31.6921	12.2587	29.3143	22.6561	30.3995
CG17454	131.234	140.397	115.819	109.68	137.489	153.201	149.098
CG17486	61.2005	75.1352	81.3789	73.4058	74.3346	82.2028	69.2396
CG17490	0.955933	0.202586	0.254057	0.0899472	0.139189	0.507543	0.174
CG17493	149.222	201.476	184.719	142.162	222.566	164.305	161.659
CG17508	235.969	340.056	264.151	251.625	261.419	280.367	302.317
CG17528	42.2826	49.478	52.5426	61.1599	52.8981	50.0375	43.926
CG17544	16.8164	13.1478	17.1276	13.5503	12.9958	13.3734	19.2758
CG17549	14.5231	13.9714	13.7307	14.2974	18.0367	10.5814	12.4942
CG17565	34.2784	43.6768	44.0463	49.6763	50.2321	40.2088	38.7712
CG17574	235.675	219.793	246.439	206.527	262.674	192.608	171.52
CG17593	51.5311	43.8122	46.205	41.3328	54.7959	50.2046	50.8196
CG17597	27.2079	17.9967	22.944	19.1038	29.9523	37.8185	41.8232
CG17598	88.2358	79.6275	74.5333	74.9157	64.2905	58.0229	49.8415
CG17600	17.7422	26.9722	19.0015	13.0993	19.7136	32.3648	24.3406
CG17612	10.658	11.0089	8.31983	11.3679	9.25593	8.86429	7.26277
CG1764	19.5564	36.5731	17.3612	15.2485	12.1879	11.2763	12.2391
CG17646	18.001	23.129	16.3318	18.9774	15.6116	19.5323	17.4072
CG17652	24.6275	35.2986	28.6035	29.3069	30.6324	30.9117	23.5627
CG17660	42.0485	49.9137	53.1129	48.2965	46.0497	37.6616	42.5936
CG17683	74.3406	47.9249	99.3995	114.367	95.8201	101.198	84.9975
CG17691	411.086	376.065	495.118	550.691	530.068	409.092	489.624
CG17698	22.0742	18.7308	20.555	25.7082	25.3462	28.6713	25.5243
CG17712	23.5797	26.7362	30.5176	23.1078	26.7321	28.0031	29.6105
CG17721	39.3574	78.0199	57.8365	43.0816	41.543	29.379	32.2621
CG17724	7.904	8.79371	5.408	9.35097	7.12178	6.23098	5.13899
CG17726	15.8177	11.3244	10.8965	9.693	12.7044	9.79139	11.8134
CG17732	17.5993	13.996	20.1478	24.7151	17.8724	14.5276	15.7148
CG17734	749.376	763.064	618.703	578.658	745.557	741.907	606.306
CG17746	61.0555	55.6685	51.4747	50.5857	57.5586	47.0681	43.5628
CG17754	24.6324	26.5701	23.7248	22.0592	16.1936	22.9631	21.7839
CG17765	165.461	376.417	219.718	160.764	195.515	147.275	127.574
CG17768	232.712	264.985	220.696	259.072	270.637	195.086	220.648
CG17776	296.07	163.313	151.722	239.172	356.588	190.443	276.491
CG17801	27.2408	15.6286	16.6998	13.87	14.0026	25.5951	32.5216
CG17807	6.56223	10.5831	7.28129	8.12427	6.45733	6.70635	7.65968
CG17816	31.3254	9.18359	20.39	21.861	20.6466	20.1091	19.871
CG17829	40.2134	36.5016	30.0968	29.7846	34.2224	29.521	34.1239
CG17834	41.9445	71.607	22.3165	28.792	43.7078	30.2332	43.1324
CG17841	30.8332	33.8306	30.3006	21.1076	33.8304	29.724	37.8124
CG1785	82.8849	80.3319	59.4226	57.7337	77.4827	66.4122	80.0379
CG17883	53.657	76.8724	74.9879	65.6516	82.758	65.1378	69.7663
CG1789	73.5791	73.9553	59.1069	72.1197	80.029	58.5077	61.8158
CG17896	51.6717	59.0938	49.3633	48.2361	50.9233	42.3814	54.0935
CG17904	88.0102	97.3285	82.9666	84.3189	80.5825	83.5125	88.8684
CG17919	19.5165	12.1916	10.7051	5.60192	13.1727	12.156	15.7017
CG17931	744.463	808.823	409.034	507.733	829.631	757.358	388.497
CG17977	2.99563	0	9.70419	11.5956	0	6.22234	8.17614
CG17982	18.6975	18.5873	18.5597	10.9141	13.3945	16.0334	17.7767
CG17985	31.1002	26.0055	20.1805	18.0279	27.8116	27.1425	31.172
CG17996	198.23	133.342	177.265	172.945	200.726	204.064	200.782
CG18004	37.5871	30.8292	40.8387	47.175	46.6962	41.0106	36.5556
CG18067	16.6264	4.79543	9.47857	16.7115	18.7509	15.1411	12.2811
CG18081	466.809	346.991	375.938	380.655	430.486	482.731	335.633
CG1812	21.5935	17.4987	20.1377	19.5927	28.6076	24.631	27.402
CG18135	90.2012	75.0393	84.3035	64.0237	96.9342	114.087	148.553
CG1814	7.37518	10.6004	8.649	5.47424	6.81096	8.56766	9.78853
CG1815	23.4946	26.9972	20.2567	21.705	19.8232	20.41	18.9773
CG18171	1.34534	0.785566	1.30038	2.75716	1.43143	2.06567	3.07417
CG18178	58.5579	47.2139	42.0471	48.4206	51.1467	38.803	39.2527
CG18190	78.7613	95.4367	82.7867	72.8173	78.8898	63.4642	70.1271
CG18213	31.6059	54.4255	54.3319	41.734	24.1683	23.4217	25.4159
CG1824	15.0076	13.7556	12.8673	11.5278	13.5593	13.1405	15.5808
CG18259	12.9112	17.8488	11.951	12.5632	12.177	16.9021	12.0618
CG1827	20.5435	19.1392	29.4378	26.0112	24.6195	22.0863	19.9294
CG18273	23.1024	25.9065	27.9049	25.4299	22.9611	24.5755	27.2666
CG18324	0.189844	1.35568	0.162585	0.23449	1.07662	0.963927	0.65912
CG18343	276.621	227.356	263.323	236.766	285.736	300.561	354.489
CG1847	16.9216	23.1915	11.6721	13.4735	17.0887	14.6619	12.9118
CG18476	4.74961	6.68985	3.51671	3.16649	4.11104	3.59015	4.45823
CG18507	16.2784	16.6469	14.528	11.3359	12.9696	11.7633	17.7108
CG18508	132.764	236.135	86.129	126.936	152.737	123.915	176.564
CG18528	36.2204	31.9442	28.9261	27.0864	27.5175	30.0303	34.8995
CG18549	12.2524	11.0572	11.5988	14.1503	11.4436	12.1727	14.6598
CG18596	13.9886	13.6807	16.7604	18.2157	13.4084	17.6703	16.1987
CG18598	398.604	256.452	176.051	100.616	784.25	429.079	726.689
CG18600	60.2702	74.455	66.906	61.4924	61.5876	59.9498	67.8108
CG18628	7250.67	5575.8	4275.62	3913.51	5310.06	4599.7	5500.26
CG18659	20.2239	29.9598	20.176	17.3333	15.006	19.0648	22.3905
CG18661	37.2855	24.1791	43.8049	51.2346	56.5458	42.421	36.7784
CG18731	127.378	111.742	104.32	72.0663	134.142	138.479	157.316
CG18764	7.82269	10.7722	4.72537	5.39363	10.6051	8.01053	5.07639
CG18766	15.2662	12.6524	6.91656	5.2081	10.0835	9.86818	12.422
CG18809	22.0971	13.5432	11.2517	14.8848	23.7426	26.5992	26.7149
CG18815	246.288	213.074	219.327	253.551	296.869	251.295	265.662
CG18870	8.6893	12.6975	8.81408	6.92318	11.0378	9.18798	7.04104
CG1888	19.1744	33.1945	22.5213	21.7862	28.4825	27.2804	36.2775
CG1890	288.87	268.423	219.071	131.83	255.225	293.936	356.854
CG1894	20.0493	12.3992	14.2708	9.64452	7.98024	16.6493	24.5101
CG1896	43.3061	44.6269	34.8334	44.9643	52.9845	55.2885	43.1911
CG1902	95.4423	91.5415	82.8872	79.3619	90.1551	76.0311	77.1144
CG1907	52.8816	45.9865	39.4391	37.4028	43.0269	42.3192	39.5095
CG1910	186.51	246.518	167.772	181.489	212.261	246.784	246.693
CG1927	62.022	86.9345	52.3541	36.0903	48.5782	40.1362	55.2785
CG1943	1571.63	1884.7	1730.21	1456.73	1564.88	1358.96	1350.7
CG1951	10.2034	13.9198	10.3569	10.5392	10.3014	12.1296	11.4075
CG1965	19.7677	19.8042	21.3703	21.4283	19.2879	19.6295	27.0532
CG1983	45.1949	51.3416	34.8301	31.0271	35.2475	38.2282	39.6635
CG1998	51.0709	34.3178	74.2424	41.452	39.0739	63.4146	66.6647
CG2003	55.2166	39.597	46.1266	41.1801	67.3196	61.1833	69.1827
CG2004	58.5703	53.6925	57.5309	52.1262	56.3218	57.8642	79.0611
CG2017	14.975	14.2896	13.2191	15.473	14.4671	13.5665	16.0522
CG2021	190.634	136.33	200.702	206.501	201.187	239.872	174.479
CG2034	82.5305	61.2975	61.874	69.0046	90.983	67.6772	65.3153
CG2059	14.8901	25.2149	15.8324	9.01792	12.4288	11.0189	13.4166
CG2061	0	0.100448	0	0	0	0.0764388	0.112454
CG2063	32.1194	41.7189	32.3948	32.1046	37.8456	32.0353	24.7084
CG2064	29.9503	32.1358	40.8029	38.6059	30.8752	35.8646	38.0658
CG2076	21.0327	51.8576	32.8256	29.7958	30.255	14.4455	20.9258
CG2082	6.77785	2.08475	3.21797	3.0645	5.26559	9.2662	8.77316
CG2091	59.336	50.1336	57.6119	63.2957	68.5345	73.5807	64.5423
CG2100	32.6566	19.5972	30.5796	29.8893	33.3009	26.7986	28.0781
CG2116	17.886	20.9753	15.8488	12.8602	20.7467	16.6135	19.2314
CG2126	14.7219	16.1832	13.9038	17.4245	16.669	14.9505	14.6028
CG2129	8.6029	10.129	5.98306	4.24018	7.2955	4.91117	6.30305
CG2147	154.061	160.874	169.657	158.709	181.848	151.683	206.9
CG2162	26.4845	40.7481	32.6158	44.1726	27.5428	25.9162	25.0791
CG2182	107.754	120.245	79.8528	98.0476	100.56	95.3855	79.7769
CG2186	12.5539	14.181	11.7584	12.4969	13.8028	11.2505	11.9769
CG2199	35.6037	43.9603	32.3287	36.6068	36.981	33.375	33.9683
CG2200	47.4511	51.3749	48.518	38.46	50.9708	51.265	54.6826
CG2201	5.81392	7.70556	11.0686	7.23041	11.2042	9.9078	13.3649
CG2202	4.55469	5.70526	3.78111	3.77066	5.12568	3.80332	3.77163
CG2211	28.8556	40.9312	38.3697	30.4865	36.2507	32.6459	26.8012
CG2218	32.1267	46.7474	28.2215	22.3369	41.0745	31.0993	33.5675
CG2224	15.3902	20.5227	16.7176	15.8642	12.7713	8.94374	13.6562
CG2225	2.31639	4.43318	3.08285	2.31401	3.606	3.27052	3.52002
CG2233	167.696	311.732	298.889	250.702	211.706	168.025	127.192
CG2246	91.2303	97.406	102.137	95.6334	99.9668	85.5266	99.3153
CG2247	58.8104	53.1523	48.9402	59.018	48.543	52.5215	54.1656
CG2258	8.04843	7.79589	5.88755	5.95627	7.3562	6.11011	4.73122
CG2260	43.7334	35.7333	35.1565	39.1425	36.4521	33.2764	33.4925
CG2277	11.4521	16.0965	14.0008	8.04947	11.2278	10.4243	14.0947
CG2310	52.0125	86.3201	65.0503	59.5698	58.0168	59.1996	72.6139
CG2321	7.01203	8.89371	6.00522	8.76625	7.33592	5.21714	4.88155
CG2493	98.0331	105.826	90.1821	104.658	110.129	84.67	86.1106
CG2519	10.8861	15.2818	13.4149	17.3043	13.495	15.8226	18.4745
CG2540	26.3874	27.2508	24.5551	22.371	29.7593	26.5974	23.7332
CG2556	12.7777	8.72474	10.7931	13.1185	13.5247	12.2693	12.6629
CG2608	22.4253	24.2338	19.8115	21.8382	23.9126	23.6414	19.0389
CG2614	24.2936	31.0882	26.5557	27.8105	27.0197	25.4431	29.0414
CG2617	9.96715	14.4712	13.258	10.2441	11.0248	8.28824	11.2835
CG2656	53.7891	67.3923	55.1217	59.7881	72.2737	73.2475	61.5474
CG2662	16.9804	21.9472	15.9513	22.0176	17.9808	20.6434	14.0719
CG2678	15.9241	10.9558	12.8781	15.929	12.8896	20.173	26.4929
CG2685	31.8428	32.7887	30.2418	30.3183	34.1311	25.1452	22.3661
CG2691	49.5917	46.9685	51.9342	49.1543	41.7966	45.1956	47.2205
CG2694	18.4243	11.8407	22.1983	21.7461	11.5481	11.0637	8.6874
CG2698	11.5025	24.0743	13.8602	17.507	8.96886	9.28882	12.0485
CG2701	27.9384	30.7983	24.5256	26.7347	25.1658	20.3134	21.4406
CG2736	44.6811	34.0339	52.6526	47.4002	50.6244	52.7376	53.5133
CG2747	20.1688	32.4317	30.0139	31.5665	23.7243	26.8416	26.7426
CG2765	102.261	125.34	77.9726	60.4001	92.4966	109.759	141.695
CG2767	120.069	81.4968	87.4822	70.6121	146.675	147.445	151.665
CG2790	23.4852	18.493	17.9641	22.9764	23.166	21.2234	18.1402
CG2794	16.6906	19.3694	15.4429	14.7499	18.0413	17.169	16.9442
CG2811	134.353	68.6965	101.538	122.223	90.8674	105.045	93.4312
CG2812	21.6404	22.5216	15.2907	14.9268	20.394	21.3972	23.5242
CG2818	17.9286	16.5547	16.0942	14.817	15.3554	19.6132	20.5544
CG2841	13.2486	7.02336	8.40751	10.1077	9.90358	12.7004	11.2857
CG2846	87.1699	71.5157	74.655	65.8121	127.049	87.1651	95.6636
CG2852	1846.96	1940.65	1258.88	1043.18	2171.87	1674.89	1894.67
CG2865	28.8263	21.1868	21.8816	18.635	22.591	20.7064	20.4804
CG2875	49.8521	34.3958	56.0807	55.6292	39.1775	44.5399	41.3662
CG2889	13.9587	14.7998	10.0307	12.7964	14.8279	10.0685	9.18126
CG2906	14.4373	13.6305	14.578	15.4618	11.8816	12.9221	12.0724
CG2909	12.5088	10.7216	15.2849	12.5351	10.7902	9.14328	7.05595
CG2911	20.2739	12.7677	9.95622	15.7353	11.0463	13.2373	8.76289
CG2915	83.04	72.2746	73.5581	53.1081	99.4496	79.2631	78.9821
CG2918	128.498	153.744	95.6786	112.922	141.029	127.191	132.225
CG2921	26.1628	25.3178	28.3364	32.1312	24.7718	30.3579	25.0625
CG2924	60.9363	63.0819	67.6408	47.1015	50.6871	46.712	58.6407
CG2926	20.0095	18.4815	17.983	23.7022	24.131	18.126	16.4501
CG2931	46.877	53.4228	45.6267	66.2279	67.5496	63.4447	57.1049
CG2938	8.99749	11.0545	11.7225	11.6336	7.78038	10.1769	12.8671
CG2972	43.2497	45.6933	38.3325	33.5594	47.1007	44.9173	49.2677
CG2990	5.93091	5.65826	8.20016	8.51037	5.84747	5.67092	4.79555
CG2991	32.2652	42.2056	54.8469	56.7137	43.5152	42.3656	37.2093
CG30001	14.8206	17.3839	17.4559	12.0655	14.2991	15.1836	14.663
CG30010	10.5261	9.94416	14.5979	16.3733	12.6119	9.87457	10.9639
CG30015	13.1175	12.0861	12.9899	13.1356	12.9497	11.8481	11.3107
CG30020	12.3967	13.3785	13.2019	16.3016	14.0779	11.5914	14.2163
CG30022	23.2294	34.672	21.9436	22.4022	23.2006	23.687	26.028
CG30069	7.46341	4.93951	8.66098	9.35902	6.62748	7.09788	6.24191
CG3008	32.0292	29.7126	23.1418	21.1017	35.5369	24.0809	24.5963
CG30089	13.0625	12.7077	13.6119	11.4074	14.832	13.6381	10.0862
CG30094	79.8867	74.1548	77.5059	66.4037	75.5916	84.4863	94.7738
CG30096	16.224	22.4864	12.7633	23.0241	17.9169	25.7569	10.751
CG30100	34.718	25.0672	25.813	32.6202	42.2574	24.3643	20.4713
CG30105	50.2677	72.2532	59.5132	58.5825	62.1205	47.19	33.0012
CG30108	87.2831	82.3729	98.7675	129.888	92.8587	87.9296	89.2061
CG30122	86.0837	75.791	52.5618	65.8443	82.2877	77.4849	80.0841
CG30159	74.1221	53.69	41.7049	49.0087	79.6113	49.8864	49.0331
CG30183	6.8368	5.79999	8.05771	9.93013	9.38707	7.77538	7.37872
CG30195	35.1624	9.99125	31.7165	16.9566	17.4064	26.939	24.0943
CG30197	1117.5	576.308	1487.85	1017.5	1066.09	1333.34	1515.82
CG3021	12.9107	10.9912	12.1193	8.7781	6.47328	8.49445	10.8054
CG30273	32.043	46.155	35.575	28.2231	31.9813	23.2078	31.0538
CG30285	45.0995	39.1691	29.3717	19.3632	33.5788	15.1818	34.5975
CG30291	49.6325	46.8938	33.6305	41.0528	58.7147	40.2255	45.4618
CG30344	80.5264	92.0229	95.6222	115.332	64.0764	85.9667	101.748
CG30345	29.9626	30.2723	32.3759	34.3253	30.2905	32.3368	34.4968
CG30349	72.9301	82.6518	69.3624	62.2894	58.5921	61.7778	61.4505
CG30357	0.981576	0.582786	0.213009	0	0	0.276772	0.573883
CG3036	57.7915	89.5607	69.5738	105.259	72.4659	63.818	58.2448
CG30373	93.8899	109.768	89.9157	89.4293	90.9822	62.9387	56.1182
CG3038	19.4355	19.777	17.9852	20.7516	22.1133	21.6351	19.1128
CG30383	10.6484	14.9277	21.177	29.1013	25.4483	19.9291	11.0921
CG30389	23.961	16.6753	13.6915	15.4821	17.3719	19.7267	27.1553
CG30392	46.6086	67.3656	45.9904	31.0216	52.0456	49.4401	54.7452
CG30394	8.30797	13.2645	10.5076	7.71314	8.37411	9.5089	9.9861
CG3040	47.409	59.8954	55.7188	43.2477	57.0264	50.8354	59.701
CG30403	28.4754	28.8323	24.8343	25.8792	31.6833	27.9	35.433
CG30423	479.387	349.724	472.491	385.983	495.842	427.652	513.9
CG30428	26.049	20.409	30.4498	25.8974	23.936	23.9272	22.8
CG30440	16.1549	24.9936	16.9946	17.1506	16.1662	16.193	18.6797
CG3045	16.5404	18.8689	18.434	17.8488	22.4874	15.9573	15.5832
CG30456	15.2246	19.2868	14.1024	16.3717	19.2731	14.4315	16.6546
CG30460	10.8532	9.25899	12.1318	13.4701	10.2021	10.4176	9.54236
CG30467	26.0784	24.2202	27.493	28.0845	27.4711	28.4605	27.5207
CG30491	17.7451	16.2318	19.2143	17.7164	16.6099	16.9298	28.4434
CG30496	9.32544	9.31442	11.1773	12.1945	14.197	10.4661	11.05
CG3061	51.8778	60.7758	50.5397	43.7173	55.9328	53.2879	58.5602
CG3065	23.6386	29.7917	25.4091	22.6781	21.0894	23.6675	21.26
CG3071	52.6573	53.9248	56.8967	51.1319	43.7634	39.1924	45.132
CG3091	22.9733	29.9317	15.6015	16.2803	26.8891	24.1236	26.319
CG31038	10.7527	15.3196	10.4955	10.7772	9.55926	12.0106	11.6463
CG3104	5.98339	5.05683	5.17616	1.46252	5.05702	6.34849	7.1868
CG31064	11.0444	12.6463	9.66473	10.8122	12.5371	10.987	9.89249
CG3107	18.6603	20.8021	24.3109	25.8601	23.3336	19.8224	19.4825
CG31075	25.8703	19.4234	19.2555	16.9222	20.8233	20.5626	16.7591
CG31109	25.8786	28.877	32.1332	27.662	25.9586	22.8789	24.7494
CG31111	49.0756	47.0955	47.3036	63.7913	62.4886	56.1095	42.4708
CG31122	6.77803	9.84033	7.28824	10.2918	8.64696	6.7212	6.3982
CG31125	3.72889	2.99859	2.81856	3.6503	3.58593	4.4836	4.84644
CG31126	101.948	109.63	132.207	136.758	147.853	112.65	137.394
CG31142	58.1412	23.9835	59.1568	55.5063	45.7926	44.8089	36.9621
CG31145	42.102	18.0193	33.8447	26.555	61.1036	44.3086	47.5105
CG31156	13.1582	16.328	15.5671	18.082	13.6303	13.8404	12.9482
CG31176	7.94917	14.2687	14.9268	7.63134	5.048	12.0348	10.5481
CG31195	55.0225	62.2176	68.9039	59.7194	54.5856	58.0362	58.4935
CG31211	12.3736	16.1289	10.9248	18.255	15.2697	16.946	13.381
CG31223	17.7317	27.7127	18.8127	18.6088	21.6665	21.0053	17.959
CG31224	10.3736	15.9032	11.2064	14.6823	12.1861	14.324	15.1178
CG31229	24.5318	21.2336	23.8106	19.7848	25.9544	24.8961	20.4507
CG31249	52.0499	70.2218	70.5772	78.8673	61.8829	56.2479	65.5329
CG31251	33.9969	56.5941	41.0271	54.7278	41.8964	35.6521	32.7415
CG31278	20.3421	19.9233	39.8469	24.9482	26.3057	23.5236	39.0582
CG31301	44.1114	29.9889	34.3393	34.4223	44.1159	46.4178	35.4297
CG31313	138.328	160.263	61.6778	38.4462	169.381	266.299	180.441
CG31324	42.3305	57.2704	40.9752	24.5913	56.3922	57.9709	66.9954
CG31342	11.6288	10.5112	10.2332	10.5171	9.7199	22.6387	24.0202
CG31344	15.4034	26.845	23.0533	18.1134	19.6485	21.9953	26.3519
CG31357	107.857	83.75	92.6982	109.402	95.7593	77.957	79.6292
CG31360	305.555	468.64	236.394	213.392	309.188	364.125	278.883
CG31365	10.2625	12.9242	9.54441	10.0989	14.0319	9.08004	10.1641
CG31368	24.4551	30.6663	27.8013	28.7468	28.3002	28.0271	24.5506
CG31457	12.3846	18.2234	13.2987	10.7159	11.7115	9.85762	8.41865
CG31460	16.3965	10.2048	6.33341	13.5629	17.7433	11.6421	7.01522
CG3149	15.5284	16.3426	17.3487	21.0056	16.2601	15.6899	14.6445
CG31495	13.944	13.4063	13.0591	17.797	14.9857	15.3219	14.8605
CG31510	15.9192	23.0581	25.3311	27.1035	17.4021	17.0801	18.2365
CG31522	13.5336	15.0663	13.7979	8.97543	18.1928	16.8736	17.0057
CG31523	85.2234	91.3095	71.1779	47.006	84.0848	83.3873	96.5415
CG31548	51.9212	35.2797	39.6835	36.7334	53.5175	37.8479	35.534
CG31549	77.0796	85.9098	71.0506	64.3067	92.5724	78.3867	85.8038
CG31550	35.3503	18.7525	29.3423	33.8176	30.183	29.1871	27.6645
CG3156	10.7033	16.6346	11.6237	12.8671	14.3187	14.2619	10.5631
CG3163	27.2557	32.208	28.2505	40.6789	35.6448	25.607	30.3475
CG31633	22.16	28.7893	26.9737	22.3364	23.3974	25.2476	27.6212
CG31635	17.1156	18.0778	16.6484	16.3532	19.4973	20.3684	21.4956
CG31637	17.0102	22.1723	12.5794	14.0475	16.1715	14.4887	15.7372
CG31638	11.5568	23.922	9.58354	16.8458	12.7262	8.31928	11.0106
CG3164	198.043	154.621	200.268	159.796	188.64	228.189	217.18
CG31642	2.54656	36.3973	8.68988	5.86302	2.54848	2.83456	3.14393
CG31648	20.5224	31.0255	25.9329	23.6812	25.0671	17.7448	20.5169
CG3165	14.466	21.5718	12.3715	11.8584	14.4283	9.45092	11.4146
CG31650	36.822	51.4844	33.0011	31.3364	38.9995	36.0765	43.6803
CG31673	61.646	58.2096	58.6603	50.2634	51.8417	51.1759	55.2234
CG31676	152.608	139.971	130.263	123.792	150.881	137.647	116.129
CG31678	9.12857	13.8662	11.9727	12.7189	8.38512	9.56162	8.09321
CG3168	10.802	6.76518	7.72887	8.06557	10.3109	17.2684	12.1235
CG31681	0	3.79558	4.46724	6.2638	0	0	0
CG31689	28.278	27.4152	27.7971	23.2251	23.7835	31.1267	27.4229
CG31694	98.2948	108.753	97.7535	80.6011	83.1	76.3579	83.7427
CG31705	168.034	202.222	204.587	231.871	167.893	153.926	134.621
CG31710	53.3566	128.572	49.0464	50.0812	61.6967	43.1818	32.8722
CG31712	7.7922	9.92635	5.2269	4.6724	5.84943	5.44901	9.27422
CG31715	279.42	231.535	213.959	165.432	262.295	172.311	130.905
CG31717	140.794	182.613	140.701	126.948	149.169	148.388	143.823
CG31729	47.7958	55.7325	63.3893	64.6543	57.38	61.247	54.2089
CG31743	29.4331	33.9558	34.6091	28.1216	38.1364	28.8217	37.1463
CG31751	20.3328	23.3295	20.5068	18.089	22.3468	20.1849	18.7261
CG31759	12.2928	10.2125	10.9015	13.3019	14.5812	12.0643	12.1393
CG3176	44.7212	25.1421	16.1605	20.2323	58.4785	26.2235	11.6161
CG31793	4.4497	4.36536	5.74302	6.37543	4.23076	4.7246	4.15572
CG31800	58.0035	82.6124	47.4638	35.9527	50.4249	49.1833	35.6281
CG31808	2577.65	2068.69	3327	2062.3	2365.19	1922.43	3105.04
CG31826	12.1879	19.0208	17.6568	12.2739	13.355	8.71768	9.31852
CG3184	21.8899	29.3914	25.4736	21.6392	29.4326	24.9457	23.6749
CG31855	267.937	359.507	239.215	288.128	281.029	255.348	278.386
CG31869	105.17	35.9156	50.8764	82.9644	144.983	113.208	96.5599
CG31875	19.1925	26.7472	16.6464	19.8012	14.1837	17.1844	28.1759
CG31898	4.64014	5.75179	8.53206	6.45758	4.96087	5.39762	6.48228
CG31908	20.3587	32.3789	18.3259	14.9951	14.5067	13.106	17.8651
CG31915	13.046	14.6082	12.0825	12.4476	15.2754	13.3683	12.0948
CG31917	18.3427	24.9771	15.9054	10.9712	14.1592	11.196	10.4226
CG31922	37.0505	35.5094	33.7277	40.1794	49.7823	36.6523	34.1719
CG31935	10.4877	14.9822	13.0213	13.5933	12.9241	11.0361	11.8007
CG31937	33.0498	46.271	34.7021	25.4082	33.5732	26.8706	36.4146
CG31955	100.508	285.461	160.381	180.204	58.6435	69.3063	60.9523
CG31957	36.8418	44.598	41.267	47.447	40.8508	31.3711	35.1337
CG3198	24.1445	42.5747	22.4966	18.5444	22.2931	20.5172	26.2078
CG31997	117.968	124.224	147.543	154.251	156.6	208.101	174.714
CG31998	25.2435	33.3914	30.9835	35.7036	27.3225	24.5292	24.732
CG31999	6.41819	7.72275	7.94381	8.3287	7.67219	7.82763	8.2942
CG32022	97.423	187.62	119.743	102.948	103.22	126.794	117.59
CG32039	407.468	385.961	318.14	314.137	377.19	387.136	292.357
CG32066	46.3014	42.0872	42.2894	40.0134	45.4344	37.4591	38.8038
CG32069	243.95	338.068	334.739	222.298	293.627	214.21	224.322
CG32075	36.6991	41.9847	39.9303	39.6726	32.8973	29.2689	30.2914
CG32091	78.6623	41.0824	109.411	89.0073	66.2485	129.14	126.216
CG32095	23.7389	22.5661	22.0238	24.8113	20.7502	20.6554	21.0418
CG32099	21.3108	15.1814	14.6427	16.0259	15.7724	21.1682	21.0793
CG32104	24.4392	30.0705	18.5081	22.2563	20.0577	17.9538	16.6499
CG32109	50.9549	67.6197	50.3453	37.5677	50.3051	61.2908	51.9761
CG32137	14.5237	14.2151	10.7077	9.22077	13.9723	13.1263	15.0128
CG32147	20.1055	35.1844	22.4696	12.3984	16.0495	19.8862	18.7359
CG32152	18.0597	11.7302	13.7576	18.6437	15.6295	13.8937	16.4302
CG32163	9.58382	7.63626	8.78467	9.84687	8.50498	7.59831	11.1222
CG32204	6.3059	2.7175	6.35451	4.4967	4.833	5.28346	4.03905
CG32221	8.0582	7.35364	9.82858	8.64416	9.22854	10.2085	9.60493
CG3223	63.4111	68.5793	61.0712	71.8277	60.2987	55.5824	57.1062
CG3224	154.391	163.851	96.4306	104.871	185.7	113.904	96.4368
CG32243	72.4114	106.28	95.8686	86.2635	85.1942	111.184	98.962
CG3226	302.469	715.282	230.12	250.016	306.517	286.956	254.322
CG32262	7.41087	12.7313	9.23151	8.27907	6.9319	3.46636	7.19263
CG32264	22.0428	18.7487	15.6377	24.2072	22.7156	27.2804	21.603
CG32267	2428.01	3194.51	2961.35	2862.21	3010.64	1413.42	1463.39
CG32276	5241.1	6092.27	4686.76	4834.52	6521.09	4501.18	6651.39
CG32278	143.818	139.064	155.38	124.812	145.046	132.759	157.55
CG32280	80.8087	118.671	106.099	125.617	125.679	90.457	106.363
CG32281	17.7434	15.9653	14.9907	12.8584	23.8069	17.3274	18.1293
CG32344	36.8738	32.5104	35.6135	35.3701	32.4816	31.3525	31.2167
CG32354	11.7231	8.22786	12.0459	11.0696	7.46292	11.0405	10.7901
CG32365	20.3782	17.1501	14.5692	15.7727	22.2532	20.1744	21.8201
CG32369	7.65027	8.80021	6.83868	7.96771	6.74525	7.03954	7.41772
CG32409	72.6821	72.9668	66.986	77.3185	74.3774	65.8921	70.6107
CG32425	88.4446	49.0331	69.8501	46.1928	87.0899	95.2756	100.97
CG32428	53.0743	64.501	43.6845	43.158	67.0959	48.6841	63.6097
CG32448	129.574	68.2314	80.6035	85.0384	129.27	151.506	106.382
CG32452	10.5927	4.85461	6.61424	9.17852	13.6881	9.60256	8.19515
CG32473	39.656	38.5505	42.9348	42.296	46.4217	53.1584	45.7906
CG32485	24.8866	37.2767	30.1166	23.667	20.5591	18.6702	25.6692
CG32486	60.3172	181.867	56.6644	51.7731	67.547	71.766	66.7752
CG3251	18.3657	14.951	14.3637	8.78353	5.2225	6.4409	10.2342
CG32512	33.7059	22.077	30.4092	43.9041	41.3441	46.0083	37.3836
CG32521	84.6767	67.81	78.3568	100.99	104.67	124.885	106.397
CG32533	5.94643	5.09408	6.08412	6.98476	6.7191	5.31598	3.61175
CG32549	42.1425	66.3834	44.7648	50.8416	44.6784	33.3907	32.9827
CG32576	128.368	158.138	161.286	170.894	171.816	146.306	196.83
CG32579	10.9252	24.5468	14.0999	7.02292	8.14952	12.9696	12.0399
CG32581	10.0458	13.1363	11.6583	13.3216	12.0213	13.2532	8.81642
CG32590	33.7887	60.1322	43.0379	51.7678	41.5123	28.3087	34.4319
CG3262	70.7015	68.8159	76.0605	76.0306	73.4345	65.0971	71.1216
CG32625	306.84	241.435	310.33	358.137	415.028	572.84	550.838
CG32638	48.287	36.6878	42.8583	52.2126	58.0089	41.11	35.6607
CG32687	63.9773	52.3735	73.1774	70.1213	57.9383	67.3747	73.3641
CG32708	38.4869	48.8251	33.206	37.728	36.3376	49.5117	36.5632
CG32720	0	0	0	0	0	0	0.5857
CG32756	5.49539	6.89059	5.26853	4.95313	6.74779	8.18987	5.59792
CG32767	8.65735	7.71593	7.49417	10.6789	5.81029	6.29647	6.78906
CG32772	24.7593	19.175	17.1592	17.4113	29.9093	23.6413	19.8892
CG32795	23.334	18.2475	30.0096	24.3371	16.8784	24.721	28.0249
CG32803	18.6625	18.6629	10.2085	10.3755	18.1027	15.0092	11.9234
CG3281	10.2614	8.09558	11.0543	11.5051	14.3242	13.2161	10.5994
CG32813	8.27685	4.9346	4.88531	7.12813	6.1038	7.24434	6.77449
CG32814	153.539	83.8035	107.516	87.9916	9.71021	15.2594	35.1072
CG32816	16.6345	14.3468	23.0918	22.7323	16.1253	24.7709	17.4198
CG32834	0	1.07965	2.86178	3.63972	0	0	0
CG32856	158.672	68.5525	90.4465	117.169	157.158	88.4961	58.696
CG3295	59.5909	89.2652	62.9092	55.9842	49.5717	54.6888	63.9841
CG33051	41.6284	41.8947	40.3169	34.6809	37.1537	39.5121	35.5306
CG33056	30.6785	29.1744	30.5105	26.9251	31.7831	43.9021	28.1047
CG3308	18.629	33.3585	20.5294	18.6672	20.0704	17.9369	19.6492
CG3309	8.88929	14.3296	8.09409	9.23653	10.9339	8.25154	6.82296
CG33090	4.7167	6.76687	6.49792	5.40599	6.646	6.32568	7.39645
CG33095	1.78204	2.41927	2.03623	2.95261	2.15217	1.69144	1.44234
CG33096	75.1427	73.8357	91.3219	91.2849	103.355	75.7138	76.3933
CG33107	32.5752	32.1749	26.14	21.239	28.3004	19.5921	21.1437
CG33108	24.9572	18.0953	29.7561	30.9695	33.032	27.7303	22.8944
CG33111	14.6585	14.7492	13.927	9.75609	15.3723	16.0888	16.8715
CG33116	22.7678	28.618	28.4379	25.3569	29.5985	26.1353	28.5657
CG33129	339.412	300.136	336.645	428.098	442.231	357.115	305.89
CG33144	8.81037	10.2773	6.144	6.6857	7.78429	7.29095	6.83337
CG33155	62.7954	104.746	41.664	17.8176	25.5161	8.50446	10.7595
CG33156	6.43612	8.8405	7.56374	6.52715	12.0914	9.64651	11.5188
CG33158	23.0345	25.6319	31.3889	33.4571	22.6862	24.2972	22.8965
CG33169	181.84	120.481	102.123	153.217	274.087	172.323	202.685
CG33170	1281.19	1135.53	1742.07	1686.52	1271.8	1195.08	1782.65
CG33172	7.00382	8.84045	8.78271	8.83891	7.1537	8.66284	7.17941
CG33181	4.98077	2.94443	3.2586	5.37395	3.48213	3.08333	3.76565
CG33199	457.433	390.54	332.148	368.9	432.468	515.582	438.045
CG33213	10.978	10.0784	8.96063	8.93232	7.60973	5.9734	7.05592
CG33217	19.0001	23.3801	20.1462	20.3558	19.3981	14.1119	20.0989
CG33228	79.0767	68.6927	104.808	118.226	69.3802	79.4393	109.515
CG33229	80.7184	82.4783	45.9729	51.4564	77.3045	70.3784	74.1737
CG33230	7.30924	16.1136	7.02715	7.01916	8.6404	6.87878	8.52326
CG33298	9.87181	8.16395	8.88713	11.2187	9.30779	11.5798	10.1244
CG33303	170.952	150.593	144.057	154.152	193.482	185.107	176.097
CG3335	16.2493	15.459	15.0215	14.8856	15.3106	15.5343	14.8304
CG3337	21.8074	27.2953	38.1125	26.7959	33.8816	32.8463	30.716
CG3342	12.3077	8.03099	10.8076	11.6797	10.781	11.1132	12.5797
CG3348	422.519	307.696	351.214	236.806	543.196	541.83	546.277
CG33494	354.701	506.1	653.71	267.498	374.729	311.415	449.994
CG33506	37.9925	45.8296	45.8098	50.7962	44.6386	45.1922	41.9922
CG33521	3.00363	2.48742	2.8705	4.6711	2.05397	1.98384	2.51997
CG33523	79.9746	86.3428	51.3152	37.5197	73.36	64.6647	59.4381
CG3356	41.3929	57.6597	46.4767	42.5026	34.89	44.7659	45.8629
CG3358	53.8553	39.62	51.5752	60.5244	54.0828	55.7284	59.2152
CG33635	36.0034	46.8151	54.5554	45.5217	49.4217	54.1593	50.234
CG33671	74.6583	38.1908	67.1232	52.4773	79.4984	76.9975	74.9067
CG33672	228.372	228.912	228.317	250.682	210.413	153.681	162.222
CG3368	18.6266	23.0846	19.7732	20.2054	18.6239	18.9684	19.8314
CG33695	29.9359	31.0713	25.5959	33.1333	29.0194	27.3492	22.945
CG33722	43.6174	30.56	34.7166	33.5584	43.7765	42.2617	42.3584
CG3376	16.6037	29.3747	19.1769	15.9933	15.7263	21.7194	24.6558
CG33774	2839.49	2007.09	2288.96	1639.12	2893.41	2746.07	3307.87
CG33785	76.7978	81.4608	63.5849	69.4797	45.2825	45.3985	38.5651
CG3386	12.1629	20.8431	11.1562	11.2216	11.2824	13.3716	17.9836
CG33941	72.1117	69.3001	87.7548	83.0259	88.2419	59.405	77.57
CG33946	4021.52	1926.16	3301.48	2840.15	8799.09	7221.56	10157.8
CG33964	8.42807	8.002	6.97526	5.24475	7.20623	9.27628	7.65957
CG33969	13.1253	16.5045	15.0261	10.3784	17.2567	15.693	14.5263
CG33970	17.361	8.45428	31.4215	26.0037	22.0949	18.1197	22.2668
CG33977	219.811	329.829	160.177	178.527	266.081	166.293	134.393
CG33981	164.87	185.058	163.228	190.723	181.701	155.624	123.399
CG34008	40.3777	32.2119	43.9711	38.012	33.4067	43.1619	42.7986
CG34015	54.0548	59.8153	60.6549	46.2803	44.2537	33.8936	50.2873
CG3402	104.961	114.627	102.935	117.913	95.4284	86.0312	116.051
CG34039	37.1504	35.0278	36.241	33.0162	28.0924	33.3146	37.5295
CG3407	6.55234	8.02631	6.79497	8.77943	4.89825	6.43228	5.34693
CG3408	35.9185	44.0326	43.2813	48.7528	44.3456	34.5776	36.7726
CG34112	24.5247	18.9466	13.6913	4.5465	12.9857	13.0019	9.7702
CG34117	195.608	182.727	212.672	185.65	181.166	205.96	201.254
CG34125	183.946	141.488	223.193	221.162	199.323	179.746	176.26
CG34126	8.35638	14.3449	10.6214	11.9651	10.2394	10.0123	9.30749
CG34132	745.547	620.249	950.111	605.945	730.79	992.47	1173.63
CG34133	13.7182	18.0972	14.4335	12.4128	12.2083	10.7571	9.70109
CG34134	0	0	0.908215	3.40815	0	0.852213	0
CG34140	39.1436	48.3323	42.5435	45.5388	41.6487	40.3357	42.4997
CG34148	41.2271	35.4465	33.4509	44.8684	33.7678	40.0499	34.5642
CG34150	90.4723	99.9347	78.5201	67.6556	70.2486	82.6568	72.5853
CG34159	296.136	246.886	247.526	338.375	291.046	265.456	256.56
CG34163	353.282	307.3	317.159	360.201	364.935	289.646	242.639
CG34166	39.0283	22.8388	22.7226	29.0455	60.8971	88.1055	40.6337
CG34171	0.621196	0.873715	0.162283	0.24272	0.390016	0	0
CG34174	27.2238	40.3081	33.951	44.7475	42.5889	30.4546	27.4224
CG34179	31.4496	33.9391	22.9942	34.089	37.151	23.6177	19.3661
CG34183	63.9324	173.716	86.9452	125.48	57.5387	72.8988	70.2676
CG34195	16.3719	14.5418	19.1313	15.0444	20.9554	17.2622	17.8508
CG3420	217.508	159.103	231.391	285.947	188.348	210.728	187.146
CG34200	4799.12	4930.36	5639.86	5429.57	5512.58	5915.92	6227.91
CG34213	34.7218	14.5903	34.2172	30.6654	41.1449	19.1826	25.78
CG34228	344.408	398.694	377.325	305.923	425.716	334.908	439.55
CG34229	77.7726	97.7894	99.9733	79.981	76.9767	70.9266	109.862
CG34242	557.424	560.917	462.646	528.001	342.69	298.524	283.508
CG34250	775.256	914.781	811.325	1025.78	798.393	764.213	995.024
CG34259	0	0	0	0.141818	0	0.089874	0.139246
CG34261	105.142	81.555	105.354	82.0613	103.653	120.686	105.537
CG34293	120.185	77.2587	134.657	130.59	154.803	135.311	148.116
CG3430	38.3392	35.9491	55.1509	59.482	35.9757	33.8579	40.2914
CG34310	119.136	227.397	131.67	149.702	186.686	154.608	205.533
CG34325	201.226	236.26	136.375	102.534	216.406	157.919	141.836
CG34330	160.284	103.076	76.2298	29.1777	156.829	71.4359	25.6198
CG3434	29.6463	28.8152	32.8784	33.0958	36.5278	38.9159	30.5455
CG34347	26.0062	31.6661	22.218	32.758	26.0483	27.5403	25.5567
CG34348	55.6464	30.4613	54.1374	59.8632	76.8104	66.2619	72.487
CG3436	113.088	89.6074	116.056	120.975	125.169	136.946	123.845
CG3437	1.49165	2.41588	2.19528	1.23765	1.32918	1.00462	1.21366
CG34376	6.20644	7.78789	6.615	10.2357	7.10664	6.43881	8.45315
CG34401	8.09339	9.49206	8.6134	11.0238	8.94801	9.8912	10.2241
CG34404	3.25342	4.51268	3.65313	5.19739	4.97509	2.1973	3.36562
CG34408	19.5626	17.8328	21.2365	27.216	25.5844	23.4589	18.7704
CG34417	35.4658	29.9504	32.0589	47.6987	33.6108	39.9879	34.7622
CG34445	27.2249	24.8828	41.3254	25.1407	29.267	18.5425	30.6813
CG34446	156.666	127.2	232.903	143.694	127.081	135.257	184.71
CG3448	20.609	18.2699	15.0911	20.3295	27.564	24.0706	26.56
CG3500	46.9294	63.4546	57.1914	46.4712	52.1739	38.5296	67.6684
CG3511	25.7439	19.7821	29.7182	31.1815	25.2263	22.3188	21.3276
CG3520	6.07656	6.8209	9.70487	11.0346	5.62946	8.53668	8.81692
CG3527	75.6038	98.3747	71.1443	75.8254	86.225	75.238	90.6892
CG3529	49.7592	69.2358	38.9102	40.6232	39.7654	46.7754	47.9723
CG3530	15.3235	20.1542	14.341	14.3916	15.731	13.4134	13.0389
CG3534	5.81837	8.10813	7.0945	7.1742	6.23767	7.38133	7.86636
CG3542	31.3513	36.3285	40.1674	47.4034	35.6388	33.566	36.8719
CG3552	17.323	16.5834	18.1372	13.7806	17.2334	19.0341	16.268
CG3558	13.3936	23.7462	14.695	15.8389	14.9819	12.7187	13.0348
CG3566	153.098	101.743	107.063	130.487	173.46	95.5609	111.355
CG3587	28.4274	39.0526	27.8044	23.46	26.4666	23.8781	24.2957
CG3589	23.7496	28.8038	23.2002	23.6892	20.0489	19.5438	20.9199
CG3594	32.506	27.9259	21.7646	18.5933	30.3755	26.4491	19.2437
CG3609	102.856	75.2325	86.5946	87.2781	100.582	81.9932	78.6945
CG3625	31.6863	24.9052	31.7342	24.0058	27.2053	32.2197	33.9152
CG3626	14.115	16.8527	10.0383	12.8117	14.7874	14.2667	12.7628
CG3630	23.7711	30.6556	21.2342	25.5121	21.4889	18.057	20.1749
CG3632	15.1307	21.1928	21.4002	24.8933	19.1864	17.3739	16.0904
CG3634	20.4559	39.0898	23.8408	25.6802	25.7024	19.1273	19.801
CG3638	61.734	68.5584	67.8352	62.5592	66.7887	62.8583	75.5292
CG3645	29.6694	27.5318	23.1874	25.4857	27.0269	26.9214	22.3189
CG3651	27.7057	23.2295	20.1583	20.134	24.9058	22.0109	22.1094
CG3652	97.1025	121.298	104.6	95.4492	107.393	91.2415	92.9921
CG3655	39.4987	52.0359	34.7013	35.3807	46.9972	55.0522	43.6997
CG3662	970.165	930.685	820.775	723.524	895.3	897.016	1017.77
CG3663	88.3853	90.8346	100.1	112.769	93.7428	93.1254	87.4369
CG3679	40.4133	20.2081	28.3687	34.4127	32.2774	31.4194	34.4552
CG3700	1.71523	2.83308	3.6463	2.15924	0.503733	2.42078	2.01566
CG3702	73.4963	66.8817	87.7449	95.8812	77.4721	83.5933	74.1948
CG3704	37.3036	55.7179	38.7626	38.7448	30.3927	30.3513	36.1118
CG3709	11.3884	14.5981	11.3547	13.0908	9.78002	16.1881	13.3758
CG3719	84.1255	104.212	95.3785	97.2619	91.6856	86.9987	87.9733
CG3726	21.7827	13.4093	16.0627	21.2582	22.2359	25.1183	23.7497
CG3732	26.0919	43.6851	25.1251	31.0927	29.9229	19.931	27.7811
CG3735	20.0334	25.6444	22.6989	24.8573	20.2763	20.9576	22.5495
CG3740	66.3567	72.9034	56.757	54.9931	64.3225	56.7776	78.9254
CG3744	13.8934	23.2379	15.0939	17.7837	14.2089	15.9582	16.3201
CG3746	8.06953	12.6275	8.52778	4.36657	2.14197	5.11801	8.70217
CG3756	57.8512	69.6434	48.6077	56.6166	57.6088	51.7632	49.5148
CG3760	243.94	159.192	205.844	210.704	272.854	182.207	211.174
CG3764	7.16117	9.25666	7.82998	12.782	6.91064	6.4511	5.20171
CG3770	34.113	32.1757	38.1276	14.3828	34.2381	29.715	34.6021
CG3776	102.21	101.986	110.058	121.735	145.388	122.608	135.79
CG3781	15.9275	16.9697	13.4209	11.1274	18.6419	13.5916	20.5922
CG3792	84.0384	72.6054	62.7517	49.0511	83.3231	72.5705	64.3655
CG3793	31.4842	97.1141	30.2474	28.005	38.5101	29.9397	39.0814
CG3803	35.8131	33.3809	40.5935	37.7213	31.8712	33.5054	36.9982
CG3808	20.5613	20.6041	17.0396	18.2247	19.4939	17.7876	17.4721
CG3815	11.8471	12.6714	13.0312	11.4477	11.0162	11.9575	10.9546
CG3817	49.1185	46.9386	49.4685	50.7345	55.9856	50.0765	46.3152
CG3831	7.81582	4.39707	9.15849	8.40517	6.83491	7.41923	9.6674
CG3847	58.4468	49.8604	26.2997	29.568	53.6492	35.8989	35.1106
CG3860	26.214	20.6339	20.3998	18.0077	17.3441	23.3486	24.7814
CG3894	18.191	22.7074	14.4498	13.2787	20.5903	11.354	14.222
CG3902	150.626	147.619	123.284	110.037	149.64	114.309	123.427
CG3907	26.1495	43.5013	34.9533	29.5194	30.505	28.1674	30.215
CG3909	74.1481	48.8395	74.6562	83.725	91.6215	80.1712	77.1943
CG3918	21.4655	27.9528	17.6307	21.5286	19.1902	15.9631	18.9427
CG3919	17.3961	12.5333	14.2477	15.4244	22.3984	23.7605	18.8126
CG3939	131.276	72.033	79.219	64.195	122.575	83.3498	73.9089
CG3961	11.5319	8.66512	12.8922	11.2931	9.93645	14.6144	14.9387
CG3995	22.8583	33.5701	27.1436	26.6208	26.2345	23.6237	21.8561
CG4004	39.1009	37.2539	29.1419	27.4654	30.9364	33.4939	29.0663
CG40045	649.596	693.769	736.753	642.304	829.098	473.797	529.543
CG40160	39.3211	21.9849	53.9412	56.1134	50.0444	53.566	52.0185
CG40191	98.7333	91.5351	114.222	100.113	111.205	99.6058	110.808
CG4020	4.25567	2.50622	3.22177	2.77632	2.55232	3.49141	3.64523
CG4022	11.1983	17.6141	10.483	8.4657	8.07719	6.99588	9.55601
CG40228	797.527	1114.52	917.838	903.641	1278.44	945.569	859.147
CG4025	54.2964	85.6789	54.1807	46.7275	56.0973	57.6201	60.7749
CG4036	25.6126	24.5088	22.5495	19.1536	28.6027	27.9874	21.0877
CG4038	236.561	231.495	223.447	198.884	198.141	188.996	204.342
CG4041	11.484	14.0131	11.8144	9.11503	12.3693	8.73023	11.3048
CG4042	46.4951	41.9535	39.5787	41.1801	37.6801	47.575	38.9006
CG4045	59.6818	59.7911	66.6742	70.2234	61.4407	54.6123	56.132
CG40472	0	0	0	0	0	0	0
CG40486	10.6374	4.71629	6.40154	6.79017	8.72762	8.59988	4.48672
CG4049	9.10505	10.5447	9.01448	12.1968	8.51524	7.72134	6.23973
CG4069	35.1387	37.5293	36.4858	41.5261	35.6594	37.0694	34.2522
CG4074	27.7528	27.2082	23.7337	16.7714	21.8057	24.4158	36.0789
CG4078	11.6929	13.9091	13.8322	14.3194	11.0997	11.5047	11.7748
CG4080	31.8197	42.5386	32.5435	31.5284	34.5997	34.8954	32.5989
CG4101	2.32668	2.28034	2.48496	1.78352	2.45264	4.31335	1.50459
CG41099	43.7004	22.9626	43.9603	46.4907	52.6245	48.0572	40.291
CG41128	1271.29	1284.28	1054.72	1189.87	1547.46	1211.16	863.781
CG4119	24.9946	35.1903	21.9752	31.0721	31.1924	20.0355	18.9717
CG41378	57.1514	17.4235	85.2758	90.6381	59.9724	50.6295	65.758
CG4174	0.324887	0.807307	1.21975	1.26384	0	0.223877	0.268352
CG4199	22.7637	38.7826	19.8414	17.6176	18.1435	20.823	22.2138
CG4210	62.3649	41.8879	65.8824	69.3384	112.45	125.929	86.6566
CG42231	31.7187	42.9747	36.7669	46.507	37.7552	23.8247	34.6914
CG42232	36.7942	32.7057	47.9915	63.5712	39.5375	44.8611	40.1361
CG42238	36.3651	45.8011	44.7886	50.45	57.9094	27.247	30.4026
CG42239	836.867	393.006	470.739	507.442	843.999	918.924	586.652
CG42240	73.4056	74.1093	45.6496	63.0022	53.1476	64.3373	65.2544
CG42245	73.0493	87.6961	66.2711	79.5423	79.6983	70.9607	58.6902
CG42258	97.2118	91.3803	68.5256	53.132	85.6126	53.0664	51.1327
CG42259	45.1978	28.2662	38.529	26.1225	44.1967	27.5416	31.9532
CG42260	0.633873	0.3541	0.288629	0.184289	0.131081	1.12109	1.99733
CG42268	8.98333	31.9028	8.80691	6.28321	6.3788	5.59793	8.32387
CG42271	14.1247	33.1386	8.6377	8.98414	18.1947	14.6636	9.57984
CG4230	42.0711	45.715	26.3113	35.9089	36.0437	26.0912	25.1489
CG42307	128.832	178.624	134.276	131.354	116.962	104.339	121.404
CG42308	117.983	264.183	103.633	134.301	210.297	128.768	142.599
CG42327	15.42	22.6902	17.9601	18.609	14.6442	18.3593	19.3399
CG42336	2743.35	1904.33	2271.91	2655.18	2922.9	1843.82	2111.38
CG42342	24.918	14.1036	11.6894	17.5394	21.2516	23.4201	21.4706
CG42354	24.7952	22.4875	21.5464	16.2611	17.7557	19.3883	21.0454
CG42359	60.962	55.1883	82.964	60.173	55.5365	56.4815	60.2223
CG42360	23.6429	37.1146	26.6641	26.2595	23.1441	17.5299	20.1932
CG42371	393.964	291.217	230.812	278.703	338.032	323.418	216.165
CG42375	146.416	116.242	93.1422	85.1929	112.271	90.7544	100.935
CG42376	230.867	237.374	179.692	214.496	201.324	179.862	94.5327
CG4238	9.72908	6.03582	9.0066	7.65793	10.5545	8.48187	8.73598
CG42380	62.6916	34.8824	107.056	87.0725	127.261	78.926	80.6242
CG4239	15.9644	20.9281	16.8301	13.8179	13.6021	15.8042	18.6237
CG42394	264.22	230.523	235.732	438.399	214.299	334.895	329.899
CG42445	33.9464	33.7768	39.9348	13.1785	53.5791	35.0183	48.7763
CG42450	3.21547	1.6518	1.87412	1.7929	1.77918	2.20974	2.25664
CG42456	88.4434	87.4939	73.7353	103.006	28.4773	65.2893	69.7449
CG42498	60.8392	61.7666	78.9756	79.576	81.7167	83.2738	67.6549
CG4250	1229.42	887.331	1092.38	1091.72	1155.56	865.682	987.061
CG42502	1010.06	951.73	958.157	1342.39	656.521	1570.49	1447.96
CG42514	26.0584	17.3493	30.5645	32.0402	26.8167	26.1924	31.1935
CG42542	122.891	135.897	94.6818	118.306	147.359	130.62	115.139
CG42553	18.99	26.4094	13.7182	18.6268	20.6163	18.6146	20.0944
CG42554	36.5552	54.5797	36.7923	38.3187	44.6182	42.0676	34.2358
CG42557	33.6683	32.791	20.0009	27.3285	32.1107	21.5543	21.9098
CG42565	1471.14	1103.88	2228.69	2366.93	1425.77	1077.33	1333.37
CG42566	3901.45	2020.29	2958.06	3691.5	4241.89	2761.58	3490.3
CG42588	2.22874	5.66504	3.73645	3.89741	2.26699	2.24936	2.0227
CG4266	31.0211	54.3951	28.7908	39.4666	33.6751	30.2298	28.1874
CG42663	17.1923	18.465	16.0114	13.6955	20.3355	16.2614	19.0639
CG42668	15.8252	17.1282	12.4273	14.8706	14.4638	16.1998	16.8778
CG42671	10.2176	11.4795	8.58193	11.0928	9.82958	6.75067	6.88499
CG42672	14.28	12.8614	15.6788	18.5815	14.261	17.8836	15.3425
CG42673	28.4166	13.268	23.8582	20.5642	21.4951	25.4598	25.9273
CG42676	36.2974	72.0764	18.5233	42.4317	55.8362	50.6672	40.6528
CG42699	4.24589	5.47019	4.02523	4.10071	5.7236	4.5746	4.62925
CG42705	0	37.5455	34.5167	8.87446	11.3613	5.33058	0
CG42709	38.7269	31.4875	20.437	24.8351	35.2452	33.8831	27.925
CG42724	42.7611	55.1448	42.3126	57.3007	43.3917	44.7831	41.7476
CG42726	7.94969	5.19852	7.46357	7.15799	6.41	5.83339	8.15943
CG42747	18.9084	8.33427	15.5297	10.7378	19.2863	18.8861	16.992
CG42748	26.9734	32.0769	32.5702	40.0608	31.5645	32.5962	33.85
CG4278	75.8596	55.5664	73.2463	91.6106	88.6994	92.6483	74.9853
CG42780	0	1.51111	1.46759	1.73808	0.478424	0.500019	0.312051
CG42788	7.12266	5.40084	6.96837	10.1233	7.62926	7.69849	7.35005
CG42797	8.26746	15.5933	12.0935	8.01345	7.569	9.88211	7.6261
CG42806	131.642	66.8195	58.9389	45.0969	100.311	63.1362	57.5239
CG42807	19.1775	31.2222	28.0762	17.2867	19.1859	13.2327	14.5665
CG4281	16.8153	21.2253	15.8784	16.96	16.5331	15.9237	14.8189
CG42813	80.1006	62.1111	59.749	54.0471	66.9496	61.0283	69.0437
CG4282	10.8525	16.1588	12.0383	11.5481	14.6322	10.2947	8.16533
CG42822	81.8921	41.4879	54.4658	37.1196	68.4366	76.4264	67.6942
CG42837	7064.64	6752.93	5064.89	4372.89	7418.89	6246.29	5890.26
CG42857	25.1389	22.6246	31.6509	22.2134	23.7554	20.6109	38.3192
CG4287	19.0495	24.705	21.0216	13.1401	17.5142	17.9888	18.4738
CG4293	53.4939	72.0086	58.2723	57.5993	66.601	60.6456	62.571
CG4294	9.01845	14.4498	7.59448	10.4765	9.12908	7.91813	9.96202
CG43051	0	0	0	0	0	0	0
CG43062	5.69362	5.39561	4.05622	5.61031	9.34811	7.9915	11.3107
CG43074	0	17.2553	24.0989	29.3646	0	0	0
CG43078	2.3374	2.55284	1.98616	2.42253	2.84269	2.2469	2.75601
CG43088	9.99286	11.5464	16.2967	8.08993	4.34585	2.18667	7.84924
CG43090	0	31.4745	38.723	32.0764	0	0.400247	0.499965
CG4313	3.68221	1.68809	4.11136	4.37181	2.0028	2.69938	3.00887
CG43134	34288.4	21363.9	22875.9	31014.9	26585.6	33290.3	43178.2
CG43156	120.74	193.096	156.84	125.098	158.897	198.864	101.726
CG43191	2.23936	11.5479	1.43753	0.960617	1.60178	13.6139	23.7698
CG43295	34.4568	26.2773	44.1978	34.015	35.8498	21.5738	32.8926
CG43313	5.7032	8.19556	5.22661	6.41177	6.922	5.82904	5.70476
CG4332	38.2044	36.3027	48.2466	46.4656	38.9566	35.4269	39.7534
CG43340	7.38097	4.23722	2.70422	6.13885	4.96853	7.1085	6.95912
CG43346	44.3045	58.2814	35.4478	25.4656	28.09	31.5865	39.0375
CG43367	7.14161	7.35038	8.40981	10.9113	8.64985	8.63714	8.74825
CG4338	9.12662	2.33727	3.10494	4.53574	6.31583	7.19663	7.23834
CG43394	14.675	8.4862	10.1748	15.4801	11.5297	11.0176	9.45882
CG4360	23.6974	22.821	25.1605	14.4674	18.9276	14.2208	16.7524
CG4364	85.4769	106.772	86.4635	72.7085	79.8097	74.1996	88.2616
CG43658	14.8612	6.79885	10.8884	15.8635	14.1535	17.1203	17.3387
CG43675	4.1627	1.63145	1.08668	1.70424	2.06379	1.29314	2.40438
CG43693	378.488	353.629	300.958	389.757	455.749	468.962	396.397
CG43736	36.6514	33.0415	30.5805	39.5271	34.4705	29.8641	32.0246
CG43759	9.66893	6.00716	7.14603	7.32509	8.07074	7.54585	6.2065
CG43781	167.76	174.918	145.701	174.204	285.342	94.5629	96.2627
CG43783	13.2651	11.1103	14.7156	20.8317	18.0789	15.5027	12.262
CG43867	2.83082	1.27192	2.14177	2.92338	2.42045	2.8891	2.28343
CG43886	354.708	170.48	323.126	242.445	458.848	308.209	263.635
CG43897	2.44922	1.80578	1.78432	2.20554	2.91617	2.98425	1.55234
CG4390	197.728	139.373	141.801	173.786	194.733	156.558	153.086
CG4393	8.95829	2.5481	6.06973	2.70456	5.91866	10.3579	10.7337
CG44000	157.244	139.95	116.46	128.394	187.54	135.28	135.117
CG44001	35.3976	50.623	37.2605	25.8057	31.4446	33.9869	51.7095
CG4404	22.3971	21.2216	20.1523	18.4294	16.9358	15.2067	19.727
CG4407	26.465	36.3572	21.5963	19.3173	23.4543	26.5399	29.9162
CG44085	43.2799	30.4809	27.7618	58.4066	19.2658	40.0146	54.4053
CG4415	90.5443	52.156	37.7026	29.2504	18.1097	39.2431	87.7131
CG44194	421.531	393.827	339.472	427.87	433.532	439.393	331.973
CG44242	780.247	630.976	479.157	342.977	933.437	610.741	545.31
CG44243	66.4673	81.6332	49.2076	66.7117	68.7646	59.1875	52.6192
CG44245	13.9922	17.0155	10.752	10.8916	12.8109	8.9798	9.83349
CG44303	298.182	191.335	242.555	239.667	242.172	229.739	205.562
CG44325	1120.02	1093.21	890.734	851.596	1154.97	1261.31	1386.83
CG44476	907.932	260.156	738.198	823.275	882.843	599.906	378.055
CG4452	152.356	95.7621	91.6668	102.46	135.752	87.7675	89.8367
CG4455	117.186	252.003	168.715	146.919	104.025	101.808	137.324
CG44774	18.9507	38.4285	25.248	25.4128	24.0364	21.4717	20.2459
CG44838	4.92513	4.96025	4.5524	4.73433	4.88328	2.95355	3.6935
CG4497	14.6374	18.6659	16.6339	18.0751	22.0673	14.9136	12.4645
CG4502	115.574	90.5667	75.2123	73.1579	115.898	116.468	143.628
CG45049	42.4036	87.9548	39.1412	33.089	31.6442	29.312	31.7605
CG45050	268.299	365.769	296.627	293.722	310.554	294.658	350.487
CG45069	3.38036	3.92231	0.6295	0.999443	0	0.808275	1.86682
CG45071	6.3483	18.7102	5.43643	4.70001	5.71308	7.83724	8.96851
CG45076	9.74111	15.2105	9.91526	8.14662	7.5906	5.42207	5.30157
CG45078	21.8601	21.684	8.14038	12.5857	12.4622	8.32238	7.16148
CG45086	171.236	402.702	296.33	254.61	0	198.918	472.446
CG45087	12194	14262.3	21389.7	5786.76	9594.95	21224.4	22358.5
CG45088	4807.17	7277.74	2428.76	960.259	5240.44	4343.94	3059.45
CG45089	3593	2182.52	2185.3	2820.17	3189.29	3151.9	2243.28
CG45099	952.351	695.459	879.018	1091.82	259.021	643.823	229.098
CG45100	3054.73	2543.4	1280.03	1807.3	3154.08	2025.25	1488.87
CG4511	107.155	164.481	111.416	113.629	113.182	83.0663	80.0113
CG45263	10.7524	11.0663	11.2784	12.3473	11.1039	11.4972	10.1392
CG4537	109.062	114.795	93.8767	105.072	99.0371	74.7092	73.7974
CG4538	82.5413	180.338	85.716	84.1706	84.1024	79.528	83.6018
CG4554	11.5094	11.4835	15.7617	18.7584	11.8612	15.0219	13.2274
CG4557	7.93065	11.956	8.00256	9.57666	8.38216	6.72419	7.55244
CG4558	23.2633	31.5904	21.1619	18.3442	21.6685	21.8857	21.335
CG4562	3.52264	1.56262	1.8879	2.98732	2.54868	3.34027	3.83544
CG4570	52.3668	56.2614	30.3911	23.8071	69.9363	85.7785	105.55
CG4572	318.153	352.122	333.544	246.978	345.706	309.812	374.614
CG4592	18.0746	16.0577	15.4325	15.2981	25.2646	23.6206	19.3965
CG4593	44.303	42.388	39.5967	41.3817	51.9972	37.3882	38.6051
CG4594	52.9315	51.9668	65.1123	70.9148	48.0677	55.5514	41.2655
CG4598	120.318	98.4318	100.558	97.0639	125.013	137.33	112.49
CG4603	23.1886	27.3029	25.8095	24.3385	20.0317	21.4599	18.8554
CG4607	7.50488	2.63578	5.95126	5.16474	4.51556	7.14547	8.06856
CG4610	9.12627	10.5165	9.92353	12.926	11.5566	10.2655	10.8442
CG4611	14.3408	18.532	14.6301	16.8189	16.356	13.2713	12.3068
CG4612	31.0619	18.5317	24.834	23.0168	39.4704	28.18	28.6696
CG4615	3.04548	4.34841	3.96363	2.04327	3.14064	3.18418	2.58613
CG4617	31.9761	42.0862	35.7298	40.9943	35.8021	40.7154	37.0825
CG4619	25.4689	30.224	39.9623	35.4112	28.999	29.4494	31.5872
CG4622	19.6909	23.4314	17.7825	22.764	23.2838	12.4383	12.5719
CG4627	30.6676	30.1468	34.4492	33.0579	27.492	34.4709	33.9466
CG46280	67.5536	63.6467	64.5515	74.3548	69.0644	49.6274	56.6618
CG46312	4027.11	3957.95	3560.29	3705.77	4702.34	4553.35	3582.81
CG46314	3958.3	4025.58	4337.6	2477.75	3414.81	4795.23	5951.06
CG46338	37.9009	51.8742	51.3812	55.2997	54.1449	39.3566	44.3215
CG46339	101.046	70.873	120.238	151.959	96.2398	122.324	109.134
CG46385	54.6418	44.1085	33.4339	37.2322	67.4027	59.7014	62.5576
CG46387	14.2907	8.48102	15.0773	18.8943	12.8289	15.5375	11.8158
CG46429	134.754	202.175	118.188	78.9191	68.6893	100.426	214.749
CG46440	96.8173	128.198	150.096	129.282	102.219	82.8247	94.848
CG4645	71.7574	71.1507	66.6825	81.8982	81.9615	85.8261	95.3416
CG46459	131.851	168.252	136.972	117.016	107.578	98.6392	123.185
CG4646	111.334	118.196	91.7214	100.395	113.903	94.679	95.4537
CG46463	489.387	499.783	360.224	397.243	497.618	529.214	398.55
CG46466	46.5863	37.0888	53.7772	56.5029	57.8506	38.6943	38.6865
CG4658	26.3959	28.5355	22.6976	19.3094	21.9145	24.6335	21.7632
CG4666	190.969	149.53	147.763	97.6419	179.116	254.716	334.815
CG4679	44.0007	50.0609	47.7443	48.0825	42.8405	44.5364	38.9369
CG4686	354.428	390.134	381.549	390.7	386.888	324.642	313.815
CG4707	11.7346	13.8389	9.86759	8.85887	9.15252	9.71009	8.02871
CG4730	7.33285	10.1887	9.08152	7.71708	8.96352	9.17348	10.9985
CG4743	16.9053	14.8731	18.9945	15.3013	14.7688	15.1273	17.22
CG4751	25.1833	30.249	29.1589	42.0396	27.9504	26.9624	19.8636
CG4768	94.4629	87.1171	63.7574	48.3041	67.1424	69.1001	69.2458
CG4788	28.3015	39.8943	21.5293	20.7214	34.1843	25.3729	29.9319
CG4789	43.915	35.6585	35.8176	39.0291	37.8463	34.7535	36.0502
CG4797	6.32243	4.10134	4.53251	1.44366	5.22823	5.87638	5.06681
CG4806	39.1804	37.7965	33.4534	32.747	37.915	35.5451	30.2808
CG4813	11.8111	13.4002	14.3374	14.4668	11.2351	8.60779	10.8064
CG4820	8.16068	6.70827	8.19301	7.11927	11.7136	5.05143	4.41154
CG4822	15.5736	8.17824	12.4662	13.3638	16.6634	15.5036	24.1894
[truncated: 4,439 more rows]
