# Supplementary material for: Two distinct waves of transcriptome and translatome changes drive Drosophila germline stem cell differentiation
Source: EMBO J. 2024 Mar 13;43(8):10. doi: 10.1038/s44318-024-00070-z (PMC11021484; doi:10.1038/s44318-024-00070-z)
Supplement: Supplementary file 7 — Data Set EV6 [file 44318_2024_70_MOESM7_ESM.xlsx]

## Sheet: legend
Dataset EV6. Ribo-seq FPKMs and log2(fold change) for each time point compared to ‘no HS’ for 1713 genes with a significant (p < 0.05) and > 1.6-fold difference between any two time points (in which the FPKM was > 10 FPKM in one of the compared time points, and excluding the 0.5 hr AHS sample).

## Sheet: Dataset EV6
	0h_RIBOseq	0.5h_RIBOseq	5h_RIBOseq	9h_RIBOseq	18h_RIBOseq	28h_RIBOseq	38h_RIBOseq	log2fold_change_05	log2fold_change_5	log2fold_change_9	log2fold_change_18	log2fold_change_28	log2fold_change_38
4E-T	21.899	33.4715	28.9364	35.3408	32.0181	24.407	22.7037	0.612068	0.40202	0.69047	0.548023	0.15643	0.0520624
5PtaseI	11.8707	13.4164	12.0825	7.23158	7.52329	6.92628	6.5784	0.176593	0.025514	-0.715022	-0.657969	-0.777252	-0.851596
A16	40.9182	44.6335	40.1522	37.2723	49.1775	36.0686	28.5798	0.125384	-0.0272636	-0.134639	0.265256	-0.181999	-0.517747
abo	17.4832	21.9442	21.7653	20.6123	13.0944	15.5119	17.0683	0.32787	0.316061	0.237536	-0.417019	-0.172594	-0.0346499
AcCoAS	15.5316	22.6899	16.7203	14.3262	9.74887	26.9795	16.8792	0.546844	0.106394	-0.11655	-0.6719	0.796657	0.12004
Ace	19.8979	14.0819	10.8271	14.9957	19.511	18.1423	26.6226	-0.498774	-0.877969	-0.408067	-0.0283285	-0.133259	0.420035
Acer	24.5009	17.7113	20.2099	25.6569	28.4798	49.1203	31.0521	-0.468165	-0.277773	0.0665121	0.217104	1.00348	0.341856
Acf	28.0063	27.677	35.3381	41.135	23.6045	23.1636	23.0809	-0.0170638	0.335473	0.554615	-0.246689	-0.273892	-0.279052
Ack-like	31.0515	23.7768	26.0011	32.919	23.8314	19.7422	17.4134	-0.385108	-0.25609	0.0842575	-0.381799	-0.65338	-0.834465
Acox57D-d	11.268	5.34473	14.1744	4.59205	6.45561	14.1296	18.4081	-1.07604	0.331056	-1.29502	-0.803606	0.326489	0.708109
Acox57D-p	7.49219	9.27958	8.0838	8.43106	6.52044	10.7612	11.5461	0.308672	0.109646	0.170327	-0.200418	0.52238	0.623946
Act57B	192.517	208.402	130.852	77.4812	170.67	128.344	149.119	0.114383	-0.55705	-1.31307	-0.173776	-0.58497	-0.368522
Act87E	10.6387	9.06398	7.97558	4.77233	9.50679	5.78253	6.81107	-0.231105	-0.415661	-1.15656	-0.162292	-0.879549	-0.643369
Acyp2	127.666	99.0297	93.4242	66.3942	141.448	104.029	87.9644	-0.366441	-0.450506	-0.943245	0.147897	-0.295389	-0.537383
Ada2a	7.9074	10.7842	6.34397	11.7666	7.29547	5.90654	5.31287	0.447644	-0.317817	0.573422	-0.116202	-0.42089	-0.573712
Ada3	28.2415	35.5454	24.0107	32.0467	30.9578	20.7207	18.3103	0.331846	-0.234139	0.182359	0.132486	-0.446744	-0.625161
Adar	23.2613	29.5187	12.3723	15.4344	17.7569	19.3995	27.7265	0.343697	-0.910818	-0.591782	-0.389552	-0.261912	0.253334
Adck1	17.9862	6.98776	14.0321	13.5355	19.8251	21.4854	23.9879	-1.36399	-0.358159	-0.410142	0.140438	0.256466	0.415416
AdenoK	51.1022	58.0541	60.3119	45.1484	53.9237	62.1345	83.8535	0.184013	0.239057	-0.178711	0.0775341	0.282009	0.714486
Adgf-A	94.7221	68.4578	126.877	72.3228	83.9775	106.11	112.874	-0.468486	0.421658	-0.389251	-0.173698	0.163788	0.25294
Adh	47.4054	33.6884	36.5277	29.7655	52.7245	65.8791	81.29	-0.492799	-0.37606	-0.67141	0.153422	0.474769	0.778026
AdipoR	152.555	175.226	178.637	137.833	160.877	196.232	227.06	0.199887	0.227701	-0.146408	0.0766286	0.363231	0.573744
Ady43A	33.368	33.3962	30.0876	13.2913	26.1797	31.5595	45.072	0.00121874	-0.149296	-1.32798	-0.350017	-0.0803909	0.433766
Afti	12.9551	16.514	13.7603	14.2465	12.0986	9.8163	8.90272	0.350169	0.0869918	0.137087	-0.09868	-0.400269	-0.541202
AGBE	35.93	31.3643	24.0694	23.3965	23.4381	29.5028	46.6448	-0.196066	-0.577989	-0.618896	-0.616333	-0.284337	0.376527
Agpat2	70.2656	51.4154	80.8175	39.5077	47.4387	133.734	131.011	-0.450618	0.201849	-0.830685	-0.566754	0.928476	0.898797
agt	69.1648	45.36	45.8169	52.8677	51.9529	48.1488	27.8469	-0.608617	-0.594158	-0.387651	-0.412834	-0.522538	-1.31252
AIMP3	131.881	109.429	144.208	132.596	134.989	87.0509	116.192	-0.269242	0.128914	0.00780052	0.0336051	-0.599306	-0.182726
akirin	468.442	356.867	270.509	337.702	568.774	541.368	531.67	-0.392484	-0.792194	-0.47212	0.279985	0.208739	0.182661
Alg3	18.9355	23.7989	28.1565	31.163	24.7917	28.3384	32.4759	0.329801	0.572374	0.718741	0.388764	0.581665	0.778276
Alh	17.1527	18.3735	23.5838	25.1879	17.1959	15.4766	14.8509	0.0991908	0.459361	0.554295	0.00362894	-0.148347	-0.207885
AlkB	18.0164	20.8872	27.7758	22.1298	19.2004	16.0001	15.1129	0.213308	0.624518	0.29668	0.0918256	-0.17123	-0.25353
alpha-Est10	19.5376	18.1474	18.4537	13.7826	19.5137	23.9489	34.9465	-0.10649	-0.0823431	-0.503405	-0.0017659	0.293706	0.838895
alpha-Spec	88.4346	74.25	90.405	124.464	85.6825	85.5051	77.2711	-0.25222	0.0317916	0.493046	-0.0456104	-0.0486005	-0.194682
alpha4GT1	12.3554	27.2824	24.8288	20.0756	15.0292	14.2137	20.6029	1.14283	1.00687	0.700301	0.282626	0.20214	0.737706
alphaSnap	118.183	145.644	90.5592	66.0984	115.756	101.81	108.483	0.301424	-0.384089	-0.838335	-0.0299356	-0.215143	-0.123554
alphaTub67C	7.61836	7.24721	4.86386	1.48962	1.84767	18.8378	43.6686	-0.0720548	-0.647379	-2.35454	-2.04377	1.30608	2.51904
Alr	52.6833	87.122	71.3585	85.5499	59.9541	50.784	57.9091	0.725691	0.43774	0.69942	0.186513	-0.0529717	0.136444
ana2	16.2484	20.4628	21.8494	26.5046	9.8495	13.8308	12.5432	0.332706	0.427296	0.705945	-0.722175	-0.232413	-0.373392
ana3	14.1887	14.7454	20.14	26.3425	13.2145	14.2843	11.537	0.0555225	0.505321	0.89265	-0.102621	0.00968793	-0.298474
anne	27.537	37.5644	47.5081	43.4206	29.8415	33.9534	43.5084	0.447995	0.786802	0.657008	0.115949	0.302185	0.659923
anox	45.3442	23.1182	20.0496	21.9388	32.8257	41.4266	36.9617	-0.971889	-1.17734	-1.04743	-0.466092	-0.130361	-0.294887
Ant2	241.575	143.034	157.581	221.614	228.315	166.909	90.3125	-0.756113	-0.616378	-0.124422	-0.0814455	-0.533409	-1.41947
AnxB10	73.3311	41.5363	46.1065	52.2631	76.5906	59.5246	49.6666	-0.820052	-0.669455	-0.488632	0.0627422	-0.300939	-0.562149
AP-1mu	40.3402	47.9079	40.4191	29.5139	50.3888	38.1645	39.7218	0.248045	0.00281896	-0.450824	0.320885	-0.0799869	-0.0222872
Apc	11.4952	14.4212	11.9025	18.5762	13.6857	15.123	13.4943	0.32716	0.0502331	0.692424	0.251638	0.395713	0.231319
Apc2	8.87097	11.8043	11.0758	13.6739	7.88822	8.31342	7.55158	0.412149	0.320247	0.624261	-0.169392	-0.0936498	-0.232313
Aps	165.733	154.123	118.498	102.237	159.937	139.772	175.55	-0.104779	-0.483998	-0.696943	-0.0513572	-0.245786	0.0830211
Arc1	56.7826	138.577	701.345	1106.32	73.221	188.832	619.434	1.28717	3.6266	4.28418	0.366809	1.73358	3.44743
Arf51F	74.974	79.9375	67.4008	56.7347	94.2159	79.5757	77.9819	0.0924821	-0.153625	-0.402159	0.32958	0.0859376	0.0567489
Arfrp1	41.7344	33.2116	26.0176	32.1121	43.4481	38.7561	32.9936	-0.32955	-0.681749	-0.37812	0.0580561	-0.106814	-0.339051
ari-2	16.1775	20.4755	9.33466	9.31207	14.4827	12.4715	12.8548	0.33991	-0.793319	-0.796815	-0.159658	-0.375354	-0.331682
Arl4	97.5169	120.766	91.5405	68.8562	145.004	108.511	94.8004	0.30849	-0.0912421	-0.502066	0.572369	0.154117	-0.0407591
Arl5	105.523	91.6311	73.803	83.3354	129.736	120.192	102.383	-0.203648	-0.515806	-0.340556	0.298021	0.187783	-0.0435813
Arpc1	70.4134	75.4834	58.9141	45.4909	77.0633	70.4899	69.0727	0.100309	-0.257237	-0.630272	0.130194	0.00156655	-0.0277344
Arpc4	167.494	121.168	132.47	122.275	195.394	118.535	126.373	-0.467101	-0.338444	-0.45398	0.222277	-0.498796	-0.406421
Art1	103.899	83.6567	100.058	113.749	90.0479	68.7769	70.788	-0.312629	-0.0543452	0.130672	-0.206417	-0.595186	-0.553605
Art4	20.9082	23.2492	27.4287	25.5065	18.7776	15.7286	17.6718	0.153112	0.391617	0.286796	-0.155056	-0.410679	-0.24262
aru	23.5715	17.1613	15.6155	19.9573	27.8587	23.8757	21.2992	-0.457885	-0.594065	-0.240127	0.241084	0.0184995	-0.146244
arx	92.347	92.6863	66.2754	86.4812	103.231	66.9864	58.9597	0.00529101	-0.478592	-0.0946786	0.160739	-0.463197	-0.647336
Ask1	16.4568	19.2043	20.4036	21.7115	15.6335	13.5971	12.4205	0.222746	0.31014	0.399776	-0.074043	-0.275385	-0.405961
asl	13.2977	12.8207	14.8207	14.4251	12.3919	11.1521	9.22325	-0.0527017	0.156437	0.117405	-0.101779	-0.253861	-0.52783
asp	13.0584	13.0855	17.4399	26.4701	23.4573	21.8516	15.714	0.00299091	0.417414	1.01939	0.845059	0.742761	0.267072
Asx	12.367	12.1974	11.7098	15.8088	9.48594	12.47	12.1781	-0.0199219	-0.0787791	0.354232	-0.382633	0.0119659	-0.0222065
Atet	55.7592	30.9689	58.1049	51.9315	35.6844	71.93	64.3364	-0.84839	0.05945	-0.1026	-0.643916	0.367384	0.206425
Atg1	29.6193	31.6052	25.0416	22.2089	31.6006	36.9179	33.8242	0.0936244	-0.242211	-0.4154	0.0934144	0.317783	0.191518
Atg101	45.9265	69.0342	38.3897	24.0785	41.5408	37.4736	63.3241	0.587984	-0.258608	-0.931581	-0.144798	-0.293452	0.463428
Atg18a	83.659	93.9844	62.6386	54.8755	70.4831	78.4564	88.2595	0.167901	-0.417469	-0.608359	-0.247243	-0.0926296	0.0772308
Atg5	34.3211	19.9368	24.9728	24.2	20.4962	17.332	17.9192	-0.783662	-0.458738	-0.504089	-0.743739	-0.985658	-0.93759
Atg7	27.2237	25.8727	40.0607	45.864	35.52	35.9514	29.3483	-0.0734325	0.557324	0.752499	0.383768	0.401185	0.108414
Atox1	525.638	310.467	252.164	179.064	655.111	449.166	607.149	-0.75963	-1.05971	-1.55359	0.31767	-0.226821	0.207981
ATPsynB	321.753	240.423	213.129	240.783	341.195	249.094	282.573	-0.420379	-0.594227	-0.41822	0.0846429	-0.369263	-0.18733
ATPsynCF6	1102.18	958.881	859.325	651.19	1203.11	894.82	1197.49	-0.200936	-0.359084	-0.759209	0.126409	-0.30069	0.119654
ATPsynD	680.276	535.088	477.527	530.309	725.645	439.273	537.802	-0.346344	-0.510538	-0.359287	0.0931437	-0.631002	-0.339045
ATPsyndelta	429.302	340.274	300.952	306.678	443.769	262.595	347.944	-0.335296	-0.512459	-0.485268	0.047816	-0.709153	-0.303138
ATPsynE	1885.62	1601.29	1209.14	1591.94	2101.38	1442.96	1767.83	-0.235804	-0.641058	-0.244253	0.156298	-0.386008	-0.0930594
ATPsynF	341.694	240.93	162.426	135.697	387.004	192.883	186.208	-0.504091	-1.07292	-1.33232	0.179644	-0.824979	-0.87579
ATPsynG	1620.14	1644.13	1288.18	899.338	1939.25	1479.55	1525.61	0.0212059	-0.330784	-0.849183	0.25938	-0.13096	-0.0867323
aurA	57.4304	70.8613	78.1991	87.5247	66.9275	63.0472	43.0089	0.303183	0.445337	0.607876	0.220785	0.134618	-0.417179
awd	3627.86	1580.18	2012.25	1753.68	3430.3	3359.13	3700.23	-1.19903	-0.850309	-1.04873	-0.080784	-0.111031	0.0284962
az2	8.6214	15.7529	8.13036	10.8608	13.1014	10.0991	9.76869	0.869623	-0.0846029	0.333136	0.603727	0.228233	0.180243
B52	463.637	401.101	413.161	438.479	589.553	359.084	419.643	-0.20903	-0.166292	-0.080488	0.346626	-0.368674	-0.143833
Bacc	610.557	792.45	400.947	321.138	644.527	523.126	567.641	0.376194	-0.606714	-0.926933	0.0781148	-0.222968	-0.105147
Bap111	41.6574	45.7301	35.2392	37.2493	37.3087	20.4458	22.814	0.134571	-0.241392	-0.161359	-0.159061	-1.02677	-0.868653
Bap170	17.4961	15.549	21.523	29.05	26.2985	25.1812	19.249	-0.170212	0.298846	0.731505	0.587947	0.525314	0.13775
barr	35.6791	37.2909	50.6505	67.3645	53.0511	37.7392	38.1736	0.0637444	0.505497	0.916909	0.572303	0.0809846	0.097496
BCL7-like	76.9894	63.5093	51.1251	55.1056	81.7114	93.9346	110.847	-0.277692	-0.590628	-0.482461	0.0858775	0.286997	0.525838
bdl	12.7009	8.30174	10.697	13.811	11.789	10.677	8.33225	-0.613445	-0.247724	0.120887	-0.107489	-0.250424	-0.608153
bel	352.684	231.116	232.081	315.767	399.894	326.921	262.18	-0.609759	-0.603748	-0.159516	0.181242	-0.109434	-0.427818
Bem46	24.1215	30.0702	27.6355	16.8768	20.4591	19.3397	27.1183	0.318015	0.196203	-0.515278	-0.237577	-0.318754	0.168947
Bet1	81.8992	88.0405	72.6731	68.9041	117.804	80.0549	81.6225	0.104318	-0.172428	-0.24926	0.524467	-0.0328596	-0.00488246
betaTub60D	362.797	377.265	301.756	209.639	338.32	308.658	337.524	0.0564157	-0.26578	-0.791255	-0.100774	-0.233153	-0.104172
bgcn	36.3962	25.804	31.5425	26.3611	9.76023	12.1276	12.4379	-0.496193	-0.206491	-0.465377	-1.8988	-1.58549	-1.54904
bgm	10.4439	8.25339	4.92765	3.84752	8.7579	15.7493	22.5282	-0.339602	-1.08369	-1.44066	-0.254004	0.592627	1.10907
BHD	11.1349	10.6709	11.5954	16.1449	9.60172	10.8405	8.71355	-0.0614067	0.058464	0.53599	-0.213724	-0.0386573	-0.353756
BigH1	54.377	43.2509	28.9857	24.4661	44.767	54.9542	48.7592	-0.330266	-0.907655	-1.15221	-0.280561	0.0152332	-0.157322
bigmax	47.6579	48.7443	31.5184	36.8814	50.6342	44.072	31.8895	0.0325181	-0.596521	-0.369822	0.0873968	-0.112853	-0.579634
bip1	22.1628	24.0146	16.9897	17.0661	26.791	34.0751	45.2312	0.115772	-0.38348	-0.377007	0.273608	0.620578	1.02918
blanks	94.6373	74.471	90.5165	81.5332	47.5903	36.0892	61.0892	-0.34573	-0.0642281	-0.215021	-0.991741	-1.39084	-0.631492
Bmcp	31.8116	37.4817	21.5439	11.9827	35.0584	30.3166	32.679	0.236633	-0.562273	-1.4086	0.140207	-0.069445	0.0388109
bmm	82.0304	77.2926	116.371	108.783	58.4965	93.0642	90.7195	-0.0858284	0.504501	0.407223	-0.487808	0.182068	0.145254
BOD1	16.1168	9.58777	17.5634	23.8732	14.527	15.5816	14.5045	-0.749298	0.124007	0.566827	-0.149829	-0.0487219	-0.152065
bond	235.23	88.6367	195.482	185.371	352.923	249.614	243.028	-1.4081	-0.267036	-0.343657	0.585281	0.0856268	0.0470505
Boot	42.888	43.4213	20.91	19.3176	28.4315	56.7343	52.9049	0.0178289	-1.03638	-1.15066	-0.593084	0.403647	0.302827
bora	9.69759	14.2677	16.3343	19.0477	15.9427	13.9989	12.394	0.557055	0.752206	0.973919	0.717198	0.529615	0.353944
borr	86.8246	95.7136	125.997	165.244	135.107	96.7452	59.8099	0.14062	0.537214	0.928422	0.637927	0.156086	-0.53772
br	21.8809	25.4832	16.3258	17.0729	26.8068	15.831	16.4505	0.219874	-0.422518	-0.357964	0.292927	-0.46692	-0.411541
brk	18.3746	13.0174	16.7321	12.5881	22.7965	15.8886	19.6539	-0.497272	-0.135094	-0.545652	0.311099	-0.209721	0.0971028
brm	24.0733	29.4152	36.0337	52.2194	29.8287	24.8508	22.3437	0.289128	0.581913	1.11715	0.309267	0.0458584	-0.107566
Brms1	47.8691	47.5159	44.1579	41.5829	54.2362	33.0788	36.2238	-0.0106843	-0.116423	-0.203104	0.180161	-0.533188	-0.402157
bru1	41.0057	28.5526	23.644	40.5682	34.6217	45.284	109.794	-0.522202	-0.79435	-0.0154752	-0.244148	0.143177	1.4209
bru3	3.77599	55.4995	15.2278	5.34113	41.2393	2.05635	5.66077	3.87755	2.01178	0.50029	3.44909	-0.876769	0.584143
Bruce	23.7254	23.8565	28.1383	36.8761	22.5468	20.9762	19.4619	0.00794999	0.246103	0.636254	-0.0735097	-0.177679	-0.28578
BRWD3	21.6205	25.2709	23.2548	32.0109	26.6064	24.0882	19.663	0.225077	0.105129	0.566163	0.299373	0.155927	-0.136916
bs	17.4652	16.8741	13.2608	13.4621	13.4039	12.1054	10.4758	-0.0496726	-0.397315	-0.37558	-0.38183	-0.528832	-0.737423
Bsg	294.383	211.778	240.056	176.188	279.538	234.896	277.132	-0.475142	-0.294323	-0.740579	-0.0746499	-0.325672	-0.0871211
BthD	81.8556	71.7882	54.8194	75.884	93.2454	88.406	76.5661	-0.189334	-0.578395	-0.109285	0.187951	0.111063	-0.0963753
Btk29A	46.0106	39.273	28.2474	28.9221	38.6845	35.0741	42.87	-0.228428	-0.703848	-0.669794	-0.250211	-0.39156	-0.101998
Bub1	12.9286	16.7367	12.2515	15.2932	14.237	10.1265	9.4227	0.372449	-0.0776077	0.242324	0.139079	-0.35243	-0.456354
BubR1	30.8211	31.4073	42.7594	51.8339	37.7264	37.1022	31.5012	0.0271816	0.472323	0.749978	0.291656	0.267586	0.0314884
bwa	47.0625	78.9345	47.1983	50.3793	37.4388	63.0422	64.5048	0.746078	0.00415694	0.0982531	-0.330044	0.42174	0.454829
c(2)M	7.47683	7.64493	3.02309	3.21353	2.88739	11.5253	14.3333	0.0320766	-1.3064	-1.21827	-1.37266	0.624306	0.938872
c(3)G	83.0746	76.8973	89.772	91.2067	100.36	139.219	122.547	-0.111474	0.111858	0.134732	0.272705	0.744877	0.560856
cactin	20.2973	22.4181	13.5273	15.5483	23.0778	18.2192	13.25	0.143376	-0.585414	-0.384531	0.185218	-0.155828	-0.615295
Cad87A	12.3972	13.0003	14.8863	19.5307	18.2132	19.9533	15.2341	0.0685306	0.263971	0.655729	0.55497	0.686613	0.29729
Cadps	10.137	7.07642	10.6252	15.903	15.5534	13.727	8.26723	-0.518539	0.0678592	0.649668	0.617599	0.437386	-0.294155
Caf1-105	14.7829	16.6085	23.8447	30.6356	18.1851	13.0808	16.4725	0.167992	0.689739	1.05128	0.298828	-0.176479	0.15613
Caf1-180	30.2476	26.3928	32.0067	38.6677	30.8476	26.0402	24.0775	-0.196676	0.0815533	0.354308	0.0283376	-0.21608	-0.329135
Caf1-55	188.489	231.359	301.69	301.43	262.218	197.532	198.269	0.295653	0.678587	0.677343	0.476286	0.0676061	0.0729788
CAH2	16.3229	16.2103	17.9003	7.54538	11.1092	25.8502	20.1163	-0.00998661	0.133086	-1.11323	-0.555142	0.663278	0.301468
CAH7	13.5182	35.4439	12.309	8.55169	12.6066	12.541	18.314	1.39063	-0.13519	-0.660622	-0.100724	-0.108251	0.438044
CAH9	50.2325	31.2433	30.8327	26.5092	40.8326	36.5849	36.4842	-0.685074	-0.70416	-0.922128	-0.2989	-0.457373	-0.461349
CalpC	6.32549	7.04852	7.5273	10.5816	9.74072	8.46997	8.75941	0.156143	0.250955	0.742309	0.622851	0.42118	0.469656
Cam	1153.5	792.977	690.764	595.943	1218.04	931.796	973.79	-0.540667	-0.739753	-0.952772	0.0785435	-0.307932	-0.244335
CaMKI	123.922	68.0577	92.7076	50.4777	97.4075	124.581	122.453	-0.864602	-0.418673	-1.29571	-0.347328	0.00765172	-0.0172042
CanB2	94.3379	131.785	89.1631	69.1248	98.5581	92.571	122.261	0.482277	-0.0813907	-0.448634	0.063137	-0.0272772	0.374055
Cap-D2	27.3519	27.6012	38.9021	48.6537	36.4128	30.2123	25.909	0.0130899	0.508207	0.830908	0.412805	0.143495	-0.0781877
Cap-G	27.6187	27.736	29.9943	44.0288	36.3149	36.2765	27.095	0.00611433	0.119043	0.672802	0.394916	0.39339	-0.0276188
CBP	52.7468	78.9832	40.5527	35.244	46.7834	29.6864	24.8054	0.582462	-0.379286	-0.581706	-0.173087	-0.829281	-1.08843
Cbs	28.6189	28.6665	35.5984	32.7195	22.8606	17.0447	16.3369	0.00239755	0.314844	0.193182	-0.324105	-0.747645	-0.808834
Ccdc56	322.405	338.674	216.965	193.61	271.538	262.413	220.573	0.0710231	-0.571412	-0.735721	-0.24772	-0.297035	-0.547618
Ccdc58	117.862	122.217	102.291	65.8064	100.515	83.6808	124.52	0.0523463	-0.204419	-0.840799	-0.229688	-0.49413	0.0792788
Ccm3	70.7407	77.7767	52.808	47.0507	88.0804	52.8862	56.3349	0.136798	-0.421784	-0.588324	0.316281	-0.419649	-0.328512
Ccs	46.0901	76.7314	35.0818	43.0594	50.7387	52.5863	58.0351	0.73536	-0.393734	-0.0981287	0.13863	0.19023	0.332469
Cdc37	104.029	304.099	128.073	144.483	114.314	86.9779	94.497	1.54756	0.299981	0.473914	0.136016	-0.258265	-0.138645
Cdc45	9.79353	14.8953	15.0142	17.6572	14.2436	11.723	11.5139	0.604956	0.616427	0.850356	0.540413	0.259441	0.233476
Cdc7	8.10941	14.3806	11.6353	8.74566	7.12345	5.95086	7.43163	0.826455	0.52084	0.10897	-0.187021	-0.446499	-0.125918
CdGAPr	14.8704	14.551	16.5237	19.3675	14.0569	12.1564	10.2435	-0.0313252	0.152093	0.381194	-0.081165	-0.290727	-0.537735
Cdk2	59.1764	38.0713	87.2723	90.1388	58.9763	48.4222	74.4133	-0.636318	0.560502	0.607126	-0.00488662	-0.289353	0.330539
CDK2AP1	56.5543	42.3293	42.3847	51.7727	60.4629	47.7901	34.3236	-0.41798	-0.416093	-0.127445	0.0964135	-0.242925	-0.720436
Cdk4	36.7755	39.049	44.4261	59.4874	40.4285	30.6361	29.6082	0.0865406	0.272663	0.693839	0.136628	-0.263512	-0.312748
Cenp-C	15.6203	19.3682	21.1433	26.04	21.223	21.4651	15.6996	0.310268	0.436778	0.737307	0.442206	0.458571	0.00730564
Cerk	39.6416	56.6982	37.8234	25.844	28.8894	43.6438	48.0794	0.516288	-0.0677361	-0.617186	-0.456475	0.138762	0.278404
CG10013	27.0905	26.1173	27.0256	21.9717	17.2564	28.2976	32.934	-0.0527813	-0.00346037	-0.302141	-0.650655	0.0628927	0.281791
CG10063	168.239	113.283	102.888	134.3	59.7716	99.1181	135.447	-0.570581	-0.709437	-0.325053	-1.49298	-0.763292	-0.312784
CG10139	86.3962	158.033	103.375	127.07	144.015	108.551	111.508	0.871186	0.258848	0.556584	0.737179	0.329333	0.368107
CG10151	8.19751	5.30491	7.44002	8.98094	9.03689	10.6242	13.8016	-0.627857	-0.139879	0.131681	0.140641	0.374097	0.751578
CG10165	44.9693	37.9625	64.2521	68.6102	51.396	40.7167	56.655	-0.244365	0.514803	0.609483	0.192716	-0.14332	0.333263
CG10175	30.769	20.5548	28.1223	7.5582	24.8679	34.7531	46.6751	-0.582002	-0.129763	-2.02536	-0.307193	0.175664	0.601176
CG10189	19.5719	27.5537	23.9408	25.0375	28.1028	31.4006	25.3787	0.493462	0.290688	0.355307	0.52193	0.682008	0.374834
CG10208	13.4521	7.67482	10.4835	9.99317	11.6648	13.7177	19.2663	-0.809627	-0.359711	-0.428817	-0.20567	0.0282072	0.518248
CG10222	15.2876	13.7575	11.6784	19.7634	10.708	9.92623	12.1717	-0.152144	-0.388519	0.370469	-0.513673	-0.623044	-0.328831
CG10333	49.0073	43.6598	32.7337	38.2138	52.9638	43.1963	32.8302	-0.166691	-0.58222	-0.358903	0.11201	-0.182089	-0.577973
CG10336	17.2096	23.1381	22.8927	31.2537	21.7058	16.4259	16.4972	0.427057	0.411674	0.860813	0.334867	-0.0672411	-0.0609924
CG10338	9.60798	8.19435	11.0485	7.32145	13.6165	10.6611	10.2473	-0.229604	0.201545	-0.392104	0.503051	0.150051	0.0929388
CG10343	58.6411	56.4533	41.7008	29.5599	50.6442	44.2177	37.6927	-0.0548542	-0.491837	-0.988271	-0.211515	-0.407288	-0.637627
CG10375	82.7232	97.5106	44.1911	43.1183	85.0714	87.0857	90.1723	0.237267	-0.904536	-0.939992	0.0403822	0.0741438	0.124392
CG10376	23.8357	30.5818	22.9568	15.4105	24.3717	27.2901	24.4828	0.359549	-0.0542024	-0.62921	0.0320829	0.195254	0.0386446
CG10383	12.1792	18.1441	15.376	20.6274	11.4249	13.6422	12.1647	0.575081	0.336261	0.760143	-0.0922378	0.163657	-0.00171863
CG10395	37.3611	47.1532	43.5356	53.326	44.3546	36.0606	29.2475	0.335819	0.220659	0.513302	0.247547	-0.0511135	-0.353224
CG10407	93.1386	49.3576	134.249	63.6969	150.606	327.474	148.927	-0.916107	0.52746	-0.548156	0.693328	1.81393	0.677154
CG10418	308.159	186.439	267.823	316.314	410.366	279.371	248.427	-0.724971	-0.202395	0.0376825	0.413236	-0.141493	-0.310853
CG10467	16.0872	12.0532	16.0726	16.3985	22.099	12.6456	15.3225	-0.416497	-0.00130992	0.0276506	0.458068	-0.347278	-0.0702615
CG10479	31.2029	26.5328	25.9643	27.0831	25.5796	18.0629	22.9332	-0.233903	-0.265151	-0.204287	-0.286686	-0.788651	-0.444242
CG10527	82.8699	105.476	50.0538	57.4392	86.0471	50.5733	49.1529	0.347995	-0.727369	-0.528813	0.0542784	-0.712472	-0.753572
CG10555	25.5868	21.1127	21.7425	33.6769	24.3183	22.2398	19.0083	-0.277289	-0.234882	0.39636	-0.0733574	-0.202256	-0.42877
CG10600	19.7358	36.4627	23.2631	30.4908	20.5673	17.4452	16.0111	0.885606	0.237228	0.627559	0.0595374	-0.177985	-0.301743
CG10623	370.234	601.314	251.009	241.672	413.606	388.805	379.037	0.699681	-0.560698	-0.615387	0.15982	0.0706094	0.0339013
CG10646	26.838	26.6142	27.9602	34.435	30.3551	23.973	21.0102	-0.012081	0.0590975	0.359599	0.177662	-0.162867	-0.353187
CG10674	110.17	49.6449	48.7584	56.018	96.7621	124.521	102.505	-1.15001	-1.17601	-0.975769	-0.187217	0.176658	-0.104037
CG10863	36.2032	35.3412	33.7734	28.5917	29.8242	34.7327	48.4511	-0.0347662	-0.10023	-0.340521	-0.279634	-0.0598227	0.420412
CG10932	78.5035	80.061	69.1691	55.9202	94.8753	68.0354	77.9108	0.0283427	-0.182629	-0.489387	0.273276	-0.206471	-0.0109336
CG10979	10.0538	9.81945	6.74696	9.99879	10.8381	6.75145	5.32245	-0.0340268	-0.575431	-0.00791547	0.108371	-0.574472	-0.917578
CG11007	53.3488	46.9178	44.104	33.831	55.9132	43.5478	54.8581	-0.18532	-0.274546	-0.65711	0.0677331	-0.292856	0.0402488
CG1105	37.3486	33.2925	26.1784	22.9932	33.7644	33.9817	39.3491	-0.165857	-0.512677	-0.699847	-0.145551	-0.136296	0.0752765
CG11069	14.1954	21.8735	12.2083	12.0915	19.1163	17.0272	20.4828	0.623761	-0.217561	-0.23143	0.42938	0.262418	0.528989
CG11095	20.2985	14.5611	11.0975	19.0572	14.7586	17.1738	26.7171	-0.479254	-0.871138	-0.091037	-0.459817	-0.241164	0.39639
CG11200	114.136	118.078	113.209	81.8251	161.486	140.913	125.22	0.0489863	-0.0117653	-0.480139	0.500655	0.304051	0.133711
CG11257	10.0944	11.7141	13.0044	12.9386	9.25837	11.5707	16.9329	0.214691	0.365445	0.358126	-0.124725	0.196921	0.746274
CG11279	156.727	145.541	125.636	114.797	141.478	86.281	92.0995	-0.106828	-0.319004	-0.449169	-0.147676	-0.861139	-0.766989
CG11367	14.4341	9.01351	17.4383	13.5214	6.62669	11.4286	10.6944	-0.67932	0.272778	-0.0942366	-1.12312	-0.336832	-0.432626
CG11382	42.078	19.4621	13.8871	18.4339	43.8351	49.9209	45.8828	-1.1124	-1.59932	-1.1907	0.0590204	0.246578	0.124887
CG11436	14.2703	24.8327	19.2994	23.8312	17.3514	14.8181	14.3227	0.799225	0.43554	0.739836	0.282036	0.0543448	0.00528782
CG11444	218.104	159.895	191.265	170.002	241.193	141.036	159.916	-0.447891	-0.189443	-0.359465	0.145172	-0.628953	-0.447702
CG11523	53.2176	57.6117	49.48	33.3132	46.6696	51.9765	57.984	0.114458	-0.105058	-0.67581	-0.18942	-0.034044	0.123751
CG11590	112.329	102.18	70.2658	69.9891	88.2778	74.9413	70.8745	-0.136618	-0.676836	-0.682528	-0.347608	-0.583898	-0.664392
CG11596	26.0364	14.2388	13.187	10.7447	14.7527	22.6124	37.4793	-0.870702	-0.981414	-1.2769	-0.819551	-0.203416	0.525564
CG11658	28.0024	38.874	13.9937	14.8313	24.9089	20.0515	13.8128	0.473255	-1.00077	-0.916905	-0.168889	-0.48184	-1.01954
CG11674	4.96244	3.15476	2.05994	0.794289	2.55517	9.80481	11.3324	-0.653519	-1.26845	-2.64331	-0.95763	0.98244	1.19133
CG11695	12.3096	12.6596	5.93382	8.08815	11.2269	9.24045	7.14565	0.0404479	-1.05275	-0.605902	-0.132824	-0.413749	-0.784647
CG1172	33.6683	28.6649	20.7424	14.4698	21.3142	23.1687	21.3378	-0.232106	-0.698808	-1.21835	-0.659576	-0.539214	-0.657979
CG11722	53.8495	46.5014	58.1363	55.1551	52.8721	45.3891	33.1198	-0.211659	0.110506	0.0345613	-0.0264263	-0.246587	-0.701239
CG11737	28.3213	36.9938	33.7635	19.3856	18.2452	31.7034	37.128	0.385396	0.253577	-0.546902	-0.634371	0.16275	0.39062
CG11752	595.756	409.07	359.521	388.089	616.6	519.733	430.098	-0.542374	-0.728646	-0.618334	0.0496133	-0.196951	-0.470056
CG11790	94.0971	97.1598	89.9214	57.2627	100.489	81.2289	107.116	0.0462093	-0.0654858	-0.716555	0.0948154	-0.212157	0.186952
CG11791	84.1785	89.9994	102.974	42.5935	62.5114	73.0745	103.301	0.0964636	0.290756	-0.982819	-0.429332	-0.204084	0.295331
CG11825	419.131	642.445	177.849	120.591	169.699	169.282	204.014	0.616172	-1.23675	-1.79728	-1.30442	-1.30797	-1.03873
CG11858	118.652	62.6167	103.98	119.548	90.6089	72.0802	78.9516	-0.922117	-0.19043	0.0108536	-0.389012	-0.719062	-0.587696
CG11975	59.0965	73.179	55.0131	47.081	44.7435	36.7243	37.691	0.308357	-0.103297	-0.327928	-0.401395	-0.686338	-0.648853
CG12025	40.4292	64.8093	38.5009	26.1737	56.614	35.8731	41.546	0.680803	-0.0705055	-0.62728	0.485761	-0.172495	0.0393119
CG12091	55.1058	53.1911	30.8765	38.0692	33.4656	27.4197	24.9507	-0.0510193	-0.835695	-0.53358	-0.719525	-1.00699	-1.14312
CG12116	7.27711	1.4553	2.48912	2.92817	5.62428	6.96796	11.1089	-2.32205	-1.54773	-1.31337	-0.371697	-0.0626293	0.610278
CG12259	19.5396	23.7719	19.0377	27.439	24.4742	13.3929	14.5124	0.282856	-0.0375417	0.489827	0.324861	-0.544933	-0.429115
CG12279	135.637	56.4238	81.4805	123.796	173.919	120.523	94.6768	-1.26538	-0.735224	-0.131786	0.358665	-0.170442	-0.518668
CG12290	14.2984	5.66097	12.2971	13.5696	8.74909	19.4976	17.5629	-1.33673	-0.217536	-0.0754755	-0.708649	0.447443	0.296677
CG12320	16.892	15.0529	18.6542	18.3864	10.2315	18.1225	15.1542	-0.166299	0.14316	0.122299	-0.723322	0.101442	-0.156622
CG12384	1796.12	1326.9	1240.44	1558.84	2222.78	1820.25	1653.86	-0.436824	-0.534032	-0.204411	0.307481	0.0192529	-0.119047
CG1239	14.1448	6.89446	6.99389	12.6393	8.77913	6.345	5.61902	-1.03676	-1.0161	-0.162355	-0.688122	-1.15658	-1.33188
CG12477	24.6277	34.8961	46.6142	30.266	12.3222	13.2632	35.1732	0.502784	0.920488	0.297416	-0.999022	-0.892853	0.514195
CG12493	32.7046	25.6155	27.896	24.0751	4.90189	8.81325	14.6284	-0.352477	-0.229435	-0.441952	-2.73808	-1.89175	-1.16072
CG12659	94.3729	125.514	125.31	155.762	98.0231	86.3496	92.0443	0.411404	0.409057	0.722899	0.0547491	-0.128183	-0.0360443
CG12702	20.7709	24.3802	23.172	34.4171	24.8441	22.4599	21.0074	0.231146	0.157819	0.728562	0.25834	0.112788	0.0163339
CG12782	14.56	10.2286	9.08254	7.71113	3.79203	8.99171	10.7301	-0.509402	-0.680843	-0.916996	-1.94097	-0.695343	-0.440347
CG12795	37.4444	104.236	30.5984	22.0364	28.5084	24.0442	32.3549	1.47703	-0.291294	-0.764861	-0.393363	-0.639061	-0.210766
CG12880	17.9077	22.5547	22.7324	12.8113	16.8192	15.7057	21.8657	0.332848	0.34417	-0.483163	-0.090471	-0.189292	0.288089
CG12909	48.4662	39.442	45.3807	29.5584	44.3767	35.8811	49.3949	-0.297246	-0.0949001	-0.713411	-0.127177	-0.433755	0.0273831
CG12975	138.271	210.967	133.791	138.135	152.417	95.0778	104.046	0.609519	-0.0475175	-0.0014197	0.140525	-0.540318	-0.410277
CG13001	30.9591	32.3396	25.1426	37.9976	47.3042	27.4553	25.5358	0.0629383	-0.30023	0.295545	0.611605	-0.173279	-0.277842
CG13004	32.2583	77.5084	25.0483	18.7787	36.339	28.5214	36.257	1.26468	-0.364958	-0.780573	0.171848	-0.177626	0.168589
CG13014	29.8749	63.1943	32.6023	16.8518	27.7806	25.9838	22.1454	1.08086	0.12604	-0.826031	-0.104856	-0.201321	-0.431927
CG13018	224.487	248.721	305.225	340.266	294.445	245.834	387.449	0.147896	0.443241	0.600031	0.391366	0.131053	0.787375
CG13025	7.21118	12.965	8.67957	10.6994	7.4831	5.85291	6.56721	0.846315	0.267388	0.569223	0.0534007	-0.301081	-0.134955
CG13067	476.237	364.743	322.401	293.611	648.961	350.575	445.029	-0.384799	-0.562823	-0.697774	0.446452	-0.441957	-0.0977804
CG1307	142.29	130.346	107.57	85.5391	137.877	110.844	98.1217	-0.126488	-0.403558	-0.734178	-0.0454525	-0.360304	-0.53619
CG13117	143.175	143.034	84.5824	52.4281	105.413	85.4616	69.4775	-0.00142148	-0.75935	-1.44937	-0.441727	-0.744431	-1.04316
CG13192	78.2395	57.6017	50.0997	51.0042	70.8036	94.7108	140.154	-0.441786	-0.643095	-0.617281	-0.144074	0.275632	0.841044
CG13295	10.0877	13.7074	10.0777	10.2264	6.64949	13.8417	13.7878	0.442358	-0.00143086	0.0197011	-0.601282	0.456424	0.450795
CG13380	25.0911	25.0331	26.7314	34.0251	14.9812	6.8814	20.759	-0.00333876	0.0913597	0.439424	-0.744023	-1.8664	-0.273439
CG13384	113.941	81.414	140.887	72.6328	87.5456	176.596	182.907	-0.484938	0.306252	-0.649594	-0.38018	0.632166	0.682823
CG13510	148.291	174.123	99.4311	83.6	125.585	80.4195	158.612	0.231676	-0.576662	-0.826856	-0.239767	-0.882814	0.0970709
CG13516	47.0768	23.8112	71.8525	45.3423	36.0071	60.6596	91.5697	-0.983376	0.610022	-0.0541587	-0.386735	0.36572	0.959854
CG1354	119.597	112.792	77.9454	71.6823	120.529	108.981	97.9543	-0.0845165	-0.617645	-0.738492	0.0111991	-0.134105	-0.288
CG13540	109.678	49.5147	54.0539	46.7973	45.6578	65.7615	61.9681	-1.14735	-1.0208	-1.22878	-1.26434	-0.737959	-0.823677
CG13551	2682.14	2925.31	2806.81	3765.9	2971.01	2189.25	2476.96	0.125205	0.0655469	0.48961	0.147569	-0.292948	-0.114814
CG13585	237.386	143.552	155.836	142.964	207.264	159.164	184.98	-0.725661	-0.607206	-0.731583	-0.195765	-0.576721	-0.359866
CG13601	26.4851	35.4165	23.2622	20.7352	18.0561	19.3877	15.2682	0.419241	-0.187193	-0.353099	-0.552695	-0.450039	-0.794651
CG13604	12.9123	7.34875	12.6997	16.2486	8.87759	7.10782	8.21999	-0.813175	-0.0239516	0.331569	-0.540506	-0.861267	-0.651537
CG13671	12.8785	25.0521	20.8553	20.8793	17.9804	16.2017	17.0255	0.959967	0.695449	0.697109	0.481461	0.331181	0.402733
CG13690	34.2307	31.2823	45.8097	54.0169	29.9577	35.8091	37.0624	-0.129944	0.420362	0.65812	-0.192364	0.0650355	0.114666
CG13742	10.3113	9.08963	14.4867	13.1288	7.65637	7.99123	7.72966	-0.181933	0.490503	0.348509	-0.429494	-0.367737	-0.415749
CG13751	1544.14	1252.76	1826.14	2779.28	1699.67	1597	2062.85	-0.301694	0.241994	0.847908	0.138451	0.0485608	0.417835
CG13850	35.3113	33.321	32.4162	26.1111	32.2401	34.0092	44.4159	-0.0836982	-0.123415	-0.435467	-0.131274	-0.0542049	0.330946
CG13907	76.2265	47.2437	75.491	57.9415	72.5449	91.2543	93.3818	-0.690171	-0.013988	-0.395696	-0.0714184	0.2596	0.292849
CG13949	33.4371	13.0192	16.9834	18.5982	22.1112	32.8902	41.1457	-1.36081	-0.977324	-0.846287	-0.596672	-0.0237919	0.299292
CG13992	70.6274	43.8972	49.2165	62.0878	105.619	90.0644	76.713	-0.686099	-0.521086	-0.185918	0.580569	0.350729	0.119243
CG1407	41.2797	54.7764	46.5672	25.1732	44.8043	41.905	57.9663	0.408122	0.173882	-0.713544	0.118205	0.0216899	0.489782
CG14100	26.9097	20.8267	19.8241	18.3102	22.6969	30.0091	26.4568	-0.369692	-0.440871	-0.555479	-0.245631	0.157274	-0.0244877
CG14182	54.1213	107.716	59.6251	90.9866	68.321	79.9768	91.8551	0.992964	0.139723	0.749458	0.336133	0.563385	0.763163
CG14210	194.778	178.663	106.047	108.033	167.286	130.544	131.565	-0.12459	-0.877127	-0.850359	-0.219514	-0.577295	-0.566055
CG14229	58.7901	44.3	25.6496	20.5278	26.6363	30.2442	14.909	-0.408267	-1.19664	-1.51799	-1.14218	-0.958915	-1.97939
CG14270	47.6568	35.6196	55.805	39.4486	37.7907	37.7285	72.9887	-0.420011	0.227712	-0.272708	-0.334651	-0.337027	0.614991
CG14314	5.7643	2.32909	4.33303	4.40409	8.77144	14.7331	15.7098	-1.30738	-0.411769	-0.388301	0.605668	1.35384	1.44645
CG1434	19.4589	9.78841	11.8316	10.9955	16.975	11.4557	11.881	-0.991284	-0.717785	-0.823517	-0.197019	-0.764365	-0.711774
CG14346	16.3597	12.1294	18.9473	12.2729	3.97669	6.79673	17.0291	-0.431638	0.211846	-0.41467	-2.04051	-1.26723	0.0578559
CG14464	304.692	309.9	344.671	402.65	533.531	501.805	386.682	0.0244511	0.177868	0.402175	0.80822	0.719775	0.343796
CG14511	22.5158	14.744	22.7768	19.2412	26.6148	28.2906	39.6618	-0.61081	0.0166273	-0.226739	0.241291	0.329385	0.816812
CG14516	12.9103	18.5842	21.7428	27.9919	15.6175	11.0565	6.28097	0.525554	0.752015	1.11649	0.274641	-0.223628	-1.03946
CG14545	237.033	162.327	102.954	101.939	73.5963	88.2871	126.163	-0.546185	-1.20309	-1.21738	-1.68738	-1.42481	-0.909799
CG14613	27.9778	26.1747	16.791	12.5865	22.1037	20.2012	24.8366	-0.0961095	-0.736594	-1.15241	-0.339995	-0.469842	-0.171815
CG14629	62.7809	40.8268	37.3723	33.8213	48.435	63.2043	87.0002	-0.620809	-0.748356	-0.892394	-0.374276	0.009697	0.470693
CG14641	106.644	68.3734	73.0382	90.9771	119.77	103.739	74.3845	-0.641296	-0.54608	-0.229227	0.167464	-0.0398444	-0.519729
CG14657	29.2461	41.3747	24.4212	16.8728	32.9804	27.9092	34.3588	0.500505	-0.26011	-0.793545	0.173365	-0.0675035	0.232435
CG14688	83.4811	147.174	74.7564	65.2716	71.6754	111.136	86.2478	0.818001	-0.159253	-0.354994	-0.219972	0.412805	0.047038
CG14696	24.4825	29.902	28.0266	16.9536	14.7507	17.5306	21.0567	0.288491	0.195046	-0.530159	-0.730967	-0.481876	-0.217472
CG14712	14.4735	16.4473	20.6815	23.9818	15.0227	15.3154	13.2671	0.184437	0.514927	0.728526	0.0537303	0.0815692	-0.125561
CG14721	21.8725	25.0143	14.9102	12.7144	21.3172	25.6406	26.4526	0.193635	-0.552819	-0.782655	-0.0371002	0.229312	0.274291
CG14764	31.6879	22.9638	14.1588	11.7119	14.1883	17.9044	29.4703	-0.464571	-1.16223	-1.43596	-1.15923	-0.823618	-0.10467
CG14803	20.2185	14.6282	31.5362	28.1213	17.5459	23.1941	24.9043	-0.466924	0.641333	0.475987	-0.204542	0.198082	0.300719
CG14812	175.015	272.744	157.381	122.473	253.553	117.381	167.57	0.640069	-0.153217	-0.515015	0.534809	-0.57628	-0.0627147
CG14814	20.7196	18.4641	18.1272	28.0494	29.032	39.6941	43.4851	-0.166273	-0.19284	0.436974	0.486648	0.937928	1.06953
CG14818	313.784	577.528	303.051	278.352	455.08	293.066	339.703	0.880119	-0.0502112	-0.172861	0.536348	-0.0985462	0.114502
CG14834	75.592	66.7216	60.9952	59.8056	103.74	296.218	101.994	-0.18008	-0.309538	-0.337953	0.456667	1.97035	0.432179
CG14881	40.6145	27.7122	30.0469	34.8193	29.3433	22.5695	25.8611	-0.551474	-0.434779	-0.222108	-0.468964	-0.84762	-0.651211
CG14883	18.2682	39.166	28.3673	23.9274	19.7844	11.9627	11.9286	1.10027	0.634894	0.389329	0.115029	-0.610791	-0.61491
CG14907	18.0311	15.5111	15.1804	11.727	13.3972	22.8839	12.9351	-0.217186	-0.248278	-0.620653	-0.428556	0.343846	-0.479196
CG14931	47.7144	50.7438	60.1957	42.4503	52.6521	32.8867	30.5204	0.0888068	0.335236	-0.16865	0.142066	-0.53692	-0.644651
CG14932	118.53	92.3451	98.1521	62.8749	110.428	82.7886	111.324	-0.360145	-0.272161	-0.914696	-0.102146	-0.517748	-0.0904876
CG14966	70.3433	68.0143	83.6754	34.102	60.0024	66.1212	58.2905	-0.0485749	0.250391	-1.04456	-0.229393	-0.0893001	-0.271152
CG14977	99.0372	61.9579	69.6046	80.8356	92.6995	131.125	86.5215	-0.676682	-0.508788	-0.29298	-0.095409	0.4049	-0.194912
CG1503	17.5058	14.0634	13.1574	16.3491	12.8862	20.8534	23.7148	-0.315888	-0.411959	-0.0986218	-0.442006	0.25245	0.437955
CG15096	51.6377	20.6191	27.8804	17.173	43.4568	111.88	80.46	-1.32444	-0.889173	-1.58828	-0.248843	1.11546	0.639847
CG15111	37.6938	51.6455	37.5848	31.1666	31.7986	49.3863	55.9373	0.454315	-0.00417792	-0.274326	-0.245364	0.389784	0.569483
CG15172	70.9399	33.8098	39.5806	19.1988	16.725	53.0988	80.7566	-1.06916	-0.841804	-1.88558	-2.08459	-0.417918	0.186983
CG15237	162.916	171.369	147.606	149.089	216.52	146.331	117.006	0.0729779	-0.142377	-0.127954	0.410372	-0.154893	-0.477546
CG1529	20.9892	19.0592	16.3358	27.6642	31.2272	20.3197	19.376	-0.13916	-0.36161	0.398373	0.573156	-0.0467681	-0.115376
CG15309	69.7662	116.695	90.5848	57.905	69.1256	80.2997	107.387	0.742143	0.376741	-0.26884	-0.0133082	0.202866	0.622219
CG15387	157.377	163.165	145.019	175.947	195.531	107.49	75.6111	0.0521069	-0.117983	0.160916	0.313173	-0.550022	-1.05755
CG15394	106.54	64.3052	72.9194	74.0696	62.8462	92.3726	77.3103	-0.728388	-0.547021	-0.524442	-0.761498	-0.205858	-0.462663
CG15432	93.9746	82.2214	80.1109	125.948	108.798	93.8638	75.4655	-0.192757	-0.230272	0.422485	0.211309	-0.001702	-0.316454
CG15602	24.6026	36.5718	20.3022	18.7463	13.6209	20.6879	26.1075	0.571921	-0.277175	-0.392205	-0.852989	-0.250024	0.0856535
CG15673	19.6427	20.8894	9.93022	15.8176	12.9899	22.6298	19.6726	0.0887778	-0.984096	-0.312463	-0.596603	0.204231	0.00219439
CG15715	352.964	815.991	675.596	499.801	416.584	457.422	585.906	1.20903	0.93664	0.501833	0.239086	0.374005	0.731148
CG15717	54.2115	40.0449	38.248	33.6564	50.6388	39.3134	50.7242	-0.43698	-0.503215	-0.687718	-0.0983557	-0.463578	-0.0959247
CG15743	22.4723	19.5441	17.8332	13.4068	17.8338	18.1925	22.0429	-0.201415	-0.333582	-0.745183	-0.333534	-0.304804	-0.0278338
CG15771	40.8652	35.3594	24.5552	28.8162	34.678	29.3001	33.6122	-0.208779	-0.734844	-0.503993	-0.236852	-0.479967	-0.281888
CG15930	15.5928	15.9782	13.3096	16.7424	10.3761	16.6284	40.6079	0.0352249	-0.228413	0.102626	-0.587616	0.0927693	1.38088
CG1648	113.574	91.6293	78.0398	68.0936	97.7398	70.4984	51.6602	-0.309752	-0.541351	-0.738041	-0.216615	-0.68797	-1.13651
CG16734	23.8401	20.8612	32.2974	31.5324	19.2616	29.8375	30.2948	-0.192568	0.438028	0.403445	-0.307663	0.323736	0.34568
CG16791	7.27059	5.11742	6.2138	7.58749	8.13728	8.16001	10.384	-0.506656	-0.226597	0.0615503	0.162474	0.166498	0.514218
CG16985	68.4838	34.7632	61.5733	58.5531	81.5428	81.9554	95.8048	-0.978202	-0.153458	-0.226017	0.251795	0.259076	0.484335
CG17124	81.8261	35.2297	59.3314	67.5715	99.5719	90.3754	70.6007	-1.21577	-0.463765	-0.276146	0.283178	0.143369	-0.212879
CG17127	236.455	379.049	128.684	121.25	363.712	103.357	192.498	0.680819	-0.877733	-0.963581	0.621231	-1.19393	-0.296722
CG17162	46.9731	28.2151	28.1307	28.4162	57.2222	58.644	43.1295	-0.735367	-0.739689	-0.725121	0.28474	0.320149	-0.12316
CG17221	17.0555	10.4097	13.5186	16.4169	21.5491	17.2698	11.7461	-0.712309	-0.335291	-0.0550553	0.337391	0.0180143	-0.538055
CG17224	20.368	24.8138	19.5667	10.7393	22.5276	23.687	21.0008	0.284838	-0.0579039	-0.923404	0.145389	0.217791	0.04414
CG17271	151.38	115.026	116.357	104.594	187.808	150.518	198.643	-0.396215	-0.379617	-0.533375	0.311084	-0.00823859	0.392003
CG17292	20.1616	22.0518	24.1111	14.2837	20.4796	28.7447	38.3631	0.129286	0.258087	-0.49724	0.0225774	0.511686	0.928109
CG17343	243.862	257.201	184.754	181.451	264.727	181.382	148.854	0.0768313	-0.400459	-0.426485	0.11844	-0.427034	-0.712167
CG17359	24.1063	20.5891	15.1505	12.1034	22.1502	15.4256	18.1199	-0.227529	-0.670045	-0.993998	-0.122091	-0.644084	-0.411835
CG17385	30.2324	42.3206	31.6921	12.2587	29.3143	22.6561	30.3995	0.485265	0.0680277	-1.30229	-0.0444909	-0.416196	0.00795208
CG17597	27.2079	17.9967	22.944	19.1038	29.9523	37.8185	41.8232	-0.596293	-0.245909	-0.510166	0.138641	0.475067	0.620278
CG17598	88.2358	79.6275	74.5333	74.9157	64.2905	58.0229	49.8415	-0.148097	-0.243479	-0.236096	-0.456759	-0.604742	-0.824017
CG17732	17.5993	13.996	20.1478	24.7151	17.8724	14.5276	15.7148	-0.330503	0.195104	0.489875	0.0222153	-0.276722	-0.163394
CG17765	165.461	376.417	219.718	160.764	195.515	147.275	127.574	1.18584	0.409162	-0.0415468	0.240788	-0.167979	-0.375157
CG17776	296.07	163.313	151.722	239.172	356.588	190.443	276.491	-0.858299	-0.964508	-0.30789	0.26832	-0.636579	-0.0987058
CG17801	27.2408	15.6286	16.6998	13.87	14.0026	25.5951	32.5216	-0.801581	-0.705938	-0.973801	-0.960074	-0.0899014	0.255629
CG17834	41.9445	71.607	22.3165	28.792	43.7078	30.2332	43.1324	0.771619	-0.910371	-0.542814	0.0594091	-0.472348	0.0402903
CG17841	30.8332	33.8306	30.3006	21.1076	33.8304	29.724	37.8124	0.133844	-0.0251383	-0.546722	0.133836	-0.0528564	0.294375
CG17919	19.5165	12.1916	10.7051	5.60192	13.1727	12.156	15.7017	-0.678807	-0.866396	-1.8007	-0.567143	-0.683026	-0.313774
CG17931	744.463	808.823	409.034	507.733	829.631	757.358	388.497	0.119624	-0.863979	-0.55213	0.15627	0.0247753	-0.938297
CG17977	2.99563	0	9.70419	11.5956	0	6.22234	8.17614	#NAME?	1.69575	1.95265	#NAME?	1.0546	1.44856
CG18135	90.2012	75.0393	84.3035	64.0237	96.9342	114.087	148.553	-0.2655	-0.0975541	-0.494541	0.103859	0.338916	0.719759
CG18213	31.6059	54.4255	54.3319	41.734	24.1683	23.4217	25.4159	0.784089	0.781606	0.401029	-0.387078	-0.432348	-0.314463
CG18508	132.764	236.135	86.129	126.936	152.737	123.915	176.564	0.830748	-0.624293	-0.0647627	0.202186	-0.0995132	0.411327
CG18598	398.604	256.452	176.051	100.616	784.25	429.079	726.689	-0.636267	-1.17896	-1.9861	0.976357	0.106287	0.866382
CG18628	7250.67	5575.8	4275.62	3913.51	5310.06	4599.7	5500.26	-0.378935	-0.761981	-0.889651	-0.449386	-0.656575	-0.398614
CG18731	127.378	111.742	104.32	72.0663	134.142	138.479	157.316	-0.188945	-0.2881	-0.821719	0.0746449	0.120551	0.304549
CG18764	7.82269	10.7722	4.72537	5.39363	10.6051	8.01053	5.07639	0.461576	-0.727237	-0.536408	0.439022	0.0342329	-0.623862
CG18766	15.2662	12.6524	6.91656	5.2081	10.0835	9.86818	12.422	-0.27093	-1.14221	-1.55151	-0.598345	-0.629485	-0.297444
CG18809	22.0971	13.5432	11.2517	14.8848	23.7426	26.5992	26.7149	-0.706288	-0.973714	-0.570017	0.103621	0.267526	0.273788
CG1888	19.1744	33.1945	22.5213	21.7862	28.4825	27.2804	36.2775	0.791763	0.232109	0.184233	0.570894	0.508683	0.919894
CG1890	288.87	268.423	219.071	131.83	255.225	293.936	356.854	-0.105912	-0.399022	-1.13174	-0.178651	0.0250817	0.304914
CG1894	20.0493	12.3992	14.2708	9.64452	7.98024	16.6493	24.5101	-0.693305	-0.490486	-1.05577	-1.32905	-0.26809	0.289825
CG1927	62.022	86.9345	52.3541	36.0903	48.5782	40.1362	55.2785	0.487149	-0.244478	-0.781169	-0.352471	-0.627876	-0.166062
CG1998	51.0709	34.3178	74.2424	41.452	39.0739	63.4146	66.6647	-0.573544	0.539742	-0.30106	-0.386296	0.312314	0.384422
CG2003	55.2166	39.597	46.1266	41.1801	67.3196	61.1833	69.1827	-0.479711	-0.259503	-0.423155	0.285925	0.148036	0.325309
CG2076	21.0327	51.8576	32.8256	29.7958	30.255	14.4455	20.9258	1.30192	0.642187	0.502475	0.52454	-0.542014	-0.00735128
CG2116	17.886	20.9753	15.8488	12.8602	20.7467	16.6135	19.2314	0.229861	-0.174457	-0.475918	0.214051	-0.106475	0.104633
CG2162	26.4845	40.7481	32.6158	44.1726	27.5428	25.9162	25.0791	0.621585	0.300423	0.738003	0.056527	-0.0312941	-0.0786627
CG2201	5.81392	7.70556	11.0686	7.23041	11.2042	9.9078	13.3649	0.406389	0.92889	0.314566	0.946457	0.769054	1.20087
CG2218	32.1267	46.7474	28.2215	22.3369	41.0745	31.0993	33.5675	0.541113	-0.186978	-0.524344	0.35447	-0.0468907	0.0632923
CG2224	15.3902	20.5227	16.7176	15.8642	12.7713	8.94374	13.6562	0.415209	0.119356	0.0437628	-0.269107	-0.783062	-0.172456
CG2233	167.696	311.732	298.889	250.702	211.706	168.025	127.192	0.894458	0.833762	0.580125	0.336214	0.00282763	-0.39884
CG2277	11.4521	16.0965	14.0008	8.04947	11.2278	10.4243	14.0947	0.491135	0.289897	-0.508646	-0.0285369	-0.135662	0.299541
CG2519	10.8861	15.2818	13.4149	17.3043	13.495	15.8226	18.4745	0.489327	0.301349	0.668643	0.309938	0.539499	0.763048
CG2678	15.9241	10.9558	12.8781	15.929	12.8896	20.173	26.4929	-0.539517	-0.306292	0.000443863	-0.305004	0.341214	0.734394
CG2694	18.4243	11.8407	22.1983	21.7461	11.5481	11.0637	8.6874	-0.637855	0.268839	0.239147	-0.673954	-0.735776	-1.08461
CG2698	11.5025	24.0743	13.8602	17.507	8.96886	9.28882	12.0485	1.06555	0.269001	0.605984	-0.358951	-0.30838	0.0669061
CG2765	102.261	125.34	77.9726	60.4001	92.4966	109.759	141.695	0.293591	-0.391217	-0.759633	-0.144784	0.102083	0.470533
CG2767	120.069	81.4968	87.4822	70.6121	146.675	147.445	151.665	-0.559048	-0.456802	-0.765876	0.288759	0.296313	0.337024
CG2846	87.1699	71.5157	74.655	65.8121	127.049	87.1651	95.6636	-0.28557	-0.223591	-0.405477	0.543483	-7.94e-05	0.13414
CG2852	1846.96	1940.65	1258.88	1043.18	2171.87	1674.89	1894.67	0.0713873	-0.553012	-0.824165	0.233785	-0.141086	0.036794
CG2889	13.9587	14.7998	10.0307	12.7964	14.8279	10.0685	9.18126	0.0844131	-0.476742	-0.125427	0.0871497	-0.471316	-0.604401
CG2909	12.5088	10.7216	15.2849	12.5351	10.7902	9.14328	7.05595	-0.222423	0.289164	0.00303011	-0.213222	-0.45216	-0.826031
CG2915	83.04	72.2746	73.5581	53.1081	99.4496	79.2631	78.9821	-0.200318	-0.174922	-0.644875	0.260159	-0.0671571	-0.0722807
CG2938	8.99749	11.0545	11.7225	11.6336	7.78038	10.1769	12.8671	0.297039	0.381686	0.370703	-0.209682	0.177704	0.516092
CG2991	32.2652	42.2056	54.8469	56.7137	43.5152	42.3656	37.2093	0.387455	0.765431	0.813718	0.43154	0.392914	0.205684
CG3008	32.0292	29.7126	23.1418	21.1017	35.5369	24.0809	24.5963	-0.108313	-0.468887	-0.602029	0.14993	-0.411498	-0.380946
CG30096	16.224	22.4864	12.7633	23.0241	17.9169	25.7569	10.751	0.470923	-0.346128	0.505015	0.143191	0.666829	-0.593659
CG30100	34.718	25.0672	25.813	32.6202	42.2574	24.3643	20.4713	-0.469883	-0.427586	-0.0899182	0.28352	-0.510915	-0.762081
CG30105	50.2677	72.2532	59.5132	58.5825	62.1205	47.19	33.0012	0.52343	0.243578	0.220838	0.305438	-0.0911505	-0.607113
CG30122	86.0837	75.791	52.5618	65.8443	82.2877	77.4849	80.0841	-0.183714	-0.711725	-0.386682	-0.0650633	-0.151825	-0.104224
CG30159	74.1221	53.69	41.7049	49.0087	79.6113	49.8864	49.0331	-0.46525	-0.829687	-0.596866	0.103069	-0.571257	-0.596148
CG3021	12.9107	10.9912	12.1193	8.7781	6.47328	8.49445	10.8054	-0.232218	-0.0912609	-0.556587	-0.995998	-0.603975	-0.256815
CG30291	49.6325	46.8938	33.6305	41.0528	58.7147	40.2255	45.4618	-0.0818879	-0.561515	-0.273805	0.242437	-0.303175	-0.12663
CG30344	80.5264	92.0229	95.6222	115.332	64.0764	85.9667	101.748	0.192531	0.247884	0.518259	-0.329669	0.0943161	0.337467
CG3036	57.7915	89.5607	69.5738	105.259	72.4659	63.818	58.2448	0.632008	0.267687	0.865014	0.326445	0.143106	0.0112719
CG30373	93.8899	109.768	89.9157	89.4293	90.9822	62.9387	56.1182	0.225416	-0.0623969	-0.0702224	-0.0453857	-0.577023	-0.742501
CG30383	10.6484	14.9277	21.177	29.1013	25.4483	19.9291	11.0921	0.487355	0.991862	1.45045	1.25693	0.90424	0.0588959
CG30389	23.961	16.6753	13.6915	15.4821	17.3719	19.7267	27.1553	-0.522975	-0.807408	-0.630087	-0.463933	-0.280538	0.180546
CG30392	46.6086	67.3656	45.9904	31.0216	52.0456	49.4401	54.7452	0.531416	-0.0192634	-0.587323	0.15918	0.0850855	0.232136
CG30491	17.7451	16.2318	19.2143	17.7164	16.6099	16.9298	28.4434	-0.128598	0.11476	-0.00233523	-0.0953773	-0.0678558	0.680673
CG3091	22.9733	29.9317	15.6015	16.2803	26.8891	24.1236	26.319	0.381716	-0.558273	-0.496831	0.227063	0.0704871	0.196147
CG31145	42.102	18.0193	33.8447	26.555	61.1036	44.3086	47.5105	-1.22435	-0.314959	-0.664905	0.537369	0.073698	0.174358
CG31176	7.94917	14.2687	14.9268	7.63134	5.048	12.0348	10.5481	0.843978	0.909029	-0.0588678	-0.655092	0.598336	0.408107
CG31211	12.3736	16.1289	10.9248	18.255	15.2697	16.946	13.381	0.382383	-0.179658	0.561026	0.303406	0.453679	0.112921
CG31251	33.9969	56.5941	41.0271	54.7278	41.8964	35.6521	32.7415	0.735248	0.271174	0.686871	0.301423	0.0685839	-0.0542828
CG31313	138.328	160.263	61.6778	38.4462	169.381	266.299	180.441	0.212348	-1.16527	-1.84718	0.292179	0.944954	0.383434
CG31324	42.3305	57.2704	40.9752	24.5913	56.3922	57.9709	66.9954	0.436092	-0.0469465	-0.78355	0.413798	0.453631	0.662365
CG31342	11.6288	10.5112	10.2332	10.5171	9.7199	22.6387	24.0202	-0.145775	-0.184445	-0.144965	-0.258689	0.961089	1.04655
CG31344	15.4034	26.845	23.0533	18.1134	19.6485	21.9953	26.3519	0.801405	0.581724	0.233809	0.35117	0.513946	0.774658
CG31360	305.555	468.64	236.394	213.392	309.188	364.125	278.883	0.617048	-0.370239	-0.517926	0.0170522	0.253002	-0.131772
CG31510	15.9192	23.0581	25.3311	27.1035	17.4021	17.0801	18.2365	0.534506	0.670142	0.767711	0.128494	0.101549	0.196061
CG31522	13.5336	15.0663	13.7979	8.97543	18.1928	16.8736	17.0057	0.15478	0.0279031	-0.592493	0.426822	0.318222	0.329473
CG31523	85.2234	91.3095	71.1779	47.006	84.0848	83.3873	96.5415	0.0995154	-0.25982	-0.858405	-0.0194046	-0.0314219	0.1799
CG31638	11.5568	23.922	9.58354	16.8458	12.7262	8.31928	11.0106	1.0496	-0.270111	0.543647	0.13906	-0.474211	-0.0698489
CG3168	10.802	6.76518	7.72887	8.06557	10.3109	17.2684	12.1235	-0.675098	-0.482969	-0.42145	-0.0671282	0.676836	0.166508
CG31705	168.034	202.222	204.587	231.871	167.893	153.926	134.621	0.267187	0.283961	0.464569	-0.0012111	-0.126516	-0.31985
CG31715	279.42	231.535	213.959	165.432	262.295	172.311	130.905	-0.271205	-0.385101	-0.756197	-0.091245	-0.69742	-1.09392
CG31808	2577.65	2068.69	3327	2062.3	2365.19	1922.43	3105.04	-0.317339	0.368165	-0.321802	-0.1241	-0.423125	0.268555
CG31826	12.1879	19.0208	17.6568	12.2739	13.355	8.71768	9.31852	0.642128	0.534774	0.0101442	0.13193	-0.483433	-0.387277
CG31869	105.17	35.9156	50.8764	82.9644	144.983	113.208	96.5599	-1.55004	-1.04765	-0.342159	0.463161	0.106253	-0.123227
CG31997	117.968	124.224	147.543	154.251	156.6	208.101	174.714	0.0745484	0.32274	0.386884	0.408689	0.818888	0.5666
CG32091	78.6623	41.0824	109.411	89.0073	66.2485	129.14	126.216	-0.937152	0.476014	0.178251	-0.247785	0.715192	0.682151
CG32109	50.9549	67.6197	50.3453	37.5677	50.3051	61.2908	51.9761	0.408223	-0.0173638	-0.439728	-0.0185162	0.26645	0.0286275
CG32137	14.5237	14.2151	10.7077	9.22077	13.9723	13.1263	15.0128	-0.0309848	-0.43976	-0.65545	-0.0558395	-0.145949	0.047784
CG3224	154.391	163.851	96.4306	104.871	185.7	113.904	96.4368	0.0857958	-0.679026	-0.557973	0.266385	-0.43877	-0.678933
CG32264	22.0428	18.7487	15.6377	24.2072	22.7156	27.2804	21.603	-0.233517	-0.495279	0.135129	0.0433759	0.307557	-0.0290758
CG32267	2428.01	3194.51	2961.35	2862.21	3010.64	1413.42	1463.39	0.39582	0.286481	0.237355	0.310296	-0.780584	-0.73046
CG32281	17.7434	15.9653	14.9907	12.8584	23.8069	17.3274	18.1293	-0.152343	-0.243215	-0.464571	0.424097	-0.0342273	0.0310407
CG32425	88.4446	49.0331	69.8501	46.1928	87.0899	95.2756	100.97	-0.851018	-0.340512	-0.937106	-0.0222686	0.107333	0.191081
CG32452	10.5927	4.85461	6.61424	9.17852	13.6881	9.60256	8.19515	-1.12564	-0.679423	-0.206737	0.369852	-0.141579	-0.370228
CG3251	18.3657	14.951	14.3637	8.78353	5.2225	6.4409	10.2342	-0.296772	-0.354586	-1.06414	-1.8142	-1.51168	-0.843616
CG32579	10.9252	24.5468	14.0999	7.02292	8.14952	12.9696	12.0399	1.16788	0.368025	-0.637517	-0.422873	0.247474	0.140164
CG32590	33.7887	60.1322	43.0379	51.7678	41.5123	28.3087	34.4319	0.831597	0.349067	0.615514	0.296998	-0.255295	0.0272049
CG32625	306.84	241.435	310.33	358.137	415.028	572.84	550.838	-0.345852	0.0163166	0.223025	0.435722	0.900646	0.844142
CG32638	48.287	36.6878	42.8583	52.2126	58.0089	41.11	35.6607	-0.396334	-0.17206	0.112763	0.264639	-0.232145	-0.4373
CG32767	8.65735	7.71593	7.49417	10.6789	5.81029	6.29647	6.78906	-0.166085	-0.208157	0.302766	-0.575315	-0.459382	-0.350714
CG32772	24.7593	19.175	17.1592	17.4113	29.9093	23.6413	19.8892	-0.368744	-0.528988	-0.507947	0.272624	-0.0666612	-0.315985
CG32795	23.334	18.2475	30.0096	24.3371	16.8784	24.721	28.0249	-0.354735	0.36299	0.0607236	-0.467255	0.0833035	0.264276
CG32814	153.539	83.8035	107.516	87.9916	9.71021	15.2594	35.1072	-0.873523	-0.514054	-0.803167	-3.98296	-3.33084	-2.12877
CG32856	158.672	68.5525	90.4465	117.169	157.158	88.4961	58.696	-1.21077	-0.810911	-0.437457	-0.0138319	-0.842362	-1.43471
CG33056	30.6785	29.1744	30.5105	26.9251	31.7831	43.9021	28.1047	-0.072525	-0.00792212	-0.188276	0.0510319	0.517062	-0.126417
CG33107	32.5752	32.1749	26.14	21.239	28.3004	19.5921	21.1437	-0.0178384	-0.317515	-0.617058	-0.202952	-0.733502	-0.623546
CG33111	14.6585	14.7492	13.927	9.75609	15.3723	16.0888	16.8715	0.00889922	-0.073853	-0.587363	0.0685956	0.134319	0.202851
CG33156	6.43612	8.8405	7.56374	6.52715	12.0914	9.64651	11.5188	0.457937	0.232909	0.020262	0.909718	0.583816	0.839727
CG33228	79.0767	68.6927	104.808	118.226	69.3802	79.4393	109.515	-0.203096	0.406424	0.580223	-0.188729	0.00660024	0.469804
CG33229	80.7184	82.4783	45.9729	51.4564	77.3045	70.3784	74.1737	0.031117	-0.812114	-0.649547	-0.0623452	-0.197765	-0.12199
CG3348	422.519	307.696	351.214	236.806	543.196	541.83	546.277	-0.457511	-0.266666	-0.835311	0.362457	0.358824	0.370616
CG33494	354.701	506.1	653.71	267.498	374.729	311.415	449.994	0.512819	0.882047	-0.407075	0.0792442	-0.187765	0.343302
CG33523	79.9746	86.3428	51.3152	37.5197	73.36	64.6647	59.4381	0.110534	-0.640156	-1.09189	-0.124548	-0.306564	-0.428154
CG33774	2839.49	2007.09	2288.96	1639.12	2893.41	2746.07	3307.87	-0.500527	-0.31094	-0.79271	0.0271389	-0.0482634	0.220271
CG33946	4021.52	1926.16	3301.48	2840.15	8799.09	7221.56	10157.8	-1.06201	-0.284628	-0.501774	1.12961	0.84457	1.33678
CG33970	17.361	8.45428	31.4215	26.0037	22.0949	18.1197	22.2668	-1.0381	0.855902	0.582867	0.347863	0.061709	0.359044
CG33977	219.811	329.829	160.177	178.527	266.081	166.293	134.393	0.585455	-0.456597	-0.300121	0.275602	-0.402536	-0.709806
CG34015	54.0548	59.8153	60.6549	46.2803	44.2537	33.8936	50.2873	0.146092	0.166201	-0.224025	-0.288625	-0.67341	-0.104229
CG34132	745.547	620.249	950.111	605.945	730.79	992.47	1173.63	-0.265452	0.349797	-0.299112	-0.0288424	0.412724	0.654606
CG34179	31.4496	33.9391	22.9942	34.089	37.151	23.6177	19.3661	0.109907	-0.451772	0.116265	0.240359	-0.413173	-0.699508
CG34183	63.9324	173.716	86.9452	125.48	57.5387	72.8988	70.2676	1.44211	0.443559	0.972838	-0.152015	0.189348	0.136312
CG3430	38.3392	35.9491	55.1509	59.482	35.9757	33.8579	40.2914	-0.0928646	0.524564	0.633633	-0.0917975	-0.179328	0.0716517
CG34325	201.226	236.26	136.375	102.534	216.406	157.919	141.836	0.231559	-0.561238	-0.972714	0.104924	-0.349632	-0.504593
CG3500	46.9294	63.4546	57.1914	46.4712	52.1739	38.5296	67.6684	0.435233	0.285306	-0.0141551	0.152836	-0.284525	0.52799
CG3520	6.07656	6.8209	9.70487	11.0346	5.62946	8.53668	8.81692	0.166707	0.675454	0.860708	-0.110258	0.49042	0.53702
CG3566	153.098	101.743	107.063	130.487	173.46	95.5609	111.355	-0.589526	-0.515995	-0.230549	0.180148	-0.679963	-0.459289
CG3594	32.506	27.9259	21.7646	18.5933	30.3755	26.4491	19.2437	-0.219102	-0.578723	-0.805923	-0.0977979	-0.297487	-0.75632
CG3632	15.1307	21.1928	21.4002	24.8933	19.1864	17.3739	16.0904	0.486095	0.500146	0.718279	0.342605	0.199443	0.0887215
CG3764	7.16117	9.25666	7.82998	12.782	6.91064	6.4511	5.20171	0.370296	0.128813	0.835846	-0.051376	-0.15065	-0.461209
CG3770	34.113	32.1757	38.1276	14.3828	34.2381	29.715	34.6021	-0.0843501	0.160514	-1.24598	0.00528101	-0.19913	0.020538
CG3792	84.0384	72.6054	62.7517	49.0511	83.3231	72.5705	64.3655	-0.210972	-0.421394	-0.776763	-0.0123322	-0.211665	-0.384761
CG3847	58.4468	49.8604	26.2997	29.568	53.6492	35.8989	35.1106	-0.22923	-1.15208	-0.983087	-0.123567	-0.703184	-0.735217
CG3894	18.191	22.7074	14.4498	13.2787	20.5903	11.354	14.222	0.319938	-0.332175	-0.454111	0.17874	-0.680024	-0.3551
CG3939	131.276	72.033	79.219	64.195	122.575	83.3498	73.9089	-0.865873	-0.728685	-1.03207	-0.0989384	-0.655353	-0.828783
CG40045	649.596	693.769	736.753	642.304	829.098	473.797	529.543	0.0949126	0.181638	-0.0162865	0.352	-0.455274	-0.294795
CG4049	9.10505	10.5447	9.01448	12.1968	8.51524	7.72134	6.23973	0.211779	-0.0144227	0.421764	-0.0966197	-0.237816	-0.545183
CG4074	27.7528	27.2082	23.7337	16.7714	21.8057	24.4158	36.0789	-0.0285918	-0.225696	-0.72663	-0.347928	-0.184818	0.378522
CG41128	1271.29	1284.28	1054.72	1189.87	1547.46	1211.16	863.781	0.0146666	-0.269433	-0.0954892	0.283609	-0.0699037	-0.557556
CG4119	24.9946	35.1903	21.9752	31.0721	31.1924	20.0355	18.9717	0.493561	-0.18574	0.314003	0.319578	-0.319058	-0.397767
CG4210	62.3649	41.8879	65.8824	69.3384	112.45	125.929	86.6566	-0.574201	0.0791588	0.15292	0.850477	1.0138	0.474575
CG42232	36.7942	32.7057	47.9915	63.5712	39.5375	44.8611	40.1361	-0.169936	0.383301	0.788895	0.103743	0.285987	0.125422
CG42239	836.867	393.006	470.739	507.442	843.999	918.924	586.652	-1.09045	-0.830071	-0.721755	0.0122429	0.134947	-0.512493
CG42258	97.2118	91.3803	68.5256	53.132	85.6126	53.0664	51.1327	-0.0892483	-0.504488	-0.87155	-0.183308	-0.873333	-0.926885
CG4230	42.0711	45.715	26.3113	35.9089	36.0437	26.0912	25.1489	0.119838	-0.677147	-0.228488	-0.223082	-0.689266	-0.742334
CG42342	24.918	14.1036	11.6894	17.5394	21.2516	23.4201	21.4706	-0.821125	-1.09199	-0.506589	-0.229617	-0.089441	-0.214826
CG42371	393.964	291.217	230.812	278.703	338.032	323.418	216.165	-0.435969	-0.771346	-0.499335	-0.220904	-0.284664	-0.865931
CG42376	230.867	237.374	179.692	214.496	201.324	179.862	94.5327	0.0401	-0.361536	-0.106111	-0.197543	-0.360172	-1.28818
CG42394	264.22	230.523	235.732	438.399	214.299	334.895	329.899	-0.196829	-0.164592	0.730505	-0.302115	0.341969	0.320285
CG42502	1010.06	951.73	958.157	1342.39	656.521	1570.49	1447.96	-0.0858167	-0.076107	0.410363	-0.621528	0.636774	0.519581
CG42565	1471.14	1103.88	2228.69	2366.93	1425.77	1077.33	1333.37	-0.414351	0.599261	0.686082	-0.0451933	-0.449474	-0.141857
CG42671	10.2176	11.4795	8.58193	11.0928	9.82958	6.75067	6.88499	0.168003	-0.251682	0.118567	-0.0558547	-0.597954	-0.56953
CG42676	36.2974	72.0764	18.5233	42.4317	55.8362	50.6672	40.6528	0.989661	-0.970525	0.225276	0.621335	0.481186	0.163489
CG42705	0	37.5455	34.5167	8.87446	11.3613	5.33058	0	Inf	Inf	Inf	Inf	Inf	NA
CG42709	38.7269	31.4875	20.437	24.8351	35.2452	33.8831	27.925	-0.298557	-0.922153	-0.640955	-0.135909	-0.19277	-0.471779
CG42747	18.9084	8.33427	15.5297	10.7378	19.2863	18.8861	16.992	-1.1819	-0.283997	-0.816329	0.0285491	-0.00170247	-0.154172
CG42807	19.1775	31.2222	28.0762	17.2867	19.1859	13.2327	14.5665	0.703158	0.549933	-0.149752	0.000631781	-0.535307	-0.39676
CG4282	10.8525	16.1588	12.0383	11.5481	14.6322	10.2947	8.16533	0.574293	0.149604	0.0896281	0.431119	-0.0761256	-0.410444
CG42837	7064.64	6752.93	5064.89	4372.89	7418.89	6246.29	5890.26	-0.0651024	-0.480085	-0.692029	0.0705873	-0.177616	-0.262285
CG43088	9.99286	11.5464	16.2967	8.08993	4.34585	2.18667	7.84924	0.208474	0.70561	-0.30477	-1.20126	-2.19216	-0.348345
CG43090	0	31.4745	38.723	32.0764	0	0.400247	0.499965	Inf	Inf	Inf	NA	Inf	Inf
CG43134	34288.4	21363.9	22875.9	31014.9	26585.6	33290.3	43178.2	-0.682546	-0.583892	-0.144759	-0.367076	-0.0426187	0.332583
CG43191	2.23936	11.5479	1.43753	0.960617	1.60178	13.6139	23.7698	2.36647	-0.639494	-1.22105	-0.48341	2.60392	3.40797
CG43295	34.4568	26.2773	44.1978	34.015	35.8498	21.5738	32.8926	-0.390972	0.359186	-0.0186176	0.0571763	-0.675508	-0.0670257
CG4360	23.6974	22.821	25.1605	14.4674	18.9276	14.2208	16.7524	-0.0543668	0.0864318	-0.711923	-0.324237	-0.736726	-0.500361
CG43781	167.76	174.918	145.701	174.204	285.342	94.5629	96.2627	0.06028	-0.203388	0.054379	0.766293	-0.827053	-0.80135
CG43783	13.2651	11.1103	14.7156	20.8317	18.0789	15.5027	12.262	-0.255738	0.149711	0.651145	0.446671	0.224884	-0.113441
CG43886	354.708	170.48	323.126	242.445	458.848	308.209	263.635	-1.05703	-0.134535	-0.548974	0.371384	-0.202723	-0.42809
CG4393	8.95829	2.5481	6.06973	2.70456	5.91866	10.3579	10.7337	-1.8138	-0.561591	-1.72783	-0.597953	0.209436	0.260852
CG44000	157.244	139.95	116.46	128.394	187.54	135.28	135.117	-0.168093	-0.43317	-0.292427	0.254193	-0.217056	-0.218796
CG44001	35.3976	50.623	37.2605	25.8057	31.4446	33.9869	51.7095	0.516141	0.0739955	-0.455962	-0.170839	-0.0586728	0.546778
CG44085	43.2799	30.4809	27.7618	58.4066	19.2658	40.0146	54.4053	-0.505792	-0.640596	0.432434	-1.16766	-0.113171	0.33005
CG4415	90.5443	52.156	37.7026	29.2504	18.1097	39.2431	87.7131	-0.795791	-1.26396	-1.63017	-2.32186	-1.20618	-0.0458315
CG44242	780.247	630.976	479.157	342.977	933.437	610.741	545.31	-0.306346	-0.703432	-1.18582	0.258622	-0.35337	-0.516854
CG44325	1120.02	1093.21	890.734	851.596	1154.97	1261.31	1386.83	-0.0349539	-0.330458	-0.395283	0.0443309	0.171398	0.308266
CG4452	152.356	95.7621	91.6668	102.46	135.752	87.7675	89.8367	-0.66992	-0.732975	-0.572386	-0.166473	-0.795688	-0.762069
CG4455	117.186	252.003	168.715	146.919	104.025	101.808	137.324	1.10464	0.525788	0.326221	-0.17187	-0.202949	0.228784
CG4497	14.6374	18.6659	16.6339	18.0751	22.0673	14.9136	12.4645	0.350746	0.184467	0.304344	0.592251	0.0269692	-0.231834
CG4502	115.574	90.5667	75.2123	73.1579	115.898	116.468	143.628	-0.351764	-0.619776	-0.659731	0.00403879	0.0111167	0.31352
CG45086	171.236	402.702	296.33	254.61	0	198.918	472.446	1.23373	0.791219	0.572303	#NAME?	0.216188	1.46416
CG45087	12194	14262.3	21389.7	5786.76	9594.95	21224.4	22358.5	0.226035	0.810745	-1.07534	-0.345824	0.799552	0.874652
CG45089	3593	2182.52	2185.3	2820.17	3189.29	3151.9	2243.28	-0.719194	-0.717358	-0.349407	-0.171954	-0.188967	-0.679579
CG45100	3054.73	2543.4	1280.03	1807.3	3154.08	2025.25	1488.87	-0.264286	-1.25487	-0.757209	0.0461744	-0.592945	-1.03683
CG4554	11.5094	11.4835	15.7617	18.7584	11.8612	15.0219	13.2274	-0.0032502	0.453611	0.704724	0.0434373	0.384255	0.200717
CG4570	52.3668	56.2614	30.3911	23.8071	69.9363	85.7785	105.55	0.103493	-0.785004	-1.13726	0.417389	0.711964	1.0112
CG4594	52.9315	51.9668	65.1123	70.9148	48.0677	55.5514	41.2655	-0.0265363	0.298804	0.42196	-0.139059	0.0696967	-0.35919
CG4612	31.0619	18.5317	24.834	23.0168	39.4704	28.18	28.6696	-0.745151	-0.322829	-0.432459	0.345625	-0.140474	-0.115624
CG4622	19.6909	23.4314	17.7825	22.764	23.2838	12.4383	12.5719	0.250914	-0.147071	0.209225	0.241797	-0.66274	-0.647326
CG46385	54.6418	44.1085	33.4339	37.2322	67.4027	59.7014	62.5576	-0.308948	-0.708693	-0.553454	0.302801	0.12776	0.19518
CG46440	96.8173	128.198	150.096	129.282	102.219	82.8247	94.848	0.405037	0.632549	0.417185	0.0783266	-0.225204	-0.0296475
CG4666	190.969	149.53	147.763	97.6419	179.116	254.716	334.815	-0.352904	-0.370053	-0.967766	-0.0924442	0.415551	0.810026
CG4751	25.1833	30.249	29.1589	42.0396	27.9504	26.9624	19.8636	0.26442	0.211469	0.739282	0.150402	0.0984816	-0.34234
CG4768	94.4629	87.1171	63.7574	48.3041	67.1424	69.1001	69.2458	-0.116792	-0.567155	-0.967602	-0.492524	-0.45106	-0.448021
CG4788	28.3015	39.8943	21.5293	20.7214	34.1843	25.3729	29.9319	0.495304	-0.394577	-0.449757	0.272455	-0.15759	0.0808053
CG4820	8.16068	6.70827	8.19301	7.11927	11.7136	5.05143	4.41154	-0.282749	0.0057042	-0.19696	0.521423	-0.691998	-0.887407
CG4872	20.9664	9.46797	20.1777	12.0841	20.7995	26.794	25.4214	-1.14695	-0.0553174	-0.794969	-0.0115303	0.353831	0.277964
CG4911	32.0937	31.1435	28.7292	23.363	26.2908	30.3949	42.5014	-0.043359	-0.159772	-0.458065	-0.287732	-0.0784609	0.40522
CG4949	73.3583	66.042	74.4382	87.1482	95.4837	74.6253	59.6792	-0.151576	0.021083	0.248511	0.380294	0.0247046	-0.297732
CG4991	46.4763	26.5684	37.9232	40.2282	34.4335	53.0711	66.2015	-0.806784	-0.293415	-0.208288	-0.432682	0.191431	0.510369
CG5001	9.0014	9.86059	11.6485	4.71835	9.31166	6.28961	10.1605	0.131525	0.371923	-0.931867	0.048889	-0.517179	0.17475
CG5003	29.9432	22.1926	21.8447	21.4223	22.8612	25.1171	34.9779	-0.43215	-0.454945	-0.483115	-0.389327	-0.253559	0.224215
CG5023	127.694	75.5073	98.4266	82.9067	117.683	79.7835	67.7968	-0.758003	-0.375571	-0.62313	-0.117785	-0.678528	-0.913402
CG5039	98.1043	62.5234	95.2358	88.9808	93.9077	126.738	160.358	-0.64992	-0.0428124	-0.140822	-0.0630729	0.369461	0.708908
CG5059	487.553	781.326	619.251	604.375	508.353	758.2	960.474	0.680366	0.344965	0.309885	0.0602716	0.637019	0.978188
CG5065	20.5896	18.3697	14.7974	14.0654	27.6732	20.5947	26.2618	-0.164588	-0.476572	-0.549765	0.426574	0.000357308	0.35105
CG5171	77.0609	39.6841	25.4419	49.3333	40.5322	87.6151	75.8997	-0.957438	-1.59879	-0.643437	-0.926931	0.18518	-0.0219049
CG5177	37.4789	20.6184	24.5159	17.4247	27.9612	25.6311	20.557	-0.862146	-0.612361	-1.10494	-0.422652	-0.548183	-0.866449
CG5180	24.8755	37.4789	31.3275	31.8373	28.355	18.1633	21.0929	0.591353	0.332704	0.355992	0.188878	-0.453699	-0.237968
CG5188	24.7235	18.3792	18.48	22.5654	35.6049	20.0583	14.126	-0.427809	-0.419918	-0.131771	0.526193	-0.301684	-0.80753
CG5196	53.7574	41.3729	58.9404	78.2354	63.436	48.5575	52.0432	-0.377777	0.132793	0.541358	0.238838	-0.146769	-0.0467537
CG5199	33.965	49.2403	36.804	27.8482	23.4854	13.9945	14.7145	0.535791	0.115814	-0.286465	-0.532285	-1.27919	-1.20681
CG5235	21.6717	32.8449	43.6467	53.8543	36.2487	26.9394	18.4702	0.599857	1.01006	1.31325	0.742117	0.313905	-0.230613
CG5276	10.8168	17.1385	15.1472	19.3671	9.97285	12.0892	16.4606	0.663967	0.485777	0.840334	-0.117196	0.160445	0.605743
CG5323	87.7236	114.344	68.3476	48.071	97.1255	73.5273	70.6475	0.382344	-0.360074	-0.867798	0.146885	-0.254685	-0.312327
CG5326	258.413	161.465	261.091	181.865	310.752	242.874	330.818	-0.678457	0.0148741	-0.506811	0.266085	-0.0894706	0.356359
CG5339	27.5444	36.5155	24.2555	17.7827	29.4112	32.1944	34.2976	0.40675	-0.183447	-0.631285	0.0946066	0.225051	0.316349
CG5377	55.1349	56.024	49.2869	32.247	52.6057	44.5943	41.8226	0.0230792	-0.161762	-0.773801	-0.0677467	-0.306107	-0.398683
CG5399	13.0381	8.78085	3.24605	14.9279	4.09973	19.4373	26.1165	-0.570301	-2.00598	0.195278	-1.66913	0.576094	1.00223
CG5445	62.7545	55.0441	38.9272	34.8413	47.4565	45.4678	43.785	-0.189131	-0.68894	-0.84892	-0.403113	-0.464874	-0.519282
CG5447	103.073	124.79	86.795	67.3857	125.622	75.9156	63.9362	0.275836	-0.247983	-0.613152	0.285423	-0.441198	-0.688962
CG5498	53.7806	64.9149	74.6538	67.8267	46.221	44.872	52.9438	0.271464	0.47313	0.334767	-0.218537	-0.26127	-0.0226241
CG5510	49.7803	64.0937	43.9125	27.6504	53.8976	41.7583	41.3212	0.364608	-0.180943	-0.848275	0.114646	-0.253512	-0.268693
CG5515	123.397	115.472	84.2806	67.9109	98.3049	100.57	96.2199	-0.0957643	-0.550035	-0.861592	-0.327972	-0.295107	-0.3589
CG5535	85.9443	99.9524	81.5147	77.5635	124.792	107.269	114.378	0.217839	-0.0763417	-0.148024	0.538052	0.319759	0.412336
CG5608	13.1924	18.1133	22.0644	20.1163	16.7883	14.3889	14.4135	0.457342	0.742013	0.608658	0.347749	0.125249	0.127714
CG5612	118.938	104.402	98.1594	83.692	99.705	65.1016	63.0611	-0.18806	-0.277011	-0.507048	-0.254472	-0.869445	-0.915387
CG5664	16.3006	15.5157	18.2544	20.0154	13.088	10.3981	10.7376	-0.0711963	0.163319	0.296185	-0.31668	-0.648605	-0.602254
CG5707	17.3179	12.1196	12.4689	11.7632	17.8497	26.3796	27.6669	-0.514922	-0.47393	-0.557983	0.0436358	0.607159	0.675897
CG5708	55.3423	101.641	60.9508	40.9492	76.8673	64.1117	59.7304	0.877028	0.139263	-0.434547	0.473987	0.212205	0.110083
CG5793	32.9353	40.8844	43.3624	30.332	30.086	26.0583	34.2138	0.311916	0.39681	-0.118794	-0.130542	-0.337892	0.0549437
CG5853	136.195	76.5247	165.561	110.778	99.1389	192.734	176.178	-0.831676	0.281689	-0.298002	-0.458151	0.500937	0.37136
CG5862	39.276	31.9832	31.5146	30.8356	49.8004	37.4536	37.1776	-0.296334	-0.317628	-0.349051	0.342509	-0.0685436	-0.0792144
CG5885	536.103	404.711	416.181	459.304	720.483	541.182	648.06	-0.405618	-0.365299	-0.223061	0.426454	0.0136036	0.273617
CG5886	24.7363	22.4871	26.7611	29.6608	29.0275	20.1531	18.3607	-0.137532	0.113508	0.261928	0.230791	-0.295628	-0.430009
CG5902	111.538	133.178	97.9553	66.6389	119.721	99.7534	132.741	0.25582	-0.18734	-0.743099	0.102141	-0.161097	0.251079
CG5903	98.5788	106.756	86.3276	77.3284	90.4937	82.4673	132.404	0.114968	-0.191456	-0.350279	-0.12346	-0.257455	0.425597
CG5934	73.1195	110.416	79.9442	101.844	95.1721	66.157	59.1226	0.594621	0.128737	0.478033	0.380283	-0.144362	-0.306546
CG5938	24.5139	39.8046	24.7771	20.0326	27.8378	17.6305	33.2884	0.699335	0.0154073	-0.29125	0.183445	-0.475527	0.44142
CG5961	10.1189	10.986	9.63758	8.73463	7.08664	8.33856	13.5177	0.118614	-0.0703096	-0.212234	-0.513879	-0.279182	0.417797
CG5969	129.507	155.882	92.6736	129.476	158.064	107.367	97.0265	0.267424	-0.4828	-0.000345378	0.287479	-0.270479	-0.416579
CG5973	124.751	52.5083	107.335	60.1105	101.041	127.108	118.768	-1.24843	-0.216931	-1.05336	-0.304111	0.0270035	-0.0709052
CG5989	18.4878	20.4335	17.1606	12.4389	13.5673	16.0956	20.4876	0.144363	-0.107474	-0.571715	-0.44644	-0.199907	0.148177
CG6055	74.5641	48.3988	43.5278	49.7626	87.7157	48.8059	91.0585	-0.62351	-0.776544	-0.583419	0.234354	-0.611426	0.288313
CG6066	24.7167	20.4028	21.1812	25.15	33.0016	23.638	18.0366	-0.276719	-0.222702	0.0250723	0.41705	-0.0643782	-0.454559
CG6115	458.368	523.666	357.32	409.526	548.069	384.011	325.857	0.192141	-0.35929	-0.162551	0.257851	-0.255359	-0.492267
CG6126	31.1056	35.8698	17.417	18.1252	28.361	32.0863	34.256	0.205595	-0.836678	-0.779177	-0.133266	0.0447831	0.139182
CG6145	43.4656	23.2957	44.1099	32.3045	26.0462	44.0645	46.7026	-0.89981	0.0212284	-0.428139	-0.738801	0.0197428	0.103629
CG6175	14.3692	11.7116	11.3099	9.01973	15.2467	15.7948	19.4	-0.295042	-0.345394	-0.671824	0.0855173	0.13647	0.433077
CG6179	19.4413	24.2193	19.7107	31.7308	24.1699	19.3127	15.0603	0.317032	0.0198543	0.706759	0.314087	-0.00957482	-0.368374
CG6218	123.443	99.9574	84.7726	49.6567	134.716	122.791	156.103	-0.30446	-0.542175	-1.31378	0.126076	-0.00764021	0.338653
CG6227	31.6728	20.6496	16.0685	20.8218	24.1899	23.6418	20.4294	-0.617131	-0.979009	-0.60515	-0.38884	-0.421905	-0.632598
CG6287	126.782	60.5351	89.6461	74.7007	114.788	110.054	120.789	-1.06651	-0.500037	-0.763156	-0.143378	-0.204138	-0.0698609
CG6293	28.4985	20.9375	22.5219	19.1657	32.4395	25.061	21.2595	-0.444797	-0.339557	-0.572359	0.186866	-0.185442	-0.422778
CG6310	80.0463	61.213	74.9467	63.4021	93.1992	45.7369	45.3007	-0.386997	-0.0949698	-0.336304	0.219483	-0.807476	-0.821301
CG6325	10.221	11.4072	10.4595	10.8876	11.4715	14.6192	17.105	0.158408	0.0332775	0.0911496	0.166518	0.516328	0.742882
CG6330	46.2041	93.6939	28.0744	29.5019	51.1836	41.6563	34.6129	1.01993	-0.718766	-0.647213	0.147661	-0.149486	-0.416711
CG6340	119.37	144.942	45.6186	28.5947	161.094	55.5631	53.7493	0.280035	-1.38775	-2.06162	0.432462	-1.10324	-1.15112
CG6479	29.2985	23.6181	46.2962	47.945	29.573	25.9417	27.4062	-0.310934	0.660067	0.710554	0.0134538	-0.175554	-0.0963245
CG6574	10.5587	11.383	10.9191	8.99466	15.7659	12.2296	15.6986	0.108449	0.0484217	-0.231292	0.578375	0.211945	0.572204
CG6610	218.234	291.706	357.343	353.826	303.271	174.177	274.436	0.418639	0.711434	0.697164	0.474732	-0.325322	0.330594
CG6659	18.2906	19.6246	27.5385	28.3224	18.2932	17.8783	17.5774	0.101561	0.590348	0.630841	0.000205064	-0.0328928	-0.0573807
CG6664	47.8498	53.9483	44.9293	37.6286	36.6693	27.0329	39.3266	0.173065	-0.0908563	-0.346683	-0.38394	-0.823797	-0.283007
CG6674	41.629	46.7086	34.1888	49.6872	39.2514	29.7133	26.1384	0.166099	-0.284065	0.255285	-0.0848448	-0.48648	-0.671418
CG6695	9.29222	19.8562	11.1319	17.7185	10.0305	9.63058	10.5535	1.09549	0.260605	0.931161	0.110298	0.0515994	0.183626
CG6700	27.6295	32.3624	30.7938	44.7302	28.2261	24.325	27.4311	0.228109	0.15643	0.69504	0.0308204	-0.18377	-0.010397
CG6762	30.0779	26.8324	13.4433	5.74022	18.3376	39.5181	50.8012	-0.164728	-1.16182	-2.38953	-0.713899	0.39381	0.756159
CG6770	8934.2	18404.3	7246.63	8985.07	10114.7	6234.59	7554.49	1.04263	-0.302028	0.00819119	0.179043	-0.519044	-0.242004
CG6841	21.0246	23.2579	25.8637	37.1397	32.6484	25.8302	22.9323	0.145642	0.29885	0.820884	0.634934	0.29698	0.125303
CG6845	6.66238	10.2185	8.65588	13.2382	9.23193	13.5302	12.5351	0.617074	0.377643	0.990597	0.470595	1.02207	0.911864
CG6878	568.668	658.482	448.311	261.858	530.478	486.901	545.017	0.211557	-0.343087	-1.1188	-0.100294	-0.223958	-0.0612854
CG6910	29.8228	33.1334	51.3797	34.7402	50.8863	28.6991	43.9623	0.151871	0.784783	0.22019	0.770862	-0.0554102	0.559851
CG6927	6.01905	10.0347	11.2125	10.8632	9.86172	5.60158	3.41455	0.73739	0.8975	0.851841	0.712303	-0.103702	-0.81784
CG6937	95.2546	95.3553	72.4022	74.6445	86.0842	65.5523	59.5206	0.00152436	-0.395755	-0.351753	-0.14604	-0.539142	-0.6784
CG6962	16.1359	22.0684	29.5657	30.0686	23.1918	18.2424	19.6024	0.451708	0.87365	0.897984	0.523341	0.177021	0.280756
CG6967	22.6619	15.4883	12.7654	11.2154	6.41463	10.9743	11.6669	-0.54909	-0.82803	-1.01479	-1.82083	-1.04614	-0.957848
CG6983	556.583	562.717	396.914	288.81	644.545	491.64	598.343	0.0158127	-0.48777	-0.946476	0.211684	-0.178995	0.104376
CG6984	29.8411	45.7759	20.0138	16.6917	41.5162	31.8978	29.177	0.617288	-0.576306	-0.83817	0.476374	0.0961562	-0.0324692
CG7065	14.2168	26.4847	10.6144	14.0857	18.4103	15.2138	14.8071	0.897562	-0.421574	-0.0133655	0.372916	0.0977838	0.0586923
CG7101	16.3463	15.4191	5.99135	10.634	11.0096	9.63913	8.01185	-0.0842456	-1.44801	-0.62028	-0.570202	-0.761989	-1.02876
CG7110	11.2964	8.79039	6.08744	10.0456	11.2728	13.7584	11.6888	-0.361864	-0.891956	-0.169299	-0.00301717	0.28445	0.0492637
CG7215	125.045	142.515	64.4969	72.4942	128.31	121.437	84.2314	0.188666	-0.955146	-0.78651	0.0371862	-0.0422393	-0.570017
CG7378	59.4915	35.0456	34.5233	41.8837	41.2884	37.9575	29.6439	-0.76345	-0.785113	-0.506295	-0.526947	-0.648299	-1.00495
CG7443	233.31	98.5744	537.483	327.979	271.95	224.612	258.408	-1.24296	1.20397	0.491355	0.221093	-0.0548131	0.147403
CG7506	55.1355	70.1948	82.7966	77.273	71.3339	61.7875	50.4176	0.348383	0.58659	0.486983	0.371606	0.164333	-0.129054
CG7630	1845.11	1182.05	987.31	890.333	1951.35	1319.65	1420.92	-0.642416	-0.902132	-1.05129	0.0807657	-0.483551	-0.376881
CG7655	90.8639	118.09	110.751	169.113	111.897	121.427	112.662	0.378108	0.285541	0.896208	0.300392	0.41831	0.310222
CG7656	61.0325	94.1176	50.4016	50.0805	66.9105	41.6881	50.4334	0.624887	-0.276108	-0.285329	0.132655	-0.549942	-0.275198
CG7675	278.083	432.02	214.09	189.064	373.317	238.316	390.165	0.635583	-0.377298	-0.556641	0.424886	-0.22264	0.488569
CG7702	63.7624	49.3385	74.7878	77.6044	62.2557	78.98	102.781	-0.369992	0.230097	0.283433	-0.0345	0.308781	0.688796
CG7724	14.6852	12.204	14.5685	11.426	7.5235	7.49776	11.4384	-0.267009	-0.0115106	-0.362042	-0.964887	-0.969831	-0.360478
CG7730	5.48371	9.79483	10.6923	11.4139	4.944	5.36413	4.68494	0.836868	0.963348	1.05757	-0.149474	-0.0318081	-0.227122
CG7737	22.2373	14.8229	21.8217	16.8852	31.0751	26.6433	26.6147	-0.585154	-0.0272181	-0.397222	0.482777	0.260791	0.259242
CG7745	10.4413	10.5318	11.2227	14.3404	11.769	10.7992	8.24959	0.0124507	0.104118	0.457784	0.17269	0.0486231	-0.339907
CG7800	36.5059	29.3577	56.1986	70.1952	51.0218	49.1721	46.7982	-0.314391	0.622405	0.943243	0.482984	0.42971	0.358323
CG7860	23.1766	16.6826	16.0326	11.1474	18.5422	24.8698	29.2945	-0.474325	-0.531661	-1.05596	-0.321857	0.101726	0.337961
CG7872	40.249	45.0957	39.0111	24.0597	47.3962	43.4985	51.4864	0.164037	-0.0450683	-0.742334	0.235818	0.112013	0.355238
CG7879	7.76387	21.4342	7.00809	11.9948	7.95212	8.93501	9.19793	1.46507	-0.147755	0.627561	0.0345636	0.202693	0.244533
CG7950	76.3808	123.753	53.1823	45.7578	57.8063	55.3727	61.6664	0.696182	-0.522264	-0.739192	-0.401983	-0.464035	-0.308725
CG7997	89.842	78.0273	81.2197	54.2755	78.8508	102.413	100.957	-0.203411	-0.14556	-0.727089	-0.188265	0.188937	0.168279
CG8010	19.3567	16.563	12.0828	8.15562	15.4577	13.5232	11.308	-0.224869	-0.679878	-1.24697	-0.324507	-0.517396	-0.775489
CG8012	413.308	335.06	332.597	300.066	475.8	317.489	282.881	-0.302798	-0.313442	-0.461937	0.203138	-0.380511	-0.547022
CG8036	159.729	183.053	166.651	145.407	176.348	206.46	239.719	0.196635	0.0612037	-0.13553	0.142799	0.370236	0.585718
CG8067	13.0006	20.1513	21.34	23.7255	21.4306	17.7001	19.9087	0.632295	0.714982	0.86786	0.721094	0.445179	0.614821
CG8080	10.7438	8.24313	8.72713	8.55503	5.42117	5.3263	6.88687	-0.38224	-0.299925	-0.32866	-0.986828	-1.0123	-0.641584
CG8112	21.8929	21.9115	36.8956	41.8908	16.1191	39.874	36.7648	0.00122518	0.752986	0.93617	-0.441692	0.864985	0.747862
CG8132	16.4671	24.6644	27.117	32.0969	26.1325	22.5421	20.9215	0.582844	0.719611	0.962847	0.666259	0.453035	0.3454
CG8134	12.4989	17.6655	5.6393	5.35957	7.56658	7.92842	9.05514	0.499133	-1.14821	-1.22161	-0.724088	-0.656696	-0.464992
CG8152	7.10432	13.7302	10.9457	12.1471	12.1823	15.7884	13.0795	0.950584	0.623596	0.773843	0.778018	1.1521	0.880539
CG8180	14.7645	9.30307	12.3881	9.22351	9.23388	13.2287	17.7321	-0.666354	-0.253178	-0.678745	-0.677124	-0.158461	0.264231
CG8195	5.77453	12.1756	11.6967	10.0207	8.69328	9.80033	10.3332	1.07622	1.01833	0.795208	0.590197	0.763127	0.839512
CG8223	175.293	182.19	219.048	264.009	199.346	161.728	153.905	0.0556754	0.321479	0.590819	0.185506	-0.116199	-0.187728
CG8298	7.7889	8.09996	8.65375	7.94883	5.53189	8.55561	10.2116	0.0564952	0.151906	0.0293229	-0.493647	0.135451	0.390717
CG8300	53.2127	77.1926	30.2825	26.602	41.7615	35.2064	43.2876	0.536692	-0.813286	-1.00024	-0.349597	-0.595933	-0.297817
CG8303	136.781	99.859	93.854	80.1371	237.428	169.207	193.968	-0.453903	-0.543378	-0.771326	0.795622	0.306921	0.503951
CG8314	28.2532	37.1561	28.7443	20.687	24.0823	26.5157	34.3221	0.395185	0.0248616	-0.44969	-0.230441	-0.0915674	0.280724
CG8326	20.2798	21.2935	16.7869	12.7715	23.6142	18.1851	13.8273	0.0703697	-0.272708	-0.667115	0.219611	-0.157287	-0.552524
CG8369	207.232	189.5	118.782	100.018	189.62	110.912	157.36	-0.129049	-0.802931	-1.05099	-0.128136	-0.901831	-0.397178
CG8389	7.32587	9.14269	10.1871	6.87779	4.50377	6.2616	6.43253	0.319619	0.475671	-0.091055	-0.701867	-0.226469	-0.187614
CG8399	40.2816	37.9766	47.605	35.4972	41.6791	53.5201	57.8398	-0.0850102	0.240992	-0.182416	0.0492031	0.40996	0.521942
CG8435	20.9814	17.7547	17.3911	21.1074	18.7045	16.7207	11.9011	-0.24091	-0.270762	0.00863793	-0.165726	-0.327476	-0.818016
CG8441	60.1288	61.4454	56.3862	81.9352	65.4584	58.5824	47.1869	0.0312488	-0.092714	0.446427	0.122522	-0.0375889	-0.34967
CG8531	28.6733	57.2919	36.8086	20.771	26.2257	25.8388	35.5394	0.998623	0.360335	-0.465137	-0.128727	-0.150169	0.309711
CG8539	53.1344	22.4318	25.1052	27.7613	48.5139	54.1628	68.2012	-1.2441	-1.08166	-0.936571	-0.131248	0.0276561	0.360151
CG8549	41.6546	32.9702	29.8047	32.0293	49.8853	33.056	30.3667	-0.337313	-0.482936	-0.379084	0.260139	-0.333564	-0.455986
CG8607	23.2716	15.897	21.4786	23.8288	30.5869	21.6067	18.1321	-0.549816	-0.11567	0.0341359	0.394343	-0.107092	-0.360024
CG8617	43.8546	38.5971	37.1903	57.1467	36.7126	32.8634	30.5098	-0.184236	-0.237802	0.381942	-0.256453	-0.416246	-0.523455
CG8671	37.6979	22.7065	20.6063	26.8467	34.1418	29.412	29.2411	-0.731379	-0.871399	-0.489739	-0.142945	-0.358079	-0.366487
CG8675	59.5241	54.6488	31.1443	36.2381	52.0337	38.8923	45.7965	-0.123284	-0.934506	-0.715967	-0.194028	-0.613989	-0.378237
CG8677	12.4169	12.8367	14.6222	21.6412	15.1269	11.5983	11.1566	0.0479693	0.235855	0.801475	0.284811	-0.0983917	-0.154408
CG8814	47.6283	40.9645	40.3553	29.4199	45.49	46.0168	55.3148	-0.217445	-0.239061	-0.695027	-0.0662696	-0.0496584	0.215846
CG8818	21.1462	25.5425	21.906	13.9607	15.9226	19.0421	23.3068	0.272501	0.0509276	-0.599027	-0.409322	-0.151206	0.140353
CG8858	28.8584	21.8145	33.9743	36.8714	20.821	24.6677	23.3714	-0.403704	0.235453	0.353511	-0.470952	-0.226368	-0.304247
CG8860	3616.78	2556.41	3371.05	4746.27	5045.43	3066.81	3698.37	-0.500587	-0.101508	0.392088	0.480271	-0.237967	0.0321837
CG8950	11.5105	14.6542	11.736	15.1278	10.0133	9.4184	9.30921	0.348364	0.0279903	0.394252	-0.201033	-0.289397	-0.30622
CG8974	28.5799	42.9404	30.7641	42.6263	33.3657	29.1945	26.6423	0.587335	0.106247	0.576743	0.223365	0.0306957	-0.101282
CG9008	22.1311	17.6184	22.7971	14.1839	19.264	17.2798	26.1589	-0.328992	0.0427752	-0.641821	-0.200168	-0.356989	0.241227
CG9034	804.383	798.887	802.173	665.287	1011.93	631.404	822.282	-0.00989114	-0.00396918	-0.273906	0.331155	-0.349319	0.0317507
CG9065	242.376	208.348	188.253	136.265	171.713	80.1898	114.055	-0.218252	-0.364574	-0.830832	-0.497248	-1.59576	-1.08752
CG9123	9.61187	7.38501	6.67524	5.29545	10.682	17.4332	14.4471	-0.380217	-0.525997	-0.860064	0.152293	0.858948	0.587891
CG9135	119.905	105.944	126.558	177.878	112.996	81.7141	63.6972	-0.17859	0.0779069	0.568996	-0.0856201	-0.553235	-0.91259
CG9213	9.88419	12.1532	6.84866	10.3958	11.8627	9.90413	8.08659	0.298142	-0.529301	0.0728061	0.263238	0.00290751	-0.289591
CG9215	14.9948	18.7758	11.2952	9.0006	12.6913	10.5508	14.797	0.324412	-0.408752	-0.736369	-0.240622	-0.50711	-0.0191576
CG9231	193.833	251.288	185.753	158.025	184.662	141.679	118.487	0.374528	-0.0614287	-0.294661	-0.0699272	-0.452188	-0.710085
CG9272	47.1746	43.8742	36.3493	41.3898	47.031	58.5175	43.2888	-0.104637	-0.376083	-0.188735	-0.00439828	0.310858	-0.124016
CG9281	113.228	96.9477	127.632	102.35	131.638	135.968	174.841	-0.223952	0.172759	-0.14572	0.217345	0.264036	0.626813
CG9328	39.1109	72.0588	52.7426	50.7687	69.2082	43.7494	49.1252	0.881604	0.431398	0.376369	0.823372	0.161692	0.328893
CG9331	9.28927	4.06208	8.68713	7.26847	6.10144	6.72051	14.9456	-1.19335	-0.0966856	-0.353914	-0.606415	-0.466995	0.686084
CG9338	151.017	101.135	126.052	132.12	183.355	109.292	121.671	-0.578429	-0.260692	-0.192862	0.279929	-0.466523	-0.311726
CG9344	483.698	279.494	421.411	463.544	550.153	422.016	342.149	-0.791289	-0.198879	-0.0614003	0.185726	-0.196809	-0.499482
CG9346	27.0259	27.0779	33.8914	44.6781	29.29	29.7869	27.0591	0.00277319	0.326577	0.725225	0.116066	0.140335	0.00177119
CG9360	36.7361	62.6714	28.3651	32.7073	33.1133	32.6532	20.9425	0.770609	-0.373082	-0.167586	-0.149788	-0.169974	-0.810765
CG9393	34.5168	48.8094	42.2647	29.6386	24.9415	22.5735	24.295	0.49986	0.292154	-0.219821	-0.46875	-0.612669	-0.506639
CG9400	17.4848	8.58135	16.3588	13.3599	18.2415	13.5688	27.2065	-1.02682	-0.0960344	-0.388192	0.0611231	-0.365808	0.63785
CG9411	76.9131	35.5008	75.6392	96.7959	90.7788	80.0945	53.9489	-1.11538	-0.0240952	0.331717	0.239126	0.0584738	-0.511636
CG9471	87.0381	57.5891	96.7434	80.3101	106.006	62.0892	65.6506	-0.595851	0.152516	-0.116066	0.284427	-0.487305	-0.406839
CG9581	32.681	24.7181	28.2653	28.9301	29.5488	26.9623	19.6854	-0.402884	-0.20942	-0.175881	-0.145353	-0.277509	-0.731326
CG9628	66.7485	83.5848	83.8786	79.9586	51.6211	97.4937	127.91	0.324505	0.329567	0.260518	-0.370775	0.546574	0.938322
CG9643	48.1677	42.1048	39.1506	41.8915	68.657	61.7665	57.4681	-0.194081	-0.299032	-0.201408	0.511341	0.358759	0.254695
CG9705	207.779	166.276	123.495	150.811	211.566	124.513	97.8928	-0.32147	-0.750597	-0.462308	0.0260579	-0.738753	-1.08578
CG9723	30.8194	54.6183	48.0849	60.9964	39.9132	36.871	41.5403	0.825546	0.641745	0.984885	0.373027	0.258648	0.430673
CG9752	70.5167	41.4433	78.6929	93.928	63.6614	61.1029	46.6879	-0.766826	0.158269	0.41359	-0.147546	-0.206724	-0.594916
CG9776	59.0768	57.1593	30.776	38.3243	51.9321	33.3812	29.0517	-0.0476034	-0.940786	-0.624332	-0.185965	-0.823556	-1.02397
CG9801	15.4627	10.8766	11.5257	9.56822	13.5446	13.4365	13.3207	-0.507565	-0.423938	-0.69247	-0.191074	-0.202635	-0.215122
CG9815	25.6164	19.6549	20.9178	21.638	24.1868	17.415	12.0275	-0.382179	-0.292337	-0.243501	-0.0828478	-0.556737	-1.09073
CG9849	50.1657	31.9193	38.003	35.7723	64.1429	51.3133	62.687	-0.652272	-0.400588	-0.487858	0.354588	0.0326315	0.321465
CG9864	17.826	10.5583	20.363	19.0413	22.7244	25.8007	41.9083	-0.755605	0.191967	0.095149	0.350259	0.533427	1.23325
CG9890	12.427	18.0285	10.6297	10.3818	16.9311	15.8121	14.0772	0.536801	-0.225377	-0.259421	0.446198	0.347551	0.179882
CG9921	225.853	268.341	204.234	202.108	333.04	319.042	269.055	0.248683	-0.145161	-0.160258	0.560311	0.498362	0.252517
CG9925	82.7711	76.8753	104.442	133.718	96.3557	65.4028	77.8863	-0.106607	0.335503	0.691995	0.219243	-0.339775	-0.0877575
CG9941	27.4463	25.2261	21.8497	23.4398	22.3474	19.9782	16.7605	-0.121694	-0.328998	-0.227651	-0.296505	-0.458185	-0.711546
Chchd2	644.48	1847.7	571.165	445.26	596.369	446.412	377.863	1.51952	-0.174228	-0.533488	-0.11193	-0.52976	-0.770272
Chi	38.8821	43.3753	41.7131	53.2139	36.7785	32.2302	36.6502	0.157768	0.101394	0.452697	-0.0802435	-0.270693	-0.0852851
chic	2379.08	1910.24	2352.76	1882.98	2758.76	2302.91	3105.28	-0.31665	-0.0160496	-0.337386	0.213616	-0.0469458	0.38432
chico	21.6832	24.0493	25.1189	27.9067	22.1133	20.1731	15.6371	0.149417	0.212196	0.364034	0.0283367	-0.104145	-0.471605
chif	11.7502	12.0018	10.6929	14.0705	18.3102	13.8763	15.3425	0.0305655	-0.136032	0.259988	0.639962	0.239938	0.384848
chinmo	8.3586	3.91278	8.68869	12.6547	6.28127	7.98996	6.45085	-1.09507	0.0558774	0.59834	-0.412205	-0.065073	-0.373772
chk	13.9104	14.2678	15.7221	21.1597	18.226	22.8018	18.2844	0.036599	0.17663	0.605155	0.389834	0.712984	0.394449
CHMP2B	37.3219	32.2321	23.2223	11.216	40.5506	30.4666	31.5647	-0.211524	-0.684512	-1.73446	0.119701	-0.292794	-0.24171
CHOp24	248.143	292.394	160.024	140.015	266.189	170.576	216.407	0.236742	-0.632883	-0.82559	0.101279	-0.540757	-0.197425
chrb	109.901	63.095	77.4071	63.6532	99.2182	113.251	86.88	-0.800607	-0.505667	-0.7879	-0.147528	0.0433193	-0.339109
Cisd2	448.275	400.418	266.217	318.778	438.809	365.04	251.115	-0.162877	-0.751781	-0.491832	-0.0307909	-0.296329	-0.836036
Cks30A	288.11	388.068	323.285	269.316	234.086	124.111	75.2399	0.42969	0.166187	-0.0973198	-0.299581	-1.21499	-1.93705
Cks85A	302.184	378.836	281.409	283.846	320.818	216.526	189.012	0.326146	-0.102759	-0.0903189	0.0863278	-0.480887	-0.676949
Clc	381.397	315.107	287.737	231.269	402.086	241.578	332.646	-0.275452	-0.406543	-0.721722	0.0762106	-0.658804	-0.197306
ClC-a	14.5452	28.0196	12.6752	9.27231	22.8048	18.3445	26.7129	0.945893	-0.198535	-0.649542	0.648794	0.334804	0.876993
Clic	162.927	127.894	95.4545	92.2271	148.3	117.769	126.861	-0.349277	-0.771341	-0.820963	-0.135707	-0.468266	-0.360977
Cln7	7.57294	7.8331	10.6841	9.30288	4.92069	10.8671	13.2593	0.0487299	0.49654	0.296824	-0.621993	0.521042	0.808079
cmet	8.78519	8.60485	12.128	18.5342	17.0908	12.4741	7.97498	-0.0299234	0.465196	1.07704	0.960075	0.50579	-0.139593
CngB	7.15502	6.42329	11.5066	10.503	8.27187	9.87544	8.62119	-0.155643	0.685434	0.553774	0.209258	0.464889	0.268931
cni	129.561	242.054	209.156	135.882	148.176	143.991	158.77	0.901697	0.690948	0.0687228	0.19368	0.152347	0.293307
cnn	23.3017	19.8604	15.8153	19.2031	20.8802	20.9102	13.4936	-0.230541	-0.559114	-0.279096	-0.1583	-0.156228	-0.78816
coil	22.5846	21.6217	26.8249	36.8965	26.5766	22.1766	19.2078	-0.0628594	0.248233	0.708145	0.234817	-0.0263012	-0.233647
cona	187.283	124.118	107.506	131.947	117.193	85.4785	62.3714	-0.593508	-0.800803	-0.505261	-0.676334	-1.13159	-1.58626
Corp	22.4342	22.6602	40.1441	40.435	33.2698	34.0387	85.3331	0.0144609	0.839488	0.849905	0.568513	0.601476	1.92741
corto	27.9645	18.1361	16.7308	17.4129	27.7544	18.9343	21.9572	-0.624732	-0.74109	-0.68344	-0.01088	-0.562594	-0.348902
COX5A	729.927	479.489	395.925	461.218	766.156	530.457	494.399	-0.606254	-0.882525	-0.662303	0.069886	-0.460516	-0.562076
COX5B	741.61	557.273	431.017	398.191	907.698	633.631	528.304	-0.412276	-0.782916	-0.8972	0.291552	-0.227018	-0.489292
COX6B	3146.77	2321.67	1775.91	2041.21	2901.32	1425.78	1604.36	-0.438709	-0.825313	-0.624447	-0.117162	-1.14212	-0.971874
COX7A	3332.07	2111.01	1407.73	1562.6	2841.55	2381.77	2253.07	-0.658485	-1.24305	-1.09247	-0.229741	-0.484385	-0.564527
COX8	5927.84	4134.18	4114.78	6162.61	7471.71	3680.41	4375.48	-0.519905	-0.526691	0.056035	0.333932	-0.68764	-0.438065
cpo	21.6869	19.5085	17.8492	19.8426	30.2465	19.2905	22.4312	-0.152721	-0.280964	-0.128223	0.479944	-0.168933	0.048683
CRAT	25.9659	23.1238	22.021	27.6557	38.5186	28.7521	27.8615	-0.16724	-0.237738	0.0909586	0.568937	0.147049	0.101655
crc	61.0988	45.006	47.8157	74.6438	91.2655	74.0588	51.5972	-0.441027	-0.35366	0.288878	0.578926	0.277527	-0.243851
CrebA	57.104	27.1214	32.4816	38.987	69.4632	49.0378	62.5429	-1.07416	-0.813969	-0.550599	0.282657	-0.219698	0.131254
CRIF	97.9486	100.575	102.256	128.157	119.524	81.2408	79.3328	0.038175	0.0620887	0.387816	0.287204	-0.26982	-0.304107
crm	10.6886	8.54197	9.29136	11.9408	8.82442	6.89134	7.15333	-0.323432	-0.202111	0.159827	-0.2765	-0.633216	-0.579386
crol	43.5152	39.0536	42.708	46.2744	50.0285	36.2629	29.4887	-0.156064	-0.0270131	0.0886949	0.201231	-0.263025	-0.561357
CROT	17.6702	14.4486	14.5965	15.5614	19.0762	23.4834	33.9633	-0.290389	-0.275696	-0.183347	0.110455	0.410323	0.942658
crq	132.003	117.585	152.372	89.3822	105.119	179.344	185.579	-0.166867	0.207027	-0.562511	-0.328547	0.442159	0.491463
Cse1	77.2797	103.927	154.962	165.316	67.8054	66.0085	76.956	0.427409	1.00375	1.09706	-0.188689	-0.227438	-0.00605568
ct	13.5144	8.93744	14.5745	21.0255	14.4	11.8534	12.3991	-0.596564	0.108949	0.637643	0.0915713	-0.189197	-0.124262
Ctf4	26.2666	26.1976	44.1241	45.0174	34.9323	26.9438	32.0978	-0.00379482	0.748337	0.777253	0.411332	0.0367239	0.289245
Ctl2	56.9909	58.8853	84.6563	68.2742	49.7928	79.6154	85.5234	0.047176	0.570886	0.260609	-0.194794	0.482316	0.585588
ctp	913.453	1775.59	706.082	564.147	860.045	645.458	664.8	0.958896	-0.371495	-0.695259	-0.0869184	-0.501007	-0.45841
cutlet	10.9901	9.89342	16.1991	18.2392	11.5199	10.4121	11.3006	-0.151663	0.559709	0.730838	0.0679237	-0.0779434	0.0401949
cv-c	7.43256	6.08252	6.39162	10.4895	8.60739	8.65562	8.94562	-0.28919	-0.217678	0.497015	0.211717	0.219778	0.267322
CycA	75.0876	79.9355	97.6962	106.771	105.352	78.3978	49.7474	0.0902617	0.379728	0.507873	0.488571	0.0622385	-0.593954
CycB	91.8529	85.7977	127.37	147.3	92.7177	79.294	71.8674	-0.0983863	0.471628	0.68136	0.0135195	-0.212114	-0.353988
CycB3	18.9578	26.0712	30.6378	29.5979	21.9853	15.1199	18.1305	0.459665	0.692521	0.642703	0.213748	-0.326343	-0.0643728
CycG	72.9749	88.3766	64.3601	50.6668	55.6216	75.9457	89.3117	0.276264	-0.181234	-0.52636	-0.391755	0.057568	0.291449
CycH	37.6894	47.1304	54.9705	45.0255	48.6105	32.1406	42.0631	0.322499	0.544499	0.256583	0.367109	-0.229762	0.158396
Cyp4d8	17.7509	14.1078	15.5349	10.9911	13.8969	20.6251	16.5585	-0.331399	-0.192379	-0.691556	-0.353129	0.216509	-0.10032
Cyp6d4	13.4213	5.62674	13.334	19.5507	9.20741	16.8478	15.77	-1.25415	-0.00941479	0.542696	-0.543657	0.328036	0.232658
Cyp9b2	33.2053	24.8237	27.2341	19.9862	33.2205	42.4072	43.0423	-0.419695	-0.285999	-0.732409	0.000660254	0.352896	0.374342
cype	3052.98	2962.98	2522.5	2874.74	3168.42	1472.1	2230.32	-0.0431692	-0.275364	-0.0867867	0.0535455	-1.05234	-0.452967
Cyt-c-p	1627.4	1589.52	1487.47	980.401	1683.45	1505.89	1764.15	-0.0339777	-0.129708	-0.731125	0.048852	-0.111953	0.116404
dah	14.2623	13.2234	18.369	21.5552	23.1234	19.2055	15.172	-0.109113	0.365066	0.595829	0.697147	0.429313	0.0892046
dare	15.7745	11.8284	13.8233	14.938	12.1402	19.6568	18.2927	-0.415339	-0.190492	-0.0786073	-0.377802	0.317434	0.213674
daw	14.8939	20.813	11.3578	10.0059	17.6556	21.6068	10.2133	0.482763	-0.391038	-0.573871	0.245404	0.536764	-0.544272
Daxx	8.18225	9.90421	12.1447	14.838	11.5796	10.0918	9.34955	0.275544	0.569757	0.858727	0.501016	0.302614	0.192399
Dbp80	257.256	151.44	216.34	286.224	249.617	243.176	162.398	-0.764458	-0.249904	0.15394	-0.0434885	-0.0812039	-0.663671
DCAF12	11.2286	10.0096	10.3137	8.88449	14.2547	9.16665	8.07504	-0.165794	-0.122616	-0.337817	0.34426	-0.292712	-0.475637
dco	194.696	168.095	120.116	131.249	188.983	241.394	219.235	-0.211946	-0.696795	-0.568917	-0.0429668	0.310167	0.171255
DCP1	81.3118	63.1698	61.4506	84.7874	83.5657	56.2157	51.0106	-0.36423	-0.404038	0.0603852	0.0394462	-0.532492	-0.672668
DCP2	40.8719	32.8364	40.9571	56.7474	42.2892	33.8272	35.9857	-0.315813	0.00300426	0.473445	0.04918	-0.272926	-0.183686
DCTN3-p24	94.1607	68.8391	61.571	63.036	110.838	106.357	67.0007	-0.451897	-0.612874	-0.578949	0.235256	0.175718	-0.490949
Ddx1	53.278	32.249	33.0521	40.051	44.8105	37.5484	32.7166	-0.724286	-0.688798	-0.411702	-0.249703	-0.504788	-0.703517
2001-12-01	1389.58	1216.45	852.495	633.704	2619.53	1770.73	2527.21	-0.191972	-0.704886	-1.13277	0.914659	0.349695	0.862897
del	21.6343	28.0344	31.0676	32.0913	22.6316	19.7862	27.2809	0.373878	0.52209	0.568862	0.0650181	-0.128826	0.334571
Det	107.444	127.961	119.441	137.991	155.238	114.844	88.071	0.252119	0.152713	0.360989	0.530897	0.0960906	-0.286846
Df31	1563.46	1307.51	1269.58	1544.65	2313.36	1246.3	1152.68	-0.25792	-0.300391	-0.0174623	0.565247	-0.327091	-0.43975
Dgp-1	25.6313	26.3002	13.9878	12.9393	21.5147	14.533	18.1786	0.0371671	-0.873738	-0.986147	-0.252584	-0.818574	-0.495666
dgt4	84.403	90.4997	117.253	150.764	102.886	85.0478	103.304	0.100619	0.474259	0.836926	0.285681	0.0109796	0.29153
dgt5	9.80411	14.89	12.6955	16.2737	12.2772	9.94169	7.26235	0.602885	0.372859	0.731084	0.324523	0.0201044	-0.43295
Dhc64C	34.3451	22.5064	35.476	51.1641	36.9049	36.8234	30.7734	-0.609769	0.0467391	0.575028	0.103708	0.100519	-0.15842
Diap2	17.993	32.0362	10.3115	6.44285	15.3941	10.3986	11.6356	0.832267	-0.803182	-1.48166	-0.225058	-0.791046	-0.62889
Dic1	31.2672	62.6001	29.8352	16.4037	29.461	26.1413	30.6756	1.00151	-0.0676346	-0.930629	-0.0858436	-0.258319	-0.0275585
didum	7.69561	8.46292	8.42619	12.4079	8.84815	9.55589	10.2157	0.13712	0.130845	0.689151	0.20134	0.312355	0.40868
dikar	14.2792	10.3424	7.53616	10.6853	12.7927	9.76757	10.976	-0.465344	-0.922014	-0.418288	-0.158594	-0.547844	-0.379563
Dip-B	1544.08	1467.22	1434.22	864.805	1020.04	1700.2	1861.35	-0.0736623	-0.106481	-0.836301	-0.598122	0.138957	0.269602
Dip-C	55.6336	33.8968	45.4194	33.2158	50.4809	55.4987	57.6602	-0.714807	-0.292648	-0.744087	-0.140219	-0.00350249	0.0516194
DIP-iota	19.1149	10.0217	12.771	10.8432	21.0651	25.1524	29.3061	-0.93157	-0.581826	-0.817907	0.140157	0.395998	0.616503
dj-1beta	222.832	204.658	198.586	143.203	245.348	164.842	179.101	-0.122741	-0.166193	-0.637895	0.138873	-0.434873	-0.315183
dl	9.82474	12.9841	7.11389	6.0564	9.07587	11.6493	11.4995	0.402255	-0.465781	-0.697959	-0.114383	0.245752	0.22708
dmt	12.2125	20.9309	10.4892	13.5244	7.43435	7.16398	5.94401	0.777276	-0.219454	0.147206	-0.71608	-0.769525	-1.03885
DNAlig1	35.5028	26.4392	39.2898	45.0619	30.3692	28.7356	25.283	-0.425254	0.146222	0.343975	-0.225324	-0.305094	-0.489765
DNAlig4	10.5083	10.9422	9.68803	12.5102	10.641	15.9082	13.5886	0.0583735	-0.117254	0.251576	0.0181044	0.598241	0.370868
DNApol-alpha180	28.0574	24.9336	34.9611	42.3101	25.9946	28.7249	25.0395	-0.17029	0.317369	0.592621	-0.110169	0.0339205	-0.164176
DNApol-alpha50	27.4746	24.7129	37.8752	29.5631	22.5321	24.3782	22.4665	-0.152834	0.463155	0.105699	-0.286117	-0.172507	-0.290323
DNApol-delta	24.9704	19.0766	35.4264	36.1457	18.7023	17.0247	17.6982	-0.388415	0.504606	0.533605	-0.417003	-0.55259	-0.496616
DNApol-epsilon255	10.3759	10.0944	12.2702	13.785	11.6303	10.2262	8.44688	-0.0396813	0.241922	0.409863	0.164652	-0.0209663	-0.296746
DNApol-epsilon58	24.1427	20.0292	36.6013	46.9967	21.1446	24.3892	26.2954	-0.269482	0.600308	0.960972	-0.191298	0.0146554	0.123223
DNApol-eta	7.50763	4.77785	3.82459	6.06465	7.71193	9.64283	11.1687	-0.651996	-0.973052	-0.307933	0.0387344	0.361099	0.573032
dod	326.836	232.296	227.549	302.772	318.879	230.317	201.412	-0.492603	-0.52239	-0.110335	-0.0355578	-0.504946	-0.698417
Dok	14.0731	23.6514	11.4768	14.536	17.31	11.6649	9.47734	0.748985	-0.29422	0.0466902	0.298666	-0.270766	-0.570386
DOR	164.177	96.7812	157.4	90.5379	118.805	101.712	123.652	-0.762453	-0.0608165	-0.858658	-0.466656	-0.690762	-0.408966
DPCoAC	28.2762	43.337	35.3719	24.3093	21.6205	29.6189	37.3345	0.616011	0.323015	-0.21808	-0.387188	0.0669298	0.400921
Dph1	34.6077	50.6708	27.252	34.071	38.9835	46.251	45.1588	0.550062	-0.344731	-0.0225488	0.171771	0.418391	0.383914
Dredd	22.3606	19.7479	28.0042	36.013	28.1259	30.545	33.5503	-0.17926	0.324684	0.687559	0.33094	0.449977	0.585367
Dref	57.615	59.3416	56.9312	78.2192	66.1909	60.9706	48.06	0.0425994	-0.017225	0.441078	0.200188	0.0816693	-0.261608
Drep2	14.9896	8.62472	8.23593	9.91749	9.17747	11.7362	9.86015	-0.797412	-0.863958	-0.595915	-0.707793	-0.352997	-0.60428
Drip	175.469	215.335	254.126	146.028	194.793	149.518	204.054	0.295367	0.534328	-0.264971	0.150726	-0.230897	0.217735
Droj2	445.732	940.499	251.436	313.46	478.225	475.509	506.705	1.07725	-0.825985	-0.507895	0.101513	0.0932961	0.18497
Dsp1	167.536	97.4713	78.9413	94.1373	150.131	172.941	184.574	-0.781422	-1.08562	-0.831633	-0.158249	0.0458088	0.139728
dsx	8.63367	4.80537	7.61401	4.09299	12.6237	8.73083	7.39304	-0.845326	-0.181317	-1.07682	0.548089	0.0161449	-0.223806
dup	28.0862	30.5427	61.2236	59.2408	37.4987	32.6968	34.0791	0.120966	1.12423	1.07673	0.416979	0.219288	0.279026
dwg	14.1535	10.9485	7.95042	10.5512	12.4889	10.6557	10.5979	-0.370426	-0.832056	-0.423752	-0.180512	-0.409533	-0.41738
e(y)2	241.175	175.946	204.738	210.205	233.824	228.679	142.842	-0.454948	-0.236301	-0.198283	-0.0446573	-0.0767565	-0.75566
e(y)3	30.2167	26.5133	26.5392	40.3893	29.834	28.2639	24.5225	-0.18863	-0.187221	0.418627	-0.0183887	-0.0963856	-0.30124
E2f2	20.3478	50.738	31.9614	32.8389	26.1009	27.0013	26.6976	1.31819	0.651458	0.690533	0.359227	0.408156	0.391837
Eaf6	36.8645	76.5701	32.8183	26.8619	40.2174	27.1768	17.8981	1.05455	-0.167732	-0.456671	0.125588	-0.439857	-1.04243
ear	13.3932	18.4327	13.934	20.281	15.6009	10.5342	9.89112	0.460767	0.0571088	0.598628	0.220129	-0.34642	-0.437295
ebd2	19.215	18.185	14.0689	11.5403	22.2749	19.2752	20.9316	-0.0794841	-0.449723	-0.735552	0.213186	0.00451285	0.12345
ebo	17.7961	23.3926	25.5543	22.7381	14.4359	14.5146	16.2721	0.394491	0.522005	0.353551	-0.3019	-0.294056	-0.129161
EbpIII	112.635	53.7562	97.0664	147.64	90.4569	73.5274	96.1514	-1.06715	-0.214611	0.390428	-0.316353	-0.615301	-0.228275
ec	13.0284	8.78475	12.3987	17.5814	12.8328	10.726	10.7243	-0.568587	-0.0714711	0.43239	-0.0218239	-0.280548	-0.280776
Ect3	151.305	149.436	171.397	199.245	149.662	144.113	106.344	-0.0179319	0.179882	0.397084	-0.0157517	-0.0702592	-0.508721
eEF1beta	717.303	760.994	590.744	432.898	670.741	541.953	765.877	0.0853024	-0.28005	-0.728556	-0.0968269	-0.404415	0.09453
eEF1gamma	498.497	487.302	376.287	294.869	418.331	310.316	371.139	-0.0327687	-0.405751	-0.757511	-0.25294	-0.683847	-0.425625
egh	31.4888	30.1307	39.3685	38.091	26.0591	40.0882	44.5723	-0.0636046	0.322203	0.274611	-0.273052	0.348339	0.501309
eIF1A	620.1	563.292	429.168	453.619	709.127	618.277	694.18	-0.138618	-0.530958	-0.45102	0.193543	-0.00424755	0.162809
eIF3j	176.491	204.245	175.967	122.509	150.171	142.302	215.095	0.210706	-0.00428972	-0.526707	-0.232988	-0.310639	0.285379
eIF4E3	43.9807	41.2541	37.8522	34.8118	10.901	21.2224	32.0614	-0.0923331	-0.216493	-0.337294	-2.01241	-1.05128	-0.456033
eIF4EHP	45.5211	44.3054	34.5949	26.7169	60.6637	34.103	37.7829	-0.0390529	-0.395976	-0.768783	0.414298	-0.416637	-0.268802
Eip55E	78.4566	41.6263	59.2182	38.4954	75.9877	57.6495	63.6826	-0.914399	-0.405854	-1.02721	-0.0461289	-0.444587	-0.300996
elm	201.749	135.301	123.594	131.024	162.574	243.317	181.63	-0.576389	-0.706953	-0.62273	-0.311465	0.270276	-0.151559
EloA	12.8514	19.2889	16.7952	13.0322	13.1662	9.30198	10.0894	0.585845	0.386123	0.0201551	0.0349135	-0.466316	-0.349085
EloB	222.395	170.852	135.065	114.593	194.424	166.586	146.597	-0.380377	-0.71947	-0.956605	-0.193918	-0.416857	-0.601269
ELOVL	54.4637	20.0256	42.597	51.7453	70.8662	87.5476	56.2219	-1.44345	-0.354543	-0.0738672	0.379803	0.684773	0.0458372
emc	105.571	131.178	83.9997	75.2044	139.34	112.38	96.3377	0.313312	-0.329758	-0.489325	0.400396	0.0901717	-0.132041
EMC2A	27.6306	26.2296	26.1865	23.0873	30.659	45.3584	49.1571	-0.0750711	-0.0774436	-0.259167	0.150044	0.715103	0.831133
EMRE	371.109	571.914	323.427	391.456	322.38	238.151	246.939	0.623955	-0.198403	0.0770072	-0.203081	-0.639966	-0.587688
Eno	179.85	166.55	116.222	110.606	162.7	161.609	167.927	-0.110839	-0.629911	-0.701365	-0.14458	-0.154287	-0.0989599
Ent1	10.9444	8.15579	7.89846	6.68588	9.27269	13.767	9.65626	-0.424296	-0.47055	-0.711003	-0.239133	0.331021	-0.180656
Ephrin	21.2756	18.8282	22.2742	17.8506	27.4494	15.6124	17.8855	-0.176305	0.0661738	-0.253227	0.367575	-0.446507	-0.250409
eRF1	192.925	149.479	150.386	127.853	207.578	202.312	194.795	-0.368097	-0.35937	-0.593554	0.105613	0.0685418	0.0139165
ERp60	827.13	681.739	540.099	642	985.404	755.803	757.902	-0.278895	-0.61489	-0.365541	0.252601	-0.130104	-0.126103
Esp	164.304	293.684	193.366	96.4401	156.876	190.136	222.789	0.837897	0.234967	-0.768663	-0.0667429	0.210664	0.43931
ewg	20.6073	26.1268	17.4648	31.2522	28.499	15.4395	24.087	0.342375	-0.238705	0.600802	0.467756	-0.416529	0.225099
exd	150.417	155.373	128.62	124.815	137.283	87.4705	99.7406	0.0467682	-0.225853	-0.269176	-0.131815	-0.782099	-0.592715
exu	20.2267	44.0069	25.0895	22.656	9.21246	16.415	15.9575	1.12147	0.310823	0.163632	-1.1346	-0.301246	-0.342026
f-cup	10.2386	9.63847	7.55042	8.8194	5.78567	5.50638	6.18663	-0.0871424	-0.43939	-0.215266	-0.823463	-0.894842	-0.726793
Fadd	49.356	33.6055	41.0643	33.3536	48.7576	56.8113	55.0992	-0.554528	-0.265341	-0.565383	-0.0175984	0.202952	0.158806
fal	18.3937	26.456	20.9994	13.8424	18.6924	29.737	46.4611	0.524383	0.191136	-0.410118	0.0232401	0.693047	1.33681
Fancd2	18.186	22.578	25.7272	27.9336	20.4002	19.8173	16.5626	0.312089	0.500466	0.619173	0.165755	0.123932	-0.134899
FANCI	15.4739	15.3493	23.1519	26.7269	14.7873	17.2731	13.3933	-0.011664	0.581294	0.788456	-0.0654782	0.15869	-0.208325
Fancl	12.2812	9.98416	19.4378	23.2988	19.7611	15.4917	13.9572	-0.298739	0.662413	0.923804	0.686212	0.335044	0.184558
fau	375.892	501.355	255.836	269.561	314.825	222.156	167.876	0.415514	-0.555099	-0.479706	-0.255768	-0.758745	-1.16292
fbp	11.5904	5.72996	5.85326	7.58496	8.68729	7.76353	11.9318	-1.01633	-0.985618	-0.611717	-0.415952	-0.578146	0.0418813
Fdx1	52.3954	84.4661	72.4987	89.9569	57.2561	40.8804	61.8731	0.688932	0.468515	0.779794	0.127989	-0.358031	0.239872
FeCH	85.3373	95.8824	88.3325	99.0152	83.4502	58.1116	71.3578	0.16809	0.0497679	0.214474	-0.032261	-0.55435	-0.258105
FER	16.414	14.8578	16.2825	17.9941	26.0215	15.1443	16.6773	-0.143706	-0.0116046	0.132597	0.664777	-0.116152	0.0229589
Fkbp14	222.183	125.408	123.42	90.9086	251.706	239.634	286.121	-0.825119	-0.848172	-1.28926	0.179991	0.109084	0.364877
Fkbp59	267.993	613.452	358.011	313.486	241.159	215.646	239.654	1.19476	0.417809	0.226206	-0.152211	-0.31353	-0.161242
Flacc	16.655	12.2697	11.1539	19.5846	17.7034	13.6006	12.9027	-0.440855	-0.578407	0.233764	0.0880711	-0.292285	-0.368282
fra	26.6054	23.7015	30.92	44.5721	28.1933	23.0994	19.9204	-0.166741	0.216821	0.744422	0.0836333	-0.203864	-0.417472
fru	10.4448	6.84723	9.33099	12.1546	9.65618	7.52721	10.3195	-0.609192	-0.162683	0.218718	-0.11326	-0.472598	-0.0174118
fs(1)K10	16.5988	24.6075	13.7271	19.9597	11.1511	12.97	17.5965	0.568019	-0.274052	0.266011	-0.573893	-0.3559	0.0842096
Fsn	31.7801	33.827	24.5506	25.2838	28.8429	26.4629	41.0361	0.0900516	-0.372365	-0.32991	-0.139907	-0.264152	0.36877
FucT6	16.1745	17.6922	15.7509	10.1933	17.0619	13.3444	15.6447	0.129392	-0.0382868	-0.6661	0.0770572	-0.277487	-0.0480471
fwd	21.468	22.5308	29.0044	37.6612	21.2645	21.5842	20.907	0.0697107	0.434084	0.810891	-0.0137409	0.00778783	-0.0382017
fz	15.8458	8.74877	12.3176	18.4447	17.2138	20.2527	24.701	-0.856948	-0.363379	0.219106	0.119465	0.354014	0.640469
fzy	129.074	138.775	165.355	200.245	114.11	82.7467	92.7871	0.104549	0.357368	0.633568	-0.177773	-0.641425	-0.476202
Gadd45	147.003	83.0938	92.3039	36.4803	143.263	120.614	110.248	-0.823033	-0.671382	-2.01066	-0.0371795	-0.285448	-0.415093
Gale	41.7831	28.2803	26.4251	19.7901	41.5684	44.2763	42.6556	-0.563122	-0.661011	-1.07814	-0.00743232	0.0836151	0.0298156
galla-2	189.985	191.889	152.774	190.61	172.853	117.049	133.824	0.0143865	-0.314486	0.00473829	-0.13634	-0.698773	-0.505549
Galphao	55.6677	61.3047	114.673	125.482	85.3574	52.4982	38.4072	0.139157	1.04261	1.17257	0.616676	-0.0845725	-0.535464
Galphaq	56.3999	50.4032	51.8499	33.3988	48.0146	50.1466	51.3522	-0.162177	-0.121351	-0.755896	-0.232219	-0.169541	-0.135267
GalT1	14.111	14.9968	17.1692	11.686	9.16943	9.27693	11.3786	0.0878345	0.283003	-0.272039	-0.621916	-0.605101	-0.310497
gammaTub23C	50.7183	55.7952	61.6039	66.7537	41.3066	31.6579	29.0547	0.137635	0.280515	0.396341	-0.296134	-0.679941	-0.803735
gammaTub37C	32.6353	18.1632	13.0532	18.2697	32.5397	39.948	36.539	-0.845415	-1.32203	-0.83698	-0.00423235	0.29169	0.163004
Gart	14.1922	17.6418	12.2324	11.9259	19.2835	19.8028	28.8282	0.3139	-0.214391	-0.251	0.442269	0.480606	1.02238
Gasz	54.4213	48.9348	48.507	42.8298	43.9373	59.4569	70.9666	-0.153311	-0.165978	-0.345556	-0.308725	0.127673	0.382969
Gbeta5	18.213	20.7731	10.0539	10.7598	12.0894	10.7131	9.29748	0.189748	-0.857213	-0.759317	-0.591226	-0.765593	-0.970057
gcl	22.8536	20.6927	18.0994	18.8093	19.9161	25.2911	29.0442	-0.1433	-0.33648	-0.280975	-0.198486	0.146208	0.345829
Gclm	59.2994	121.315	43.3767	31.3259	48.2831	43.7026	45.161	1.03267	-0.451097	-0.920662	-0.296499	-0.440298	-0.39294
Gdh	297.869	381.605	248.063	190.515	351.42	286.542	314.948	0.357402	-0.263971	-0.644773	0.238518	-0.0559314	0.0804357
Gem3	14.2682	16.0482	17.0237	22.2751	13.8027	13.4299	11.4875	0.169608	0.254741	0.642629	-0.0478528	-0.0873548	-0.312738
Gfat2	20.5548	21.4037	16.7951	18.8671	32.0096	23.6267	24.079	0.0583849	-0.291435	-0.123603	0.639029	0.200943	0.2283
Ggamma1	2430.75	2712.47	1491.65	1544.39	2328.06	1589.96	1524.48	0.158206	-0.704492	-0.654364	-0.0622733	-0.612411	-0.673084
GILT1	548.977	599.625	791.237	392.184	471.701	568.059	577.399	0.127315	0.527364	-0.485215	-0.218873	0.0492951	0.0728229
Girdin	10.9193	16.8648	13.8531	15.3378	13.3939	9.79669	8.57211	0.627135	0.343328	0.490211	0.294696	-0.156514	-0.349158
gkt	20.0817	19.781	23.048	27.4182	22.4326	19.3321	12.5913	-0.021766	0.19876	0.449252	0.159715	-0.054883	-0.673454
GLaz	49.6196	48.746	50.61	41.6551	68.1314	53.8369	45.2736	-0.0256263	0.0285124	-0.252417	0.45741	0.117685	-0.13224
GlcAT-P	21.3244	29.5875	15.3179	13.5094	16.0843	19.1985	28.3211	0.472483	-0.477287	-0.658542	-0.406852	-0.151512	0.409372
GlcT	13.7703	34.2827	14.0657	11.144	9.95456	16.0607	18.1678	1.31592	0.0306214	-0.305293	-0.468131	0.221975	0.399824
Gle1	19.523	24.5905	18.1549	18.5763	15.739	15.0767	11.979	0.332926	-0.104816	-0.0717116	-0.310831	-0.372854	-0.704667
glec	58.2485	66.5451	38.5101	29.0817	54.9697	47.7067	50.0387	0.192112	-0.596984	-1.00211	-0.0835843	-0.288029	-0.219177
glo	143.631	160.965	99.1802	143.083	182.167	162.988	134.495	0.16438	-0.534243	-0.00551489	0.342894	0.182399	-0.0948146
Glo1	113.23	61.0734	83.6096	94.3697	146.127	138.652	138.355	-0.89064	-0.437516	-0.262861	0.367967	0.292212	0.289119
glob1	95.6005	77.1678	115.164	53.2123	164.521	112.318	124.333	-0.309019	0.2686	-0.845258	0.783182	0.232499	0.379119
GLS	7.63252	10.2152	7.22375	10.3837	10.9528	10.55	14.6177	0.420486	-0.0794115	0.444089	0.521068	0.467012	0.937485
Glut4EF	62.2838	64.9562	47.0534	30.8705	68.9294	64.203	54.0977	0.0606103	-0.404558	-1.01263	0.146262	0.0437837	-0.20329
Gmap	21.1214	16.789	15.5152	23.9204	21.6702	20.2428	25.4864	-0.331189	-0.445023	0.179536	0.037007	-0.0612966	0.271022
Gnf1	36.7462	35.9288	37.4171	45.7262	33.5406	26.0272	27.9789	-0.0324543	0.0261027	0.315426	-0.131687	-0.497575	-0.393256
gny	14.1676	22.0472	19.365	23.7721	18.3987	15.7038	15.158	0.638	0.450856	0.746674	0.377008	0.148518	0.097484
Gp210	41.463	37.0011	51.5811	63.6547	37.3092	39.8382	33.943	-0.164256	0.315018	0.618443	-0.152293	-0.057672	-0.28871
Gpat4	79.2589	91.9821	98.1959	104.452	90.9823	79.2093	64.5677	0.21478	0.30909	0.398195	0.199013	-0.000903117	-0.29576
gpp	10.3703	8.25861	9.36995	13.5938	9.05458	9.69649	7.42441	-0.328487	-0.146344	0.390491	-0.195738	-0.0969231	-0.482109
Graf	25.3437	24.0539	23.5655	25.7077	29.8171	18.1873	19.8387	-0.0753563	-0.104951	0.0205734	0.234513	-0.478696	-0.35331
Grip	12.7787	7.2798	8.30133	8.73122	6.0902	7.55867	7.4642	-0.81177	-0.622327	-0.549486	-1.06918	-0.757537	-0.775682
Grip163	8.12045	9.83313	10.7427	12.3203	6.8184	7.40965	6.38217	0.276091	0.403725	0.601406	-0.252126	-0.132154	-0.347513
Grip71	10.6034	17.4501	12.8572	20.7884	15.4459	12.9763	9.31883	0.718708	0.27805	0.971252	0.542697	0.291352	-0.186306
Grip75	33.5284	30.7566	39.4501	45.9685	29.4723	29.2576	22.8548	-0.124488	0.234645	0.455262	-0.186024	-0.196572	-0.552886
Grip84	51.446	45.565	61.4687	64.6379	38.0513	37.3268	41.0876	-0.175133	0.256793	0.329321	-0.435113	-0.462847	-0.324356
grk	4.27496	4.16192	7.67261	4.69088	4.63925	7.02316	19.061	-0.0386617	0.843807	0.133948	0.117981	0.716209	2.15664
gro	67.4665	60.6007	77.2699	86.1381	68.2592	49.6545	44.7975	-0.154837	0.195735	0.35248	0.0168522	-0.442247	-0.590753
Grx1	238.461	214.286	198.356	159.977	298.036	208.734	188.492	-0.154216	-0.265661	-0.575889	0.321733	-0.192088	-0.33925
Gs1	154.735	53.3417	164.445	51.4107	124.356	204.877	256.794	-1.53646	0.0878056	-1.58966	-0.315323	0.404958	0.730812
Gs2	67.2683	38.6604	40.2844	42.0023	60.0937	45.9199	49.7514	-0.79907	-0.739706	-0.679458	-0.162713	-0.550807	-0.43519
GstD3	69.0672	194.589	73.3034	48.0219	56.5727	63.7706	93.9943	1.49436	0.0858794	-0.524308	-0.287895	-0.115109	0.444573
GstD9	29.8266	61.1264	45.339	32.5803	24.3492	43.7549	63.6935	1.0352	0.604153	0.1274	-0.292725	0.552845	1.09455
GstE11	22.4324	13.7886	13.6669	10.4049	18.6048	16.3436	27.1441	-0.702108	-0.714898	-1.10832	-0.269909	-0.456858	0.275055
GstO1	35.0823	62.5489	60.6638	63.408	31.8609	38.8553	44.3559	0.834241	0.790093	0.853922	-0.138956	0.147368	0.338383
GstT3	37.2467	44.8797	37.0394	29.1938	37.2542	35.9139	60.9048	0.26895	-0.00805188	-0.351451	0.000290472	-0.0525703	0.709443
GstT4	54.8189	79.9806	43.2103	45.4865	54.3707	52.8837	72.1574	0.544977	-0.343298	-0.269235	-0.011844	-0.0518503	0.396474
Gug	22.6931	17.7612	24.2351	35.5245	22.2792	18.7135	18.5983	-0.353525	0.0948443	0.646561	-0.0265563	-0.278174	-0.287083
GXIVsPLA2	101.999	50.9962	85.1176	127.73	47.1052	39.4731	39.2737	-1.00009	-0.261026	0.324542	-1.1146	-1.36961	-1.37692
H	17.3098	18.8517	18.6553	22.4938	22.4962	16.3118	13.5936	0.123106	0.107997	0.377938	0.378092	-0.0856731	-0.348661
Hacd1	176.907	100.931	140.339	85.6341	174.893	213.431	294.436	-0.809622	-0.334075	-1.04673	-0.0165186	0.270779	0.734963
hang	39.7312	20.4491	21.8341	29.8743	31.7669	27.7586	25.4559	-0.958235	-0.863689	-0.411367	-0.322748	-0.517338	-0.642272
Haspin	37.6517	39.0929	60.915	55.8362	40.685	29.3651	27.3977	0.0541916	0.694083	0.568486	0.111782	-0.358612	-0.45866
hay	29.3262	36.4751	28.1991	32.4582	21.0112	19.1388	17.7032	0.314722	-0.056541	0.146393	-0.481032	-0.61569	-0.72818
Hcf	54.2129	55.0619	71.5032	79.2066	55.3296	42.3182	40.3629	0.0224182	0.399372	0.546984	0.0294153	-0.357358	-0.425606
hdc	56.1305	64.0461	61.9414	64.4543	57.0618	39.5405	43.7087	0.190326	0.142119	0.199492	0.0237403	-0.505454	-0.360864
HEATR2	6.57671	8.12476	8.60684	8.65474	6.6848	10.3043	11.5834	0.304959	0.388118	0.396124	0.0235183	0.647809	0.816621
heix	16.6006	23.8274	25.303	24.7678	19.1674	21.4455	26.8371	0.521386	0.608073	0.57723	0.207419	0.36944	0.692993
Helz	23.9114	32.6466	29.9452	36.7611	23.1383	21.0213	21.1337	0.449234	0.324626	0.620481	-0.0474157	-0.185847	-0.178153
Hesr	27.0147	28.9112	24.3557	9.37652	72.0308	25.2877	39.8617	0.0978838	-0.149485	-1.52662	1.41487	-0.0953088	0.561259
Hexim	51.443	47.1542	41.8936	47.7757	53.8597	34.7134	31.812	-0.125589	-0.296245	-0.106698	0.0662314	-0.567482	-0.693404
Hexo2	25.2959	20.6934	13.5765	15.9442	30.2259	26.7841	29.2042	-0.289733	-0.897792	-0.665872	0.256882	0.0824732	0.207272
hid	35.6653	35.881	50.1134	48.3003	28.4677	37.0281	36.494	0.00869899	0.490675	0.437511	-0.325195	0.0540994	0.0331382
HINT1	610.762	481.258	481.2	497.695	616.214	353.267	403.737	-0.3438	-0.343974	-0.295348	0.0128212	-0.789851	-0.597194
His4r	5987.39	7999.32	4887.95	5570.36	7073.76	4493	4118.53	0.41795	-0.292698	-0.104157	0.24055	-0.414248	-0.539798
HisRS	97.607	88.3237	68.7698	74.6754	111.041	111.195	93.1819	-0.144184	-0.505209	-0.386352	0.186036	0.188035	-0.0669349
HmgD	2196.22	1436.43	1604.01	2444.11	3203.4	1761.58	1173.66	-0.612535	-0.453339	0.154287	0.544581	-0.318153	-0.904008
Hmgs	86.4507	57.0796	76.2742	52.1377	84.8122	111.114	116.374	-0.598902	-0.180683	-0.729551	-0.0276058	0.362091	0.428819
HmgZ	1117.05	643.36	632.466	683.069	1130.57	917.275	748.532	-0.795996	-0.820634	-0.709591	0.0173566	-0.284268	-0.577558
Hmu	136.606	182.007	112.667	85.4901	163.471	113.676	137.746	0.413973	-0.277956	-0.676192	0.259014	-0.265093	0.0119896
Hnf4	45.8013	30.6541	41.7665	32.5274	40.2916	47.1329	61.4618	-0.579309	-0.133042	-0.493733	-0.184909	0.0413459	0.424301
hoe1	48.5923	41.5746	47.7212	72.6046	49.0988	44.0813	41.2581	-0.225025	-0.0260974	0.579333	0.01496	-0.140561	-0.23605
holn1	26.1509	39.8533	24.0186	34.883	39.2082	30.246	22.3905	0.607839	-0.122709	0.415664	0.584295	0.209884	-0.223974
homer	26.0386	25.5772	18.4519	24.7385	31.4638	21.4227	20.3461	-0.0257935	-0.496883	-0.0738939	0.273041	-0.281512	-0.3559
how	164.707	99.9847	92.7963	85.3297	117.658	120.631	124.517	-0.720123	-0.827763	-0.948782	-0.485302	-0.449301	-0.403559
HP1c	104.412	82.9397	70.6087	94.7241	108.529	82.69	66.3439	-0.332153	-0.56437	-0.140484	0.0557931	-0.336503	-0.654252
HP5	27.7435	34.9538	34.9717	45.0229	34.8208	29.4291	28.3012	0.3333	0.334038	0.698509	0.3278	0.0850936	0.0287134
Hr39	12.0142	11.3696	16.5659	19.4494	11.1797	11.7821	14.2994	-0.0795591	0.463476	0.694985	-0.103859	-0.0281439	0.251214
Hrb87F	270.31	220.257	144.345	195.846	310.475	207.988	162.958	-0.295427	-0.905094	-0.464895	0.199862	-0.378115	-0.730115
Hsc70-3	471.484	748.789	331.139	477.817	570.28	480.972	418.153	0.66735	-0.509772	0.0192494	0.274462	0.0287441	-0.173178
Hsc70-4	1300.36	2518.52	741.16	1162.61	1407.82	1176.42	1061.39	0.953665	-0.811054	-0.161544	0.114552	-0.144508	-0.292956
Hsl	17.7017	20.253	25.3391	30.0495	16.3994	15.9296	16.7491	0.194248	0.517477	0.763453	-0.110245	-0.152178	-0.0798043
htk	12.6514	16.7762	13.7363	20.1394	15.3553	13.35	12.2005	0.407119	0.118696	0.670724	0.27944	0.0775427	-0.0523568
Hus1-like	21.2563	30.1475	25.1321	24.5727	39.1247	29.9736	21.143	0.504148	0.241641	0.209166	0.880189	0.495802	-0.0077104
Hyccin	12.0065	20.232	14.3446	11.6578	10.6047	8.0428	11.2728	0.752823	0.256692	-0.0425201	-0.179112	-0.578046	-0.0909698
hyx	23.8589	35.557	19.9344	16.6853	27.3673	22.251	25.2959	0.575606	-0.259267	-0.51595	0.197926	-0.100657	0.084376
I-2	69.3647	81.9805	67.587	55.4317	76.1083	44.7535	45.2953	0.241079	-0.0374559	-0.32349	0.133852	-0.632201	-0.61484
Ibf2	68.511	78.7525	70.0878	89.9808	78.777	74.4344	50.6819	0.20099	0.0328277	0.393282	0.201439	0.119634	-0.434865
Idgf1	50.7057	75.6886	44.7473	32.9694	29.7933	28.078	21.8207	0.577928	-0.180347	-0.62102	-0.76716	-0.852708	-1.21645
Idh3a	145.237	137.951	113.152	97.559	147.741	122.99	157.777	-0.0742531	-0.360147	-0.574062	0.0246612	-0.239868	0.119478
Idi	27.9196	35.8845	47.7029	49.0903	28.2071	30.7546	39.5507	0.362083	0.772799	0.81416	0.0147801	0.139524	0.502425
ifc	459.32	479.194	439.718	478.677	371.247	647.671	458.762	0.0611102	-0.062921	0.0595529	-0.30712	0.495762	-0.00175371
Ilp6	262.828	136.949	230.23	107.248	247.887	255.622	356.767	-0.94048	-0.191043	-1.29317	-0.0844364	-0.040107	0.440863
IM33	14.9265	0	19.4942	14.8097	0	42.1364	21.5219	#NAME?	0.385169	-0.0113335	#NAME?	1.49719	0.52793
ImpL2	16.8607	26.747	9.14366	11.1633	19.4545	13.1814	12.3006	0.665713	-0.882821	-0.594901	0.206439	-0.355161	-0.454936
Ing5	56.3944	148.721	71.89	91.0771	70.3032	80.9391	68.8504	1.39898	0.350239	0.691536	0.318038	0.521285	0.287913
Inos	145.665	246.677	136.087	106.377	171.768	124.674	144.838	0.759969	-0.098125	-0.453468	0.237807	-0.224494	-0.00821411
insv	8.31869	10.5991	7.71637	8.97855	11.0934	13.5338	15.2854	0.349514	-0.108434	0.110126	0.415273	0.702139	0.877726
IntS1	17.1511	16.5738	19.3135	23.7114	16.4224	15.0073	14.0727	-0.0493967	0.171309	0.46728	-0.0626361	-0.192637	-0.285402
IntS3	44.9201	61.3059	61.2351	70.2082	57.1033	50.0106	43.1504	0.448665	0.446998	0.644278	0.346213	0.154873	-0.0579872
IntS8	19.5401	25.5817	29.6279	32.0182	21.4229	18.3603	21.0379	0.388674	0.600519	0.712454	0.132716	-0.0898482	0.106553
Invadolysin	10.0024	12.2743	14.7267	16.6707	13.4186	12.7528	12.0567	0.295295	0.558088	0.736968	0.423888	0.350468	0.269489
Inx7	91.1113	77.98	88.1302	67.4152	111.859	92.9757	120.952	-0.224526	-0.0479935	-0.434556	0.295979	0.0292237	0.408733
Ip259	154.449	285.474	189.294	125.322	158.344	124.728	114.978	0.886229	0.293498	-0.301491	0.0359317	-0.308345	-0.425773
Ipk2	29.7253	22.334	25.23	16.0757	29.5818	24.0829	28.0484	-0.41245	-0.236551	-0.88681	-0.00698153	-0.303682	-0.0837729
iPLA2-VIA	35.1906	45.53	36.3031	40.778	33.349	28.0225	21.5683	0.371627	0.0449026	0.212601	-0.0775466	-0.328604	-0.706278
Ir7c	8.5986	3.62679	2.35033	2.13978	14.267	13.3963	20.0374	-1.24541	-1.87124	-2.00664	0.730508	0.639661	1.22052
Iris	100.155	50.6484	66.5386	67.4552	86.8891	95.426	110.949	-0.983646	-0.589971	-0.570233	-0.204987	-0.0697801	0.147662
Iru	27.4978	33.4959	24.2855	18.3122	29.3571	26.4063	28.283	0.284668	-0.179221	-0.586511	0.0943933	-0.058434	0.040619
ix	48.0576	69.7504	57.2431	40.9266	49.2995	33.3982	47.3952	0.537437	0.252337	-0.231726	0.0368084	-0.524994	-0.0200236
janA	441.77	400.495	455.287	583.399	411.307	336.99	406.904	-0.141511	0.0434808	0.401187	-0.10308	-0.39059	-0.118607
jar	19.876	15.7281	20.2085	38.6813	24.1282	26.6297	32.4501	-0.337683	0.0239348	0.960609	0.279693	0.422009	0.707195
JHDM2	8.01964	11.4195	7.78705	6.97087	9.83726	11.9868	11.9148	0.50989	-0.0424606	-0.202199	0.294719	0.579837	0.571145
JhI-21	30.0004	32.087	27.3602	25.1147	30.3102	37.7022	43.8591	0.0970072	-0.132903	-0.25645	0.0148216	0.329667	0.547894
JIL-1	38.214	27.9662	22.1206	30.1382	37.3557	47.1602	44.5468	-0.450417	-0.788711	-0.342508	-0.0327729	0.303469	0.221221
jnj	22.7647	23.3977	31.4036	32.7641	24.3787	21.4066	20.0279	0.0395683	0.464132	0.525317	0.0988227	-0.0887428	-0.184787
Kal1	66.644	50.0055	97.5622	43.2691	54.2796	64.5861	66.6456	-0.414388	0.549847	-0.623138	-0.296065	-0.0452513	3.46e-05
kappaB-Ras	23.239	17.2812	17.4838	14.1871	20.5386	10.8289	11.0547	-0.427345	-0.410529	-0.711968	-0.17821	-1.10166	-1.07189
kar	209.444	130.999	194.662	134.357	244.589	256.668	300.378	-0.677009	-0.105593	-0.640493	0.223795	0.293339	0.520215
Kat60	40.3171	40.0285	40.3959	43.2464	51.3296	33.2337	28.2317	-0.0103643	0.002817	0.101188	0.348399	-0.278745	-0.514076
kcc	17.0587	11.9586	31.0019	26.8805	18.6878	22.7932	17.734	-0.512459	0.861849	0.656052	0.131589	0.418096	0.0560103
Kdm2	9.09548	14.4455	9.96959	13.7789	9.16754	8.27906	9.05112	0.667398	0.132384	0.599239	0.0113849	-0.135683	-0.00705345
kermit	21.9155	13.1635	12.0984	14.9729	15.8837	14.8592	17.6476	-0.735408	-0.857135	-0.549598	-0.464405	-0.560595	-0.31248
kis	22.3285	16.8221	29.6466	41.4832	26.6028	28.0763	21.969	-0.408529	0.40898	0.893641	0.252692	0.330466	-0.0234171
Klc	93.044	110.431	103.168	130.214	108.743	93.246	69.4423	0.24716	0.149011	0.4849	0.224938	0.00312872	-0.422098
Kmn1	39.4529	28.0344	55.0105	88.8283	50.7446	39.964	42.5084	-0.492933	0.479576	1.17089	0.363123	0.0185696	0.107617
Kmn2	288.539	225.509	268.596	292.424	235.909	146.176	143.895	-0.355581	-0.103329	0.0192954	-0.290536	-0.98106	-1.00375
kraken	23.468	38.3807	18.4014	11.6619	18.2076	20.2002	24.43	0.709686	-0.350879	-1.00889	-0.366154	-0.216325	0.057959
kri	33.8693	50.328	41.169	19.5225	41.0276	31.0379	39.2105	0.571383	0.28158	-0.79484	0.276617	-0.125947	0.211262
krimp	80.187	72.053	105.865	108.658	70.81	96.0982	113.991	-0.15431	0.400785	0.438354	-0.179415	0.261141	0.50748
KrT95D	8.35512	7.467	11.3901	13.2629	8.18591	8.98776	9.43349	-0.162132	0.447048	0.666664	-0.0295177	0.105301	0.175131
ksh	806.798	689.523	736.133	975.448	1119.06	697.413	813.479	-0.226609	-0.132241	0.273857	0.472008	-0.210194	0.0118976
kst	13.6731	11.5731	16.8553	25.4916	14.7248	18.3647	14.4992	-0.240565	0.301862	0.898682	0.106908	0.425595	0.0846329
l(1)G0320	443.487	244.376	278.71	239.016	521.071	374.773	477.018	-0.859789	-0.670127	-0.891785	0.232588	-0.242875	0.105152
l(2)37Cd	8.14358	6.16255	9.26381	10.4956	6.94608	6.79983	5.50904	-0.402136	0.185943	0.36605	-0.229464	-0.260164	-0.563862
l(2)dtl	25.9644	22.4017	28.3371	29.5844	22.5786	17.4414	15.5157	-0.212927	0.126157	0.188302	-0.201579	-0.574019	-0.742806
l(3)87Df	130.728	148.21	75.3144	101.427	124.573	73.8299	122.553	0.181075	-0.795571	-0.366126	-0.0695768	-0.824291	-0.0931624
l(3)L1231	28.1328	25.5233	30.9807	41.8441	32.7337	24.744	25.7468	-0.140438	0.139117	0.572771	0.218524	-0.185174	-0.12786
l(3)neo43	102.531	106.104	71.8905	90.3365	101.306	86.0895	51.07	0.0494189	-0.512187	-0.182679	-0.0173405	-0.252151	-1.00551
La	141.487	127.262	123.553	121.967	107.141	80.2394	82.291	-0.152868	-0.195539	-0.214179	-0.401159	-0.818287	-0.781863
Lac	129.398	129.411	104.141	77.4156	100.356	87.7924	105.726	0.000144933	-0.313277	-0.741119	-0.366688	-0.559647	-0.291485
lama	16.3559	12.7644	15.4083	22.5852	26.7193	24.6179	19.5172	-0.357685	-0.0861034	0.465567	0.708071	0.589897	0.254935
Lap1	10.7581	9.53472	10.5198	8.21467	10.9363	12.4182	15.2983	-0.174161	-0.032316	-0.389149	0.0237014	0.207033	0.507948
Lar	11.0231	6.39172	11.8068	15.4663	12.226	10.701	9.23418	-0.786254	0.099088	0.488598	0.149422	-0.0427844	-0.255474
Larp4B	72.6856	48.3653	65.8251	80.1052	61.0647	51.9808	49.4948	-0.587697	-0.143032	0.140226	-0.251331	-0.483691	-0.554393
Las	16.4005	19.9731	16.8629	22.3117	16.111	19.5789	12.8172	0.284318	0.0401129	0.444061	-0.0256938	0.25556	-0.355659
lbk	15.7885	14.4063	19.386	20.3434	12.6827	13.1528	15.0189	-0.132174	0.296141	0.365687	-0.316012	-0.263504	-0.072095
LBR	54.0873	51.2828	73.3933	113.632	79.4345	66.0134	62.0876	-0.0768148	0.440358	1.07101	0.554476	0.287469	0.199015
lds	46.222	42.9031	55.4718	63.4688	49.7078	42.8453	38.8859	-0.107498	0.263175	0.457468	0.104893	-0.109443	-0.249333
Ldsdh1	14.0028	12.7381	9.10978	6.35097	9.32193	9.55488	8.14665	-0.136565	-0.620227	-1.14067	-0.587015	-0.551406	-0.781437
Leash	23.2766	36.6913	29.2421	14.9057	22.9733	27.4939	32.3723	0.656558	0.329167	-0.643016	-0.0189222	0.240231	0.47588
Lerp	49.2542	68.3099	64.7872	52.1889	34.6547	51.7628	60.4589	0.471848	0.395462	0.0834962	-0.507196	0.0716689	0.295708
levy	1621.75	1284.8	1116.98	1137.25	1769.92	1106.93	942.9	-0.336008	-0.537948	-0.512002	0.126133	-0.550987	-0.782375
lic	73.8589	80.4709	64.2801	44.6215	63.2401	58.1998	70.3136	0.123695	-0.2004	-0.727033	-0.223932	-0.343758	-0.070968
lili	10.2364	22.7252	11.0941	18.0733	10.4284	11.1364	9.34607	1.15058	0.116084	0.820152	0.0268094	0.121575	-0.131277
LIMK1	9.23061	10.8981	7.61157	6.41865	7.56054	10.1086	10.2963	0.239579	-0.278232	-0.524156	-0.287937	0.131085	0.157628
lin-52	72.628	114.056	130.097	113.292	78.7692	70.171	96.8109	0.651145	0.84099	0.641448	0.117106	-0.0496509	0.414644
Lint-1	15.9568	26.553	20.3206	21.0836	16.7193	11.0354	14.1773	0.734704	0.348772	0.40195	0.0673431	-0.532032	-0.170589
Lip4	349.459	188.912	358.664	253.777	323.326	429.468	572.95	-0.887409	0.0375097	-0.461562	-0.112134	0.297427	0.713286
Lk6	84.2493	122.402	52.8666	64.5232	85.7507	73.3689	64.1941	0.538891	-0.672308	-0.384847	0.0254837	-0.199496	-0.392224
Lkb1	23.7281	20.1682	14.0139	15.4454	14.6076	16.9245	16.2748	-0.234514	-0.759738	-0.619419	-0.699877	-0.487483	-0.543957
loco	28.4982	35.7986	21.3347	24.523	34.21	30.3045	25.3401	0.329032	-0.417669	-0.216735	0.263547	0.0886612	-0.169449
loj	115.792	129.455	80.6459	81.6509	132.727	112.955	125.349	0.160915	-0.521862	-0.503995	0.196926	-0.0357874	0.114415
lok	127.191	92.7002	67.8713	57.8464	94.393	119.876	101.881	-0.456352	-0.906123	-1.1367	-0.430245	-0.0854537	-0.320112
lolal	646.579	562.231	514.955	433.474	705.592	623.777	521.179	-0.201664	-0.32838	-0.576881	0.126008	-0.0517963	-0.311048
loqs	20.3362	22.7433	14.1659	13.1612	11.1326	13.3106	13.9202	0.161391	-0.521628	-0.627759	-0.86926	-0.611475	-0.54687
LpR2	29.7098	22.2734	26.3074	19.0013	30.8924	30.963	35.1458	-0.415617	-0.17547	-0.644841	0.0563131	0.0596064	0.242413
Lrch	12.5013	17.1533	21.2619	24.4079	18.1991	23.6527	24.4014	0.456408	0.766192	0.96527	0.541789	0.919927	0.964886
LSm-4	19.7183	21.0326	32.3264	35.2812	14.5454	19.3796	16.6765	0.093092	0.713178	0.839364	-0.438972	-0.0249964	-0.241719
LSm1	154.271	138.57	99.2002	78.3316	134.985	116.758	100.848	-0.154852	-0.637052	-0.977801	-0.192668	-0.401945	-0.613284
LSm3	260.455	201.761	188.191	289.828	328.155	283.843	213.509	-0.368387	-0.468836	0.154163	0.333343	0.124059	-0.286737
LSm7	253.748	266.959	178.615	205.995	268.532	143.467	146.926	0.0732217	-0.506543	-0.300787	0.0816976	-0.822678	-0.788307
lute	34.704	36.9058	32.7766	21.4187	40.1237	38.7839	41.5214	0.0887456	-0.0824358	-0.696231	0.209353	0.160356	0.258753
lva	14.4872	13.2699	11.0389	15.3587	18.7563	14.7841	12.2466	-0.126621	-0.392182	0.0842773	0.372596	0.0292676	-0.242398
lwr	617.631	639.582	520.915	463.575	530.856	336.982	439.611	0.0503842	-0.245697	-0.413942	-0.218425	-0.874074	-0.490518
Lztr1	10.3508	10.8948	11.6422	12.5649	10.7404	9.40007	7.1368	0.0738974	0.169621	0.279657	0.0533054	-0.138999	-0.536393
M6	46.8138	89.3868	48.7918	41.0928	54.6757	49.5709	66.2506	0.933128	0.0597048	-0.188048	0.223966	0.0825596	0.501
Mad	44.4164	51.7455	39.1661	39.0663	50.8393	60.7163	81.4808	0.220341	-0.181487	-0.185168	0.194852	0.450991	0.875368
mad2	107.216	89.4379	135.589	137.633	105.595	96.2875	84.0782	-0.261562	0.33872	0.360306	-0.0219787	-0.1551	-0.350717
mael	116.981	138.193	129.472	117.678	94.8922	78.1282	106.518	0.24041	0.146366	0.00857041	-0.301913	-0.582359	-0.135177
mahe	103.303	42.4261	62.0483	70.5956	65.8374	67.0326	63.86	-1.28386	-0.735419	-0.549232	-0.649903	-0.623947	-0.693898
mam	19.5306	11.0879	12.193	18.1388	18.4893	19.5574	16.375	-0.81675	-0.679683	-0.106657	-0.0790457	0.00197832	-0.254241
Map60	62.3562	83.986	110.081	127.823	76.1792	53.2065	48.0887	0.429616	0.819961	1.03554	0.288864	-0.228931	-0.374835
Marcal1	12.4816	9.90909	11.8212	16.7713	13.3469	11.3898	7.70356	-0.332978	-0.0784264	0.426192	0.0967018	-0.13206	-0.696206
Marf1	5.95814	14.6459	11.6103	9.1591	9.97632	7.23728	7.84259	1.29756	0.962471	0.620344	0.743646	0.280586	0.396468
mars	15.8873	16.1102	20.9949	24.4813	18.8556	13.4872	10.3499	0.0201004	0.402165	0.623806	0.247119	-0.236283	-0.618257
Mat1	27.2711	29.0615	19.4918	17.3642	22.2645	23.0406	28.8571	0.0917363	-0.484506	-0.651257	-0.292628	-0.243195	0.0815534
Mau2	17.222	20.1498	18.0856	21.8004	15.7678	12.8728	13.9423	0.226513	0.0705888	0.340102	-0.127271	-0.419927	-0.304784
Max	127.061	125.08	77.8478	81.4388	134.788	109.186	84.3562	-0.0226702	-0.706793	-0.641733	0.0851708	-0.218733	-0.590955
mbl	40.0949	38.2506	23.5521	29.0605	35.5606	22.5029	23.591	-0.0679364	-0.767563	-0.464359	-0.173139	-0.833308	-0.765182
mbt	22.0465	23.8515	16.2096	15.6056	12.877	14.4441	17.1817	0.11353	-0.443701	-0.498486	-0.775753	-0.610069	-0.359677
Mcad	218.118	101.333	156.116	134.561	208.331	168.481	190.525	-1.106	-0.48249	-0.696848	-0.0662313	-0.372523	-0.195129
Mcm2	59.6846	65.6417	80.4392	86.7871	60.411	53.9566	58.0421	0.137254	0.43054	0.540122	0.0174525	-0.145559	-0.040259
Mcm5	86.1914	83.8284	135.059	138.336	98.9342	84.5418	85.4493	-0.0401048	0.647974	0.682561	0.198925	-0.0278791	-0.0124753
Mcm7	22.4747	23.5782	46.5844	55.5778	26.2138	27.8731	33.1002	0.0691517	1.05155	1.30621	0.222025	0.310572	0.558538
Mctp	8.76402	4.58951	9.24931	8.97196	5.13226	10.3147	10.4155	-0.933253	0.077753	0.0338304	-0.771999	0.235037	0.249067
Mdh1	229.476	225.829	182.965	150.414	222.28	222.084	268.031	-0.0231125	-0.326776	-0.609404	-0.0459651	-0.0472378	0.224057
Mdh2	152.51	181.137	143.811	98.9003	168.549	129.359	191.399	0.248177	-0.0847298	-0.624857	0.144264	-0.237523	0.327679
MED17	41.5405	55.1732	59.6264	72.7351	44.6685	43.4547	46.5527	0.409449	0.521433	0.808133	0.104739	0.0649936	0.164346
MED21	88.7524	105.879	133.632	128.075	137.807	104.403	82.7603	0.254558	0.590407	0.529131	0.634791	0.234305	-0.100847
MED22	116.799	79.6176	88.6651	72.8551	107.046	108.859	98.01	-0.552869	-0.39759	-0.680926	-0.125797	-0.101567	-0.253027
MED23	12.018	12.1386	17.2326	19.8131	16.3492	14.157	12.9856	0.0144052	0.519944	0.721258	0.444023	0.236319	0.111716
MED25	24.5594	30.3872	21.4055	22.7059	22.3296	18.555	13.3277	0.307188	-0.198294	-0.113208	-0.137318	-0.404467	-0.881847
MED28	61.073	55.6832	45.1526	37.1711	66.585	30.0477	38.8486	-0.133293	-0.435726	-0.716353	0.124662	-1.02328	-0.652672
MED9	109.356	107.138	140.81	209.032	154.376	108.928	121.619	-0.0295621	0.364717	0.934691	0.497416	-0.00565753	0.153336
mei-9	12.1907	13.4108	13.4796	15.556	12.1035	11.4396	9.33342	0.137614	0.144997	0.35169	-0.0103567	-0.0917444	-0.385303
Meics	14.7744	17.8608	9.42248	12.4164	16.3541	15.9463	15.0128	0.273697	-0.648921	-0.250853	0.146553	0.110122	0.0230935
meigo	52.6629	53.0933	43.6804	51.0066	65.6272	65.7696	70.077	0.0117428	-0.269801	-0.046103	0.317507	0.320634	0.412154
Meltrin	23.9557	14.9481	33.5473	27.8072	19.0895	29.352	25.4785	-0.680407	0.485828	0.21509	-0.32759	0.29309	0.0889114
Membrin	62.0478	53.3407	51.3465	64.0604	82.3224	67.551	62.4087	-0.218143	-0.273114	0.0460527	0.407905	0.122597	0.0083671
Men	93.155	64.1672	84.0666	70.4907	100.225	99.048	137.169	-0.537797	-0.1481	-0.4022	0.105537	0.0884946	0.558249
Men-b	43.4941	45.8815	48.1144	50.4556	37.2551	33.4937	31.3832	0.0770928	0.145649	0.214195	-0.223382	-0.37693	-0.470827
Mer	8.63942	11.2029	6.1821	9.32408	10.7076	7.74671	7.39567	0.374866	-0.482837	0.110027	0.309629	-0.157351	-0.224254
MESR4	10.1571	8.44472	11.4702	15.4888	10.9018	9.35833	8.44064	-0.266367	0.175402	0.608737	0.102078	-0.118166	-0.267064
MetRS-m	8.69937	5.76812	7.98636	7.27743	12.5367	9.51264	8.42297	-0.59281	-0.123373	-0.257482	0.527175	0.128935	-0.0465819
Mf	87.4213	149.23	78.0769	55.9532	78.8402	39.9749	39.5029	0.771481	-0.163089	-0.643764	-0.149053	-1.12889	-1.14603
Mfap1	21.8573	28.5103	18.5574	19.1425	25.6639	15.1305	16.2348	0.383368	-0.236121	-0.191336	0.231625	-0.530656	-0.429026
Mfe2	54.1234	43.7171	45.9007	40.0881	51.6636	71.0441	66.1863	-0.308055	-0.237736	-0.433078	-0.0671043	0.392462	0.29028
mfrn	41.8481	52.7742	43.5718	32.6035	35.8543	43.6416	54.2336	0.334671	0.0582326	-0.360135	-0.223016	0.0605419	0.374025
MFS15	10.4727	13.9321	12.4567	15.0602	12.02	15.8026	19.3688	0.411779	0.250288	0.524107	0.198803	0.593529	0.887101
MFS16	240.188	294.644	311.121	165.607	210.24	296.246	341.667	0.294809	0.373312	-0.5364	-0.192127	0.302632	0.508427
MFS17	39.1398	13.9658	44.1275	37.0028	63.9531	48.2846	47.5919	-1.48674	0.173042	-0.0810019	0.708378	0.302927	0.28208
MFS18	11.4475	13.5648	15.292	17.6927	12.424	13.4768	22.7675	0.244835	0.417745	0.628122	0.118097	0.235445	0.991943
Mgstl	60.5607	36.0281	35.6663	44.495	82.4752	63.7775	50.7155	-0.749259	-0.76382	-0.444739	0.445578	0.0746657	-0.255955
Mhc	14.4058	13.2035	12.5091	28.6665	14.8409	20.2756	24.2893	-0.125729	-0.203672	0.992716	0.0429288	0.493095	0.753671
mi	14.3663	19.1616	16.5142	23.6698	17.1289	14.752	14.6059	0.415529	0.201019	0.720359	0.253744	0.038222	0.0238627
Mical	11.4039	19.1213	16.6946	20.6134	13.9158	11.9529	14.0608	0.745653	0.549854	0.854055	0.287197	0.0678334	0.302151
mirr	17.9347	9.96875	16.9968	23.5238	20.0127	13.9119	11.2231	-0.847269	-0.0774905	0.391368	0.158162	-0.366434	-0.676282
Mis12	51.0215	94.8433	72.0165	90.4958	63.0346	52.8428	41.2329	0.894441	0.497222	0.826746	0.305039	0.0506016	-0.307309
Mkk4	49.0124	49.8801	35.0312	25.2352	39.7223	31.9871	47.0723	0.0253176	-0.484506	-0.957709	-0.303198	-0.615657	-0.0582684
Mkp3	21.6672	19.1729	21.0438	18.2692	28.7331	24.4193	29.773	-0.176444	-0.0421175	-0.246099	0.407201	0.172509	0.458492
Mlc-c	1120.55	960.562	852.998	732.945	1223.06	1166.98	1127.45	-0.222256	-0.393593	-0.61243	0.126288	0.0585728	0.00885643
Mlc1	76.305	88.9389	38.2776	21.1106	73.6397	48.8124	38.9489	0.221037	-0.995277	-1.85381	-0.0512938	-0.64453	-0.970195
Mlc2	108.673	113.604	73.826	67.4013	97.1165	70.617	73.4821	0.0640201	-0.557793	-0.689145	-0.162205	-0.621906	-0.564529
mld	12.1362	8.71371	8.54191	11.0669	11.6962	13.8369	11.8622	-0.477958	-0.506686	-0.133066	-0.0532769	0.189204	-0.0329452
Mlf	259.689	393.441	180.393	201.065	294.701	257.059	212.742	0.599362	-0.525642	-0.369123	0.182467	-0.0146854	-0.28768
Mlp60A	369.678	203.354	275.334	158.177	265.469	217.1	203.424	-0.862276	-0.425086	-1.22473	-0.477726	-0.767909	-0.861779
Mmp2	71.2061	33.6731	41.0337	62.8308	63.8659	78.0632	63.2145	-1.0804	-0.795192	-0.180529	-0.156955	0.132642	-0.171745
mmy	15.9532	17.364	13.0141	11.391	10.5041	13.5336	17.5812	0.122253	-0.29377	-0.485951	-0.602893	-0.2373	0.140188
Mob4	84.2044	108.767	80.7933	49.2575	92.202	71.4447	91.7036	0.369273	-0.05966	-0.773552	0.130902	-0.237069	0.123083
Moca-cyp	41.3987	33.1023	42.182	56.4974	36.2094	30.9177	33.3973	-0.322654	0.027042	0.448599	-0.193221	-0.421152	-0.309854
Mocs1	17.9431	20.6961	8.65805	8.0248	14.5476	10.8098	14.7254	0.20593	-1.05132	-1.16089	-0.302648	-0.731089	-0.285122
moon	17.3698	7.87249	11.0957	11.253	8.71212	18.4107	40.3854	-1.14169	-0.64658	-0.626271	-0.995485	0.0839633	1.21725
Mp	7.77151	9.29362	13.3253	11.2153	7.99578	10.0135	8.24557	0.258046	0.777901	0.529201	0.0410438	0.365679	0.0854243
Mp20	193.788	332.859	167.98	108.821	213.554	103.956	92.7134	0.780432	-0.20619	-0.832522	0.140122	-0.898506	-1.06363
Mpi	21.6453	23.0578	22.59	16.88	23.8642	26.1878	27.7254	0.0912011	0.0616305	-0.358739	0.140794	0.274841	0.357154
MrgBP	40.2627	35.8099	27.0968	21.6723	49.2038	29.1355	24.1531	-0.169085	-0.571321	-0.893592	0.289326	-0.466666	-0.737236
mrj	87.0554	60.264	62.9536	51.7745	93.778	81.7723	73.6299	-0.530637	-0.467645	-0.749692	0.107316	-0.0903216	-0.241642
mRpL1	34.9839	28.5752	24.6537	26.2918	41.0226	32.2797	24.2582	-0.291928	-0.504887	-0.412078	0.229728	-0.116064	-0.528219
mRpL10	73.1913	60.6863	79.0448	106.006	75.1195	62.5835	78.9704	-0.270301	0.110998	0.534402	0.0375153	-0.22589	0.10964
mRpL12	215.632	193.107	175.037	176.076	207.03	126.831	140.657	-0.159171	-0.300911	-0.292373	-0.0587315	-0.765664	-0.61639
mRpL23	87.6656	76.2729	72.6968	50.5332	58.843	66.8492	67.517	-0.20084	-0.270119	-0.794779	-0.57514	-0.391101	-0.37676
mRpL27	180.102	139.237	151.624	142.966	186.401	106.302	141.384	-0.371272	-0.248316	-0.333142	0.0495954	-0.760645	-0.349195
mRpL32	101.04	109.685	139.685	179.976	122.324	127.42	107.393	0.11844	0.467251	0.832878	0.275781	0.334665	0.0879734
mRpL34	1111.48	494.776	712.839	1246.69	1103.66	987.764	795.39	-1.16763	-0.640834	0.165621	-0.0101862	-0.170244	-0.482748
mRpL40	84.0554	99.2238	90.651	106.738	97.9926	64.3736	71.8753	0.239346	0.108982	0.344661	0.221332	-0.384871	-0.225844
mRpL42	180.984	192.991	159.27	140.651	204.647	123.5	152.6	0.0926714	-0.184388	-0.363742	0.177275	-0.551351	-0.246107
mRpL52	157.337	118.231	148.167	183.787	156.782	103.77	107.856	-0.41225	-0.0866338	0.224177	-0.00509805	-0.600469	-0.544752
mRpL55	238.533	190.45	257.802	326.085	260.914	183.228	251.179	-0.324777	0.112075	0.451059	0.129385	-0.380549	0.074527
mRpS17	124.338	111.575	72.0675	91.4305	83.4269	75.9989	76.4579	-0.156253	-0.786847	-0.44352	-0.575683	-0.710217	-0.70153
mRpS18C	189.027	190.407	201.15	259.069	171.749	160.056	158.758	0.0104942	0.0896794	0.454744	-0.138291	-0.240016	-0.251763
mRpS26	75.3084	88.7218	75.7213	68.4577	79.2713	49.0518	67.1454	0.236478	0.00788839	-0.137598	0.0739878	-0.618505	-0.165522
mRpS5	636.654	1278.44	1068.78	1026.57	1325.98	907.431	367.532	1.0058	0.747383	0.689251	1.05848	0.511278	-0.79264
mrva	646.739	589.271	871.238	496.674	603.722	842.298	1015.6	-0.134252	0.429883	-0.380884	-0.0992992	0.381147	0.651077
msb1l	77.8572	60.2206	113.367	121.259	72.4779	52.6774	58.6753	-0.370573	0.542098	0.639189	-0.103289	-0.563646	-0.408077
msd5	34.5702	24.4049	45.509	56.538	46.3652	42.2688	36.6397	-0.502358	0.396623	0.709692	0.423513	0.290064	0.0838787
Msr-110	74.8651	81.1789	42.2224	44.5404	77.7249	54.2458	53.2786	0.116811	-0.826285	-0.749179	0.0540835	-0.464782	-0.490737
MsrA	89.8344	105.018	78.5252	73.7533	196.592	98.6086	61.6771	0.225297	-0.194112	-0.28456	1.12986	0.134445	-0.542533
mst	31.9548	30.085	33.6117	44.9564	30.6363	26.5297	22.6422	-0.0869883	0.0729309	0.492494	-0.0607906	-0.268424	-0.497019
Mtap	68.1295	80.1126	53.7296	39.4755	68.0055	48.0581	47.4374	0.23375	-0.342563	-0.787322	-0.00262819	-0.5035	-0.522255
mtd	157.966	126.223	201.721	226.373	184.375	148.365	141.34	-0.323639	0.352747	0.519088	0.223029	-0.0904633	-0.160444
mTerf5	9.40967	17.2491	17.1336	17.3921	12.6553	10.3617	11.3597	0.874305	0.864612	0.886216	0.427526	0.139045	0.271709
MTF-1	20.4474	17.3456	11.7798	14.873	14.7909	14.6288	17.8166	-0.237348	-0.795602	-0.459222	-0.467208	-0.483106	-0.198695
MtnA	119146	166285	109791	97656.1	160360	107908	115473	0.480928	-0.117971	-0.286948	0.428584	-0.142929	-0.045175
Mtp	12.7099	20.9827	20.9139	21.8488	16.061	14.1682	13.4567	0.723248	0.718509	0.781601	0.337609	0.156704	0.082372
MTPAP	14.9559	15.8354	12.7933	14.872	9.6803	15.0105	17.581	0.0824386	-0.225326	-0.00811606	-0.627591	0.0052573	0.233302
mtSSB	358.956	293.748	292.784	390.221	338.334	271.707	240.537	-0.289228	-0.29397	0.120484	-0.0853588	-0.401755	-0.577548
mute	11.8659	18.2135	23.0213	22.5254	13.9852	13.6039	13.1477	0.618187	0.956148	0.924731	0.237079	0.197199	0.147989
Mvd	11.4896	18.321	15.462	14.1284	17.9644	14.3468	20.912	0.67317	0.428398	0.29827	0.644812	0.3204	0.864002
mxt	63.2211	55.9028	43.7183	41.7953	35.7059	40.5183	56.3606	-0.177486	-0.532169	-0.597065	-0.824244	-0.641832	-0.165719
Myc	37.2552	37.8328	32.1243	25.748	34.6642	33.6276	41.7632	0.0221957	-0.213777	-0.532981	-0.103995	-0.147796	0.16479
myo	45.886	47.4376	57.5452	46.0426	38.6789	35.5003	42.632	0.047977	0.326642	0.00491526	-0.246507	-0.370223	-0.106117
Myo61F	59.3625	48.6835	52.2351	69.8576	68.6818	74.2028	90.1792	-0.286119	-0.184532	0.234865	0.210376	0.321922	0.603243
Myt1	18.6303	26.8841	27.9452	30.8075	19.9832	22.9514	19.3206	0.529102	0.58495	0.725631	0.101137	0.300931	0.052489
Naa40	100.88	81.7792	141.704	177.48	130.679	125.646	123.926	-0.302834	0.49024	0.815016	0.373387	0.316725	0.296839
Naa80	27.7279	44.3152	25.8619	20.9988	17.711	16.4785	12.3098	0.676463	-0.10051	-0.401031	-0.646693	-0.750753	-1.17153
Naam	6.54935	13.1181	6.69828	5.86269	9.13701	13.0918	14.3812	1.00214	0.032439	-0.159789	0.48037	0.99924	1.13476
NANS	15.5426	5.96472	14.9371	8.7654	6.76262	11.8391	10.6843	-1.3817	-0.0573278	-0.826336	-1.20057	-0.392668	-0.540735
Nap1	54.742	36.3835	41.2199	31.0125	47.0772	44.8246	45.54	-0.589364	-0.409307	-0.819798	-0.21762	-0.288357	-0.265514
narya	26.8032	44.7125	19.2958	19.6565	29.4196	58.8821	53.7759	0.738273	-0.474118	-0.447399	0.134372	1.13542	1.00455
nbs	15.5435	21.0816	16.1027	20.1362	14.7081	12.2561	11.6939	0.439673	0.0509912	0.37348	-0.0797005	-0.342811	-0.410555
Nca	93.5425	104.647	85.023	54.2931	94.1719	86.9528	79.1575	0.161837	-0.137769	-0.784853	0.00967465	-0.10539	-0.240896
ND-B12	566.362	510.768	602.663	469.568	550.317	529.426	844.766	-0.149056	0.089627	-0.27039	-0.0414616	-0.0972954	0.576827
ND-B14.5A	435.77	347.816	550.358	553.316	486.527	503.419	795.023	-0.325243	0.336803	0.344537	0.158953	0.208193	0.86743
ND-B15	332.714	302.37	364.372	377.11	327.494	197.845	322.766	-0.137968	0.13113	0.180703	-0.0228141	-0.749912	-0.043794
ND-B18	425.876	344.618	254.436	242.801	397.316	246.936	307.868	-0.305435	-0.743131	-0.810659	-0.100147	-0.786296	-0.468122
ND-MLRQ	4560.44	2956.69	3552.71	4040.4	5512.52	3351.2	3323.98	-0.62519	-0.360253	-0.174675	0.273539	-0.444495	-0.456261
ND-MNLL	1673.68	1242.7	771.183	623.431	1682.74	1931.06	894.18	-0.429546	-1.11788	-1.42472	0.00778857	0.206369	-0.904387
ND-PDSW	210.733	211.276	196.318	145.337	251.378	189.075	196.569	0.00371264	-0.102224	-0.536014	0.254442	-0.156458	-0.10038
Ndf	126.694	161.062	157.804	170.12	121.864	96.9739	101.598	0.346268	0.316786	0.425205	-0.0560762	-0.38568	-0.318476
ndl	73.4599	100.853	55.2765	76.5277	125.733	81.5976	78.8814	0.457225	-0.410291	0.0590251	0.775335	0.15157	0.102728
neb	7.71295	15.2506	11.2082	16.6319	10.3496	8.64246	6.75412	0.983511	0.5392	1.1086	0.42422	0.164159	-0.191515
Nedd8	619.052	351.287	321.133	350.409	580.072	668.424	429.026	-0.81741	-0.94689	-0.821021	-0.0938286	0.110703	-0.528996
NELF-B	22.5796	27.7865	33.7034	37.8265	19.307	17.2383	22.1413	0.299364	0.577874	0.744377	-0.225896	-0.389402	-0.02828
Nep2	18.1571	7.72026	16.6354	15.318	29.6492	45.0631	24.4016	-1.23381	-0.126277	-0.245306	0.707459	1.31141	0.426442
Nepl3	16.9553	12.9223	16.188	21.0741	14.8217	12.4891	9.47081	-0.391873	-0.0668116	0.313735	-0.194025	-0.441067	-0.840177
Nf1	6.62386	9.30533	9.72263	10.2163	6.38768	6.37164	5.46948	0.490385	0.553674	0.625129	-0.0523801	-0.0560074	-0.276269
Nhe3	38.0298	65.2622	60.7591	53.6047	31.3474	53.9993	59.7674	0.779117	0.67597	0.495229	-0.278785	0.50581	0.652228
NiPp1	28.6806	26.9828	30.305	30.1369	24.7611	22.2774	18.2223	-0.0880351	0.0794806	0.0714558	-0.212	-0.364494	-0.65437
Nipped-A	25.1769	28.0841	35.295	44.9924	33.1608	38.0787	30.575	0.157653	0.487363	0.837581	0.397378	0.596884	0.280252
NLaz	47.3386	90.2943	116.365	43.1487	92.0923	94.3267	102.79	0.931618	1.29757	-0.1337	0.960063	0.994649	1.11861
nmdyn-D6	69.3173	80.8442	97.4643	112.427	81.1362	63.867	77.4224	0.221929	0.491658	0.697701	0.22713	-0.118145	0.159536
nmdyn-D7	12.9786	29.3126	13.1218	8.18536	8.92059	6.34264	6.36671	1.17539	0.0158309	-0.665017	-0.540924	-1.03298	-1.02751
Nmnat	27.1779	31.6357	35.5495	32.7842	44.2865	34.7198	29.8263	0.21912	0.387395	0.270567	0.704433	0.353325	0.134151
nmo	79.1282	52.9216	87.7556	73.7062	94.7756	111.266	150.435	-0.580335	0.149299	-0.102406	0.260324	0.491749	0.926876
noc	33.9094	33.5517	36.7156	44.153	39.0319	29.7623	26.18	-0.0152994	0.114708	0.380826	0.202968	-0.188199	-0.37322
nod	13.1578	7.19138	18.8745	22.2325	19.6195	15.5324	15.8741	-0.871578	0.52052	0.756752	0.57637	0.239362	0.270757
Nop17l	33.1693	98.7644	20.8856	26.6926	28.527	22.1512	19.5567	1.57414	-0.66734	-0.313409	-0.217521	-0.582464	-0.762186
nos	112.184	42.6779	11.8795	11.8624	77.7576	110.246	98.9132	-1.39431	-3.23932	-3.2414	-0.528811	-0.0251406	-0.181632
Nost	6.23036	3.58957	3.40953	3.83752	9.44055	16.5576	18.7393	-0.795504	-0.869743	-0.699141	0.599555	1.41011	1.58868
Not1	83.1589	84.7676	110.795	137.327	102.174	109.769	86.1385	0.0276423	0.41395	0.723673	0.297086	0.400528	0.0507875
Nox	13.366	16.242	15.2741	14.0377	10.5531	17.3899	17.7661	0.281162	0.19252	0.0707388	-0.340901	0.379682	0.410559
Npc2a	700.811	490.303	472.069	416.628	556.315	684.628	675.872	-0.515352	-0.570028	-0.750266	-0.333123	-0.0337051	-0.0522754
Npc2f	67.465	29.0178	47.5451	63.2621	56.7708	39.5042	25.4945	-1.2172	-0.504843	-0.0927978	-0.24899	-0.772133	-1.40395
Nph	429.533	396.271	452.017	282.156	483.133	349.635	414.949	-0.116282	0.0736081	-0.606276	0.169651	-0.296919	-0.0498349
Nplp2	186.055	110.289	73.5478	184.554	192.615	185.382	267.122	-0.75444	-1.33898	-0.0116862	0.0499909	-0.00522799	0.52177
Nprl3	9.60335	10.6027	12.0642	10.4113	6.98975	9.25435	10.6666	0.142822	0.329123	0.116541	-0.458297	-0.0534061	0.151491
Nrt	66.7199	45.6799	81.9806	107.222	77.9771	82.7211	65.9424	-0.546558	0.297165	0.684412	0.224933	0.310138	-0.0169107
nrv1	215.427	323.878	210.811	152.692	234.693	238.85	312.867	0.588251	-0.0312489	-0.496575	0.123576	0.148906	0.53835
nrv2	47.66	34.8081	46.4462	36.6056	53.2252	53.9438	59.8738	-0.453356	-0.0372184	-0.380715	0.159331	0.178678	0.329146
NSD	31.7911	25.1253	35.0215	41.174	32.5724	25.6367	23.4058	-0.339482	0.139618	0.373111	0.0350271	-0.310412	-0.441757
nsl1	30.3262	26.8353	28.6809	46.2488	37.2401	30.9123	27.7446	-0.176433	-0.0804744	0.608851	0.296292	0.0276163	-0.128358
NTPase	41.1978	49.2654	47.0722	39.4225	56.2604	51.1323	64.714	0.258007	0.192308	-0.063548	0.449553	0.311668	0.651511
nudC	116.952	322.755	142.792	134.04	132.958	95.5742	89.0219	1.46452	0.287999	0.196747	0.185054	-0.291223	-0.393684
nudE	64.7199	74.7175	43.7838	38.9502	60.3228	51.2508	59.2752	0.207237	-0.563812	-0.732579	-0.101506	-0.336635	-0.126781
Nup154	35.1197	44.4676	61.0942	66.4274	40.3271	38.0135	41.1458	0.340474	0.798755	0.919498	0.199469	0.114231	0.228465
Nup188	17.8465	20.2212	23.1867	29.8801	21.574	21.6878	20.4063	0.180227	0.377656	0.743544	0.273653	0.281243	0.193373
Nup205	41.8067	32.5525	46.2584	61.7827	42.7158	38.2884	36.6434	-0.360966	0.145981	0.563469	0.0310356	-0.126827	-0.190181
Nup358	62.1289	53.0007	74.3486	99.7254	61.2024	59.0758	56.7578	-0.229253	0.259041	0.682696	-0.0216763	-0.0726973	-0.130446
Nup75	82.7713	89.0116	108.496	115.176	83.8287	70.0068	73.4397	0.104863	0.390439	0.476638	0.0183136	-0.241636	-0.17257
nvd	21.3395	14.5137	34.6647	32.3735	22.5708	26.18	23.7002	-0.556111	0.699941	0.601287	0.0809312	0.294939	0.151373
nxf2	29.2952	22.9938	30.9536	36.6557	47.8513	39.801	31.5249	-0.349419	0.0794429	0.323373	0.707894	0.44214	0.105827
Nxf3	27.6842	25.5206	41.2148	46.7494	43.777	45.7229	48.9905	-0.117401	0.5741	0.755885	0.66111	0.723854	0.823439
Nxt1	1144.41	836.376	664.124	814.618	1038.04	987.367	494.53	-0.45238	-0.785079	-0.490408	-0.140742	-0.212946	-1.21047
O-fut1	69.7177	85.2081	77.396	85.851	68.4941	71.4759	52.8209	0.289466	0.150734	0.30031	-0.0255453	0.0359319	-0.400416
Oatp30B	13.0471	17.1122	13.8223	18.1832	14.0811	15.8394	9.90671	0.391296	0.0832685	0.478877	0.110031	0.279789	-0.397251
obe	13.5053	9.08792	14.0694	17.4321	11.3246	10.4255	9.51748	-0.571504	0.0590351	0.368221	-0.254066	-0.373409	-0.504874
Obp49a	63.7774	50.8266	33.5755	31.3771	222.483	90.2654	106.603	-0.327462	-0.925636	-1.02333	1.80258	0.501128	0.741131
Obp99a	149.427	96.3765	95.9793	130.457	201.548	111.214	122.327	-0.632688	-0.638646	-0.195866	0.431683	-0.426102	-0.288698
omd	15.4871	18.9113	17.1096	20.2714	15.2776	12.5168	14.5024	0.288182	0.143739	0.388379	-0.0196491	-0.307201	-0.0947753
Opbp	18.3753	21.5355	17.2994	21.2798	16.2762	12.4061	13.8203	0.228949	-0.0870458	0.211717	-0.175004	-0.566718	-0.410979
opm	62.0105	118.839	40.3366	25.8692	62.6038	25.7567	27.3135	0.938424	-0.620423	-1.26128	0.0137377	-1.26756	-1.1829
orb	50.7302	23.3293	25.3307	20.271	25.73	65.6676	102.632	-1.1207	-1.00196	-1.32343	-0.979393	0.372337	1.01656
Orc1	19.0134	19.2809	25.8545	28.5029	24.1802	18.4086	15.591	0.0201559	0.443399	0.584092	0.34681	-0.0466366	-0.286303
Orc2	19.324	21.7548	27.2125	32.0329	24.105	17.7941	14.5156	0.17094	0.493876	0.729161	0.318939	-0.118995	-0.41279
Orc4	13.6946	14.4722	21.3715	23.8323	20.4171	14.7091	16.5129	0.0796771	0.642081	0.799311	0.576171	0.103102	0.269986
Orc6	32.2868	64.7453	70.4181	78.1449	38.2164	29.5022	31.7856	1.00383	1.125	1.27521	0.243247	-0.130122	-0.0225711
ord	66.552	58.2997	47.5249	37.0949	24.0835	40.6132	53.0315	-0.190994	-0.485798	-0.843261	-1.46644	-0.712533	-0.327632
otk	12.8852	13.4082	12.7179	17.7684	10.8601	12.4041	9.15434	0.0574006	-0.0188545	0.463599	-0.246678	-0.0548979	-0.493187
otu	31.5272	25.0259	26.1236	33.0758	42.0489	38.149	25.8347	-0.333175	-0.271243	0.069179	0.415471	0.275048	-0.287287
out	33.8018	25.2519	32.3422	45.9438	28.1552	35.3431	28.0403	-0.420708	-0.0636823	0.44277	-0.263699	0.0643285	-0.269598
ovo	71.5527	61.197	47.1576	41.2923	63.3271	92.4563	97.2557	-0.225545	-0.601516	-0.793133	-0.176183	0.369765	0.442777
ox	2432.62	2214.12	1722.59	1995.91	3087.74	2527.72	2245.81	-0.135778	-0.497932	-0.285464	0.34404	0.0553257	-0.115275
Oxp	484.248	302.892	237.526	368.923	508.569	314.704	409.099	-0.676943	-1.02766	-0.392426	0.0706974	-0.621751	-0.243296
p120ctn	52.9185	55.6789	90.9333	88.1503	74.4403	54.3102	54.1703	0.0733585	0.781037	0.736193	0.492312	0.037451	0.0337299
p23	537.599	510.403	423.142	406.504	457.164	286.047	318.144	-0.0748936	-0.345389	-0.403261	-0.233819	-0.910278	-0.756851
p24-1	468.655	260.091	167.221	158.589	294.892	209.966	242.482	-0.84951	-1.48677	-1.56323	-0.66834	-1.15837	-0.950649
p38a	18.6502	19.0752	19.5704	11.9652	14.117	15.7577	22.6048	0.0325071	0.0694821	-0.640347	-0.401758	-0.243134	0.277438
Pa1	246.341	620.513	148.594	138.743	200.889	254.249	184.978	1.3328	-0.729281	-0.828242	-0.294258	0.0455853	-0.413303
pain	52.5236	67.917	75.2967	85.9142	52.6719	59.4194	59.605	0.370807	0.519621	0.709931	0.0040677	0.177968	0.182468
Paip2	223.381	224.057	176.423	186.726	198.447	248.826	295.965	0.00435932	-0.340468	-0.258584	-0.170753	0.155631	0.40592
Papss	48.0196	20.4286	33.6142	31.7929	59.4834	44.7015	49.3042	-1.23303	-0.514553	-0.594919	0.308864	-0.1033	0.0380872
pasi1	69.7291	121.664	108.005	84.2821	82.3679	66.2612	79.0164	0.80307	0.631265	0.273465	0.240321	-0.0735965	0.180391
Pat1	45.465	43.4465	31.8037	25.9702	37.3895	51.0496	51.3058	-0.0655164	-0.515562	-0.807899	-0.282123	0.167143	0.174366
path	793.757	789.269	742.527	512.826	937.742	979.755	1204.24	-0.00818032	-0.0962539	-0.630228	0.240494	0.303724	0.601354
pav	116.033	85.0776	96.3756	148.729	174.637	158.598	135.446	-0.447684	-0.267795	0.358151	0.589824	0.450839	0.223183
Pax	167.934	152.414	145.266	93.0161	159.026	175.296	195.115	-0.139899	-0.209197	-0.852342	-0.0786317	0.0618987	0.21643
pbl	22.8089	20.5296	24.3636	26.5555	15.4953	17.0612	16.2537	-0.151891	0.0951305	0.219414	-0.557766	-0.418878	-0.488829
pcm	24.9407	17.5045	11.2382	15.7609	19.0283	21.1149	26.2138	-0.510776	-1.15009	-0.662152	-0.390355	-0.240241	0.0718245
Pcmt	40.0474	53.8867	30.9219	17.3784	41.2018	28.2031	36.9715	0.428221	-0.37308	-1.20441	0.0409988	-0.505855	-0.115295
Pcyt1	51.8975	69.3446	37.8763	40.6709	58.3905	69.5867	61.4386	0.418118	-0.45437	-0.351668	0.170069	0.423147	0.24348
Pdcd4	611.53	542.865	386.075	379.699	355.156	334.418	342.874	-0.17183	-0.663542	-0.687567	-0.78397	-0.870771	-0.834745
Pdk	37.7685	73.0352	51.1875	44.808	35.071	30.0338	32.2393	0.951408	0.438608	0.246573	-0.106905	-0.330596	-0.228363
Pdk1	37.9205	38.8421	32.219	34.0236	60.3917	56.1687	59.4994	0.0346432	-0.235066	-0.156442	0.671372	0.566788	0.649897
Pdp	22.1216	14.4563	15.98	13.3341	12.986	12.5194	14.3766	-0.613757	-0.469188	-0.730335	-0.768499	-0.82129	-0.621733
Pdp1	48.3308	22.6169	38.518	63.2851	51.289	42.8377	38.6105	-1.09554	-0.32741	0.388923	0.0857066	-0.174062	-0.32395
pds5	33.4683	43.6829	41.1507	47.4595	43.1363	30.2365	22.3865	0.384273	0.298122	0.503902	0.366107	-0.146504	-0.580166
peb	14.6463	8.79944	9.47999	9.56944	16.3038	15.4847	16.4853	-0.735053	-0.627579	-0.61403	0.154672	0.0803072	0.170644
pelo	19.7649	19.5546	16.5578	14.2613	23.7213	23.6675	18.0986	-0.0154326	-0.25543	-0.470835	0.263242	0.259967	-0.127063
Pen	170.147	137.227	222.973	227.559	118.677	108.19	121.485	-0.310217	0.390087	0.419459	-0.519741	-0.653215	-0.486004
pen-2	309.582	319.533	220.632	200.176	356.086	330.604	226.778	0.0456433	-0.48868	-0.629053	0.201904	0.0947826	-0.449041
Pex1	7.38249	10.0688	6.97868	8.71724	11.2102	8.96611	8.7387	0.447712	-0.0811533	0.239764	0.602633	0.280375	0.243311
Pex11	81.7287	79.0571	143.644	113.433	80.1802	105.8	94.3935	-0.0479478	0.813583	0.472926	-0.0275968	0.372425	0.207845
Pex16	34.681	33.9844	56.6172	56.6075	35.3982	38.9363	38.3897	-0.0292728	0.707095	0.706848	0.0295305	0.16697	0.146574
Pfdn1	223.764	165.29	171.699	203.996	255.98	180.752	157.557	-0.436979	-0.382096	-0.133437	0.194053	-0.307966	-0.506104
Pfdn2	223.246	196.623	193.276	138.164	226.504	174.416	164.972	-0.183202	-0.207972	-0.692253	0.0209022	-0.356102	-0.436413
Pfdn4	214.957	170.596	155.7	178.87	244.78	194.09	133.421	-0.333464	-0.465279	-0.265137	0.187438	-0.147322	-0.688062
Pfk	14.035	14.7678	9.51909	10.7268	14.675	17.4309	15.5145	0.0734259	-0.560133	-0.387809	0.0643314	0.312618	0.144588
Pgant1	15.7293	23.1419	15.9616	11.404	19.4731	17.1056	17.4285	0.557053	0.0211508	-0.463915	0.308028	0.121014	0.147994
Pgant3	11.6742	13.2418	10.065	7.16116	15.1987	13.8895	14.708	0.181776	-0.213977	-0.705058	0.380624	0.250671	0.333277
Pgant6	53.0234	45.3586	38.9711	42.3504	66.9462	62.982	64.1166	-0.225253	-0.444225	-0.324254	0.336373	0.24831	0.274069
Pglym78	73.5713	94.8317	53.7611	46.7055	77.8596	59.5331	67.1288	0.366226	-0.45258	-0.655551	0.0817318	-0.305451	-0.132211
PGRP-LB	33.4291	34.1673	33.7678	10.9826	31.1472	26.2364	33.4353	0.0315117	0.0145437	-1.60588	-0.102002	-0.349535	0.000267548
PH4alphaEFB	126.771	183.441	90.8927	96.9241	174.633	110.128	136.368	0.533091	-0.479988	-0.387297	0.462101	-0.203043	0.10528
Phax	21.5654	27.1211	17.1191	18.9097	28.9579	20.4074	25.2233	0.330697	-0.333112	-0.189592	0.425239	-0.0796261	0.226039
Phk-3	114.384	113.212	149.025	63.0894	114.946	87.5791	100.895	-0.0148584	0.381669	-0.858416	0.007071	-0.385227	-0.181031
pho	25.579	26.8396	27.913	26.4112	23.2002	18.3718	16.5145	0.0694033	0.125977	0.04619	-0.140823	-0.477467	-0.631227
Phs	63.9002	45.8215	56.809	87.7834	67.6502	44.8142	41.0008	-0.479796	-0.169701	0.458128	0.0822738	-0.511865	-0.640168
Pi3K21B	109.303	66.0795	94.8392	84.2344	91.5957	150.725	146.562	-0.726058	-0.204778	-0.375852	-0.254981	0.463586	0.423178
Pi4KIIIalpha	9.28332	13.9296	11.3993	14.0134	10.7304	10.1451	8.17204	0.585441	0.296232	0.594094	0.208991	0.12807	-0.183945
Pif1	23.0458	14.431	12.8986	17.7975	17.6528	21.1276	21.3829	-0.675333	-0.837289	-0.372829	-0.384607	-0.125375	-0.108046
PIG-B	57.3066	81.4506	93.6935	91.5245	62.3852	59.0929	64.866	0.507224	0.709248	0.675457	0.122503	0.0442835	0.178761
PIG-G	15.252	21.957	28.6888	30.7318	20.9861	22.947	22.5471	0.525683	0.911489	1.01073	0.460436	0.589307	0.563943
PIG-O	9.76544	12.1015	13.8159	17.6989	14.1748	12.3787	11.8823	0.309429	0.500573	0.857903	0.537571	0.342103	0.283057
PIG-Q	8.73436	21.2363	15.4157	14.989	9.57573	13.4504	11.8929	1.28176	0.819627	0.77913	0.13268	0.622875	0.445327
PIG-U	40.6478	54.3317	67.9261	65.1458	51.4942	42.4138	45.7901	0.418617	0.740789	0.680495	0.341233	0.0613565	0.171858
PIG-V	13.4426	30.3512	24.4994	14.5073	12.7998	15.9288	20.9953	1.17494	0.865934	0.109967	-0.0706909	0.244825	0.643254
PIG-Wa	7.75699	9.22335	10.6172	10.3538	14.4001	11.35	10.8408	0.249794	0.452834	0.416592	0.89251	0.549123	0.482902
pigeon	6.7127	10.7006	10.9778	12.3512	8.44418	5.8195	7.43761	0.672727	0.709624	0.879686	0.331064	-0.205998	0.147946
pim	59.6619	84.6336	79.4952	80.1494	68.2928	57.1329	47.7363	0.504421	0.414058	0.425882	0.194924	-0.0624882	-0.321723
Pino	465.14	371.009	417.891	399.625	479.891	284.598	367.965	-0.326211	-0.154538	-0.219018	0.0450417	-0.708739	-0.338096
pinta	26.5012	45.8209	32.3924	23.312	26.2388	33.9657	38.7015	0.789948	0.289598	-0.184985	-0.0143559	0.358021	0.546332
pio	7.46707	7.84179	15.8163	11.5635	15.8731	7.65101	18.2272	0.0706408	1.0828	0.630964	1.08797	0.035108	1.28748
pip	24.5683	38.4339	12.6491	14.2936	34.1983	15.7505	18.7172	0.645581	-0.957763	-0.781429	0.477127	-0.6414	-0.392433
Pis	253.44	265.943	150.902	197.979	159.947	201.732	186.218	0.0694728	-0.748032	-0.356297	-0.66405	-0.329204	-0.444652
pita	25.8003	32.0985	34.4022	29.9455	27.6079	16.7354	20.44	0.315118	0.415113	0.214951	0.0976933	-0.624485	-0.335993
Pitslre	31.08	22.3487	22.1632	35.5058	31.8079	32.5287	30.0722	-0.475796	-0.48782	0.192068	0.0333986	0.0657267	-0.0475561
piwi	386.568	273.246	353.666	412.181	382.097	552.812	586.638	-0.500522	-0.128335	0.0925558	-0.0167833	0.516067	0.601748
pkaap	14.674	16.7026	14.9882	14.7668	20.0886	15.4381	12.1519	0.186811	0.0305649	0.00909503	0.453115	0.073233	-0.27208
Pkc53E	12.1706	8.4058	10.1329	8.54588	16.3823	12.2734	13.7774	-0.533943	-0.264353	-0.510099	0.428738	0.0121347	0.178903
PlexA	49.1999	42.8321	75.5149	79.5955	58.776	56.604	45.644	-0.199963	0.618106	0.694031	0.256572	0.202249	-0.10823
Pmi	20.8252	14.4403	17.37	26.2667	23.5491	15.8204	10.4782	-0.52823	-0.261733	0.334905	0.177342	-0.396544	-0.990939
Pms2	17.6948	14.8089	15.2695	17.7125	11.6259	13.882	10.8685	-0.256861	-0.212673	0.0014424	-0.605983	-0.35011	-0.703173
png	4.27287	7.16463	6.81043	6.38584	6.21101	13.9903	11.1076	0.745687	0.67254	0.579671	0.539622	1.71115	1.37827
Poc1	33.2255	29.6098	37.3239	55.1992	43.443	25.7746	23.8664	-0.166216	0.167809	0.732356	0.386833	-0.366341	-0.47731
poe	51.0419	62.9742	67.3288	84.3703	51.2801	50.343	43.904	0.303079	0.399542	0.725053	0.00671704	-0.0198908	-0.21733
Pol31	48.0789	31.3484	61.1935	69.4864	41.3571	42.7162	40.5747	-0.617012	0.347975	0.531327	-0.217269	-0.170621	-0.244823
Pol32	27.2823	39.8884	27.2062	30.298	18.0393	15.459	13.322	0.548004	-0.00402981	0.151257	-0.596822	-0.819518	-1.03415
polo	104.116	90.7075	134.52	132.328	115.715	93.4507	83.7487	-0.198898	0.369629	0.345927	0.152384	-0.155914	-0.314053
poly	94.2808	96.5358	84.5868	53.3683	89.6796	83.2279	92.4313	0.0341001	-0.156531	-0.820981	-0.0721842	-0.179897	-0.0285825
Pp1alpha-96A	67.0179	58.3374	52.4494	40.6146	71.6644	49.3211	49.9046	-0.200125	-0.35362	-0.722548	0.0967101	-0.442342	-0.425374
Pp2B-14D	13.3836	11.4901	6.03797	5.41233	11.5902	9.37163	8.68703	-0.220075	-1.14833	-1.30614	-0.207561	-0.514094	-0.623531
Pp2C1	13.5705	11.9594	8.84515	12.3802	14.167	15.308	13.9558	-0.182329	-0.617515	-0.132439	0.0620604	0.173812	0.040391
Pp4-19C	86.6681	82.2151	58.7853	59.2636	88.0148	74.8384	101.074	-0.0760977	-0.560046	-0.548355	0.0222451	-0.211722	0.221839
Ppcs	16.4543	10.5616	10.0529	8.21447	9.74266	10.3216	11.7101	-0.639636	-0.710853	-1.00223	-0.756077	-0.672798	-0.490711
ppl	91.2411	110.535	91.9229	63.346	103.241	100.001	115.902	0.276748	0.0107405	-0.52643	0.17826	0.132259	0.34515
PPO1	9.86184	5.50252	6.35116	3.22782	12.5353	12.6273	13.6219	-0.841764	-0.634837	-1.6113	0.346068	0.356617	0.465999
PPO2	9.87232	2.16473	5.97323	3.86991	11.9916	10.6895	13.6024	-2.1892	-0.724878	-1.35109	0.280563	0.114733	0.4624
Ppox	101.244	51.4342	16.5202	17.8924	48.1147	40.7185	28.2804	-0.977037	-2.61553	-2.50042	-1.07329	-1.31408	-1.83996
Ppt1	61.2896	68.4905	66.7571	78.3458	67.8009	59.5675	47.315	0.160262	0.123279	0.354214	0.145662	-0.0411169	-0.373345
Ppt2	27.844	45.5757	23.5904	15.4327	23.6696	21.57	19.3724	0.710898	-0.239167	-0.851376	-0.234331	-0.36834	-0.523364
PpV	121.609	109.553	93	64.5487	115.828	101.722	116.554	-0.150621	-0.386947	-0.91379	-0.070266	-0.257618	-0.0612515
prage	28.1366	20.7614	19.829	19.1242	14.9245	31.2233	31.1973	-0.438544	-0.504836	-0.557049	-0.914765	0.150175	0.148973
prel	60.7242	156.919	63.9182	35.5774	59.0765	53.4422	81.4135	1.36968	0.0739552	-0.77131	-0.0396872	-0.184292	0.422996
prg	16.3569	18.8002	12.4491	15.8818	23.3366	14.9793	15.7626	0.200849	-0.393858	-0.0425249	0.512695	-0.126929	-0.0533938
PRL-1	164.771	168.288	132.631	113.147	200.819	120.43	133.816	0.03047	-0.313044	-0.542264	0.285433	-0.452268	-0.300212
Prm	11.0856	13.2141	6.53178	5.14136	12.3043	6.83148	7.39877	0.253391	-0.763139	-1.10846	0.150476	-0.698417	-0.58333
prod	46.2083	54.6353	38.0301	45.17	63.1938	33.3426	35.5571	0.241681	-0.28101	-0.0327871	0.451631	-0.470785	-0.378014
Prx5	299.153	283.054	238.349	250.799	327.033	204.064	212.303	-0.0798062	-0.327808	-0.254352	0.128553	-0.551862	-0.494759
Psi	42.5899	43.7066	32.7398	52.7485	50.3261	35.8364	31.2752	0.0373398	-0.379466	0.308619	0.240795	-0.249086	-0.445492
PSMG1	102.324	134.822	124.431	93.3379	106.609	74.428	101.917	0.397911	0.282201	-0.13261	0.0591847	-0.459227	-0.00574985
ptc	9.82644	5.89692	8.45488	10.1399	8.95763	9.7431	5.9238	-0.736707	-0.216885	0.0453027	-0.133552	-0.012288	-0.730146
Ptp69D	16.8286	27.3233	33.0082	32.718	20.9226	19.4139	16.8034	0.699217	0.971909	0.959169	0.314147	0.206175	-0.00216198
Ptpa	62.2203	76.0339	75.0012	98.1966	57.3115	74.2455	81.1096	0.289257	0.269528	0.658288	-0.118561	0.254918	0.382487
Ptpmeg	14.5823	16.845	9.82708	12.6243	18.0368	15.1134	14.115	0.208102	-0.569384	-0.208015	0.306725	0.05161	-0.0469892
pum	40.6463	24.0748	34.1941	49.3852	37.7138	28.8141	30.5477	-0.7556	-0.249377	0.280955	-0.108032	-0.496349	-0.41206
puml	56.2033	33.1975	52.4618	26.2061	46.1346	58.9189	58.9536	-0.75958	-0.0993875	-1.10075	-0.284806	0.0680757	0.0689251
Pur-alpha	34.8017	22.0847	30.7568	21.6929	31.0097	41.7123	50.6906	-0.656111	-0.178252	-0.681935	-0.166438	0.261315	0.54256
Pura	30.021	31.8762	35.3988	44.7825	32.1947	32.2493	24.5073	0.0865076	0.237728	0.576963	0.100851	0.103296	-0.29276
Pxt	29.7798	30.6785	62.431	87.6307	42.7829	20.3081	11.9041	0.0428939	1.06793	1.5571	0.5227	-0.552279	-1.32288
pygo	19.638	16.9268	14.9995	17.9863	15.8639	9.45435	9.82052	-0.214339	-0.388734	-0.12675	-0.307901	-1.0546	-0.999777
qjt	32.1409	35.587	29.8768	18.756	13.9782	21.7979	34.0252	0.14694	-0.105385	-0.777058	-1.20123	-0.560221	0.0821933
Qsox1	202.271	283.858	214.712	155.538	233.358	219.1	276.673	0.48888	0.0861133	-0.379022	0.206255	0.1153	0.451892
Rab1	92.37	57.5638	52.85	46.8047	83.4986	74.6137	60.5613	-0.682263	-0.805521	-0.980771	-0.145672	-0.307984	-0.609028
Rab14	108.172	108.839	75.7558	83.3598	131.383	125.877	108.968	0.0088685	-0.513899	-0.375903	0.280452	0.218688	0.0105774
Rab32	14.7505	5.65757	9.02233	5.52477	10.4991	5.6139	6.57498	-1.38251	-0.709192	-1.41678	-0.490498	-1.39369	-1.16571
Rab35	53.6881	64.9787	32.2518	26.5919	42.4439	29.218	41.3601	0.275365	-0.735223	-1.01362	-0.339045	-0.877745	-0.376363
Rab6	136.962	120.369	90.0697	76.2775	150.753	123.831	125.652	-0.186312	-0.604662	-0.844446	0.138411	-0.145403	-0.124342
RabX1	36.0317	31.7018	27.2039	20.3607	32.8258	37.0552	35.6267	-0.184702	-0.405453	-0.82348	-0.134437	0.0404093	-0.0163079
Rac1	209.408	214.337	137.086	99.3076	208.159	167.691	163.131	0.0335644	-0.611235	-1.07634	-0.00863062	-0.320511	-0.360286
Rack1	3032.86	3903.71	3536.01	2311.04	2986.59	3329.72	4793.48	0.364167	0.221443	-0.392137	-0.0221797	0.134722	0.660395
Rad17	12.0948	10.9423	12.948	12.5051	9.44292	7.0006	9.91578	-0.144471	0.0983424	0.0481297	-0.357082	-0.788836	-0.286589
Rad60	15.8551	23.1409	22.4934	27.0063	26.9084	17.9547	26.4843	0.545498	0.504555	0.768349	0.76311	0.179415	0.74019
Ranbp21	18.8386	20.9184	23.2692	26.4968	20.7208	17.3609	16.485	0.151081	0.30473	0.492126	0.137388	-0.11785	-0.192538
Ras85D	160.362	126.396	97.3202	114.282	153.563	157.9	124.352	-0.343382	-0.720521	-0.488734	-0.0625017	-0.0223211	-0.366903
Rbf2	8.73816	15.7546	17.3539	18.0393	12.8264	11.1666	9.86589	0.850372	0.989858	1.04574	0.553715	0.353789	0.17512
Rbfox1	20.4345	16.8751	22.5499	34.1248	36.1131	22.0953	17.1309	-0.276111	0.142114	0.739814	0.821515	0.112733	-0.254406
Rbp9	19.0371	9.95609	12.0276	7.51251	6.42716	22.1242	42.0288	-0.935163	-0.662465	-1.34145	-1.56656	0.216812	1.14256
Rca1	11.4824	16.1651	8.55521	11.3896	15.1715	10.3603	6.9169	0.493458	-0.424549	-0.0117071	0.40194	-0.148358	-0.731227
Rcd-1r	45.8757	32.9894	30.1646	30.3086	36.3648	37.5876	68.8702	-0.475728	-0.604874	-0.598003	-0.335188	-0.287473	0.58615
Rcd2	33.9997	23.3617	21.4948	27.6255	44.4387	33.7078	39.6024	-0.541377	-0.661534	-0.299521	0.386295	-0.0124395	0.220066
Rcp	33.7703	41.5705	45.3607	46.2042	33.1941	31.4673	28.3952	0.299805	0.425688	0.452269	-0.0248282	-0.101902	-0.250108
rdog	9.1099	10.218	9.80469	13.7267	7.40274	12.3127	9.8204	0.165606	0.106037	0.591478	-0.299376	0.43464	0.108347
rdx	67.3586	47.0133	48.889	38.6003	55.6081	50.859	54.4528	-0.518793	-0.462352	-0.80325	-0.276567	-0.405359	-0.306856
regucalcin	107.252	51.5436	81.6842	75.7404	142.319	107.098	106.477	-1.05714	-0.392876	-0.50187	0.408124	-0.00207301	-0.0104627
Rep	20.7075	23.0296	19.5725	20.0433	26.4323	16.1501	17.6275	0.153336	-0.0813253	-0.0470333	0.352149	-0.35861	-0.232326
Reph	19.436	12.3233	10.4573	12.1014	17.8558	25.6687	22.2073	-0.657343	-0.894221	-0.683557	-0.122339	0.401279	0.192303
REPTOR	58.0981	44.475	35.3289	38.4938	37.1299	43.3634	47.0563	-0.385496	-0.717642	-0.593865	-0.64591	-0.422013	-0.304103
retn	9.41797	7.6199	7.17235	6.57198	3.98861	6.32062	11.7949	-0.305644	-0.39297	-0.519088	-1.23953	-0.57535	0.324675
Rev7	15.163	15.01	19.0746	19.2303	23.4625	14.243	11.3102	-0.0146312	0.331098	0.342826	0.629802	-0.0903022	-0.422931
RfC3	82.1511	58.9873	86.8321	90.5036	99.3534	73.1563	60.1367	-0.477876	0.0799486	0.139695	0.274289	-0.167298	-0.450034
RFeSP	200.208	210.986	146.608	171.03	239.705	158.635	147.314	0.0756476	-0.449536	-0.22725	0.25976	-0.335789	-0.442605
rgn	249.902	97.668	174.167	226.134	262.411	207.876	163.049	-1.3554	-0.520891	-0.144185	0.0704657	-0.265639	-0.616057
RhoGAP18B	11.597	9.15343	5.53346	9.38661	8.79671	9.36371	10.1142	-0.341367	-1.0675	-0.305076	-0.398716	-0.308599	-0.197369
RhoGAP54D	13.8206	16.5932	12.1956	15.186	11.7169	11.0944	8.7922	0.263772	-0.18046	0.135922	-0.238229	-0.316989	-0.652524
RhoGAP71E	48.7154	30.8783	39.869	31.8093	43.3624	41.8932	51.1163	-0.657785	-0.28911	-0.614929	-0.167933	-0.217662	0.0694055
RhoGEF4	22.0851	29.5717	39.6842	43.7912	35.241	24.2657	24.6053	0.421144	0.845491	0.987568	0.674181	0.135845	0.155896
Rhp	14.3162	15.4743	8.59664	10.7594	13.7787	15.0184	12.5402	0.112226	-0.735804	-0.412051	-0.0552088	0.0690825	-0.191088
Rif1	28.2503	33.8566	56.0754	66.817	38.9812	32.0622	30.116	0.261171	0.989102	1.24195	0.464512	0.182607	0.092264
Rim2	23.5763	30.9968	18.7714	13.5492	24.5406	22.6617	26.8048	0.394782	-0.328801	-0.79913	0.0578332	-0.0570812	0.185154
ringer	35.0133	65.7104	30.6665	26.5765	43.6345	33.9293	27.5054	0.908219	-0.19124	-0.397752	0.317566	-0.0453714	-0.348188
Rint1	31.8034	19.8457	35.4253	21.3448	27.6434	29.606	37.2211	-0.680355	0.155599	-0.575296	-0.202246	-0.103291	0.22694
rl	109.375	98.0891	107.151	88.7089	118.069	123.334	76.6252	-0.157118	-0.0296377	-0.302132	0.110347	0.173288	-0.513392
Rnb	12.1586	8.33616	15.2746	18.9497	19.7033	18	16.4328	-0.544522	0.329157	0.640198	0.69646	0.56602	0.434601
rnh1	67.5054	57.7948	51.3857	43.4889	58.284	38.2987	32.0918	-0.224063	-0.393636	-0.634356	-0.211903	-0.817707	-1.0728
RnrL	101.463	86.4981	182.888	195.878	109.575	98.044	96.598	-0.230213	0.850007	0.949002	0.110965	-0.0494525	-0.0708885
RnrS	176.053	259.273	298.382	335.529	257.308	166.738	157.615	0.558462	0.761151	0.930428	0.547487	-0.0784269	-0.159605
robl	611.557	763.087	477.402	380.614	599.27	321.28	369.35	0.319361	-0.357282	-0.684158	-0.0292808	-0.928656	-0.727498
robo1	9.7702	9.92675	9.65718	10.8441	6.97119	6.55083	6.67114	0.0229334	-0.0167861	0.15045	-0.486983	-0.57671	-0.550455
Roc1a	771.208	728.341	559.899	517.784	745.158	372.24	437.569	-0.082506	-0.461953	-0.57477	-0.0495737	-1.05089	-0.817609
rod	15.3071	15.5116	20.8725	30.484	22.9306	17.6366	13.6286	0.0191465	0.447402	0.993851	0.583073	0.204371	-0.167564
row	30.7145	40.0094	37.2495	48.6485	40.2374	27.6017	31.0426	0.381419	0.278301	0.663475	0.389617	-0.154163	0.0153295
Rox8	92.508	74.7068	62.3056	69.5124	101.821	73.9118	67.5226	-0.308339	-0.570216	-0.412308	0.138385	-0.323773	-0.454208
Rpb10	1459.31	1521.15	1859.46	2392.29	1802.36	1570.54	1308.76	0.059876	0.349597	0.713106	0.304601	0.105974	-0.157086
Rpb11	353.25	435.892	357.903	391.168	438.823	265.886	268.063	0.303281	0.0188791	0.147099	0.31295	-0.409882	-0.398117
Rpb12	2140.81	3468.07	2202.17	2472.06	2776.88	1624.65	1762.96	0.695976	0.0407691	0.207557	0.375308	-0.398028	-0.280157
Rpb4	69.6375	57.3093	91.1211	81.7536	104.882	59.2279	70.8012	-0.281095	0.387921	0.231418	0.590831	-0.233587	0.0239094
Rpi	138.075	99.3101	139.488	119.14	154.29	151.353	191.73	-0.47544	0.0146889	-0.212794	0.160192	0.132465	0.473624
RpII15	154.604	176.729	109.502	108.232	113.743	65.7747	92.4929	0.192961	-0.49762	-0.514451	-0.4428	-1.23297	-0.741163
RpII18	234.795	183.744	137.171	170.405	210.528	139.033	151.117	-0.353705	-0.775426	-0.462434	-0.15739	-0.755974	-0.635736
RpIIIC160	8.82204	12.4224	11.1959	11.7524	9.8438	6.87013	7.58771	0.49376	0.343786	0.413771	0.158103	-0.360775	-0.217448
RpL12	2092.51	2326.41	1653.13	1143.11	1985.12	1823.83	2149.62	0.152871	-0.340034	-0.87227	-0.0760083	-0.198263	0.0388471
RpL13	1231.09	1259.72	966.597	763.138	1152.77	582.026	709.622	0.0331669	-0.34895	-0.68992	-0.0948315	-1.08078	-0.794814
RpL14	2643.85	3171.81	2855.81	2077.66	2690.09	2557.67	3426.8	0.262666	0.11126	-0.347681	0.0250141	-0.0478102	0.374222
RpL15	2725.72	3139.96	2963.67	2077.04	2786.85	2750	3455.94	0.204109	0.120747	-0.392108	0.031998	0.0127943	0.342441
RpL17	1744.05	2047.48	1311.64	904.195	1664.74	954.664	1438.09	0.231408	-0.41107	-0.947736	-0.0671445	-0.869376	-0.278287
RpL19	1787.16	1835.07	1671.74	1110.01	1868.73	1240.66	1343.18	0.0381663	-0.0963183	-0.687096	0.0643893	-0.526561	-0.412016
RpL22	592.631	788.093	604.925	504.136	577.636	359.188	489.813	0.411232	0.0296222	-0.233321	-0.0369734	-0.722395	-0.274903
RpL22-like	69.3805	54.495	45.5398	46.4154	23.8361	22.3031	49.6221	-0.348406	-0.607402	-0.579927	-1.54138	-1.63729	-0.483547
RpL23	2321.05	2312.58	1592.63	1086.39	2134.38	1735.82	1826.25	-0.00527433	-0.543366	-1.09524	-0.120961	-0.41916	-0.345893
RpL24	2055.21	2328.22	1600.56	1090.88	2020.03	1259.22	1600.24	0.179942	-0.360709	-0.913793	-0.0249091	-0.706755	-0.360998
RpL24-like	219.164	242.371	154.913	105.291	179.533	129.277	150.345	0.145206	-0.500553	-1.05763	-0.287762	-0.761545	-0.543734
RpL27	2851.69	3292.04	2302.07	1761.83	2787.35	2028.84	2323.99	0.207165	-0.308885	-0.694742	-0.032923	-0.491162	-0.295213
RpL28	1592.64	2194.47	1330.06	707.273	1560.09	900.838	1468.58	0.462452	-0.259929	-1.17108	-0.0297909	-0.822081	-0.116998
RpL29	8807.07	11957.9	11119.1	8648.52	9772.6	6981	11514.9	0.44123	0.336306	-0.0262089	0.15008	-0.335228	0.386768
RpL30	2489.65	3988.5	2529.86	1797.84	2611.66	1885.31	3044	0.679903	0.0231146	-0.469678	0.0690242	-0.401141	0.290025
RpL32	4631.88	6989.2	6193.98	4006.02	5014.06	3769.59	5975.68	0.593529	0.419269	-0.209428	0.114381	-0.29719	0.367505
RpL34a	642.482	443.799	424.325	374.521	669.156	531.719	432.519	-0.53375	-0.598486	-0.778609	0.0586865	-0.272992	-0.570893
RpL35	2877.67	3400.76	2476.92	1755.18	2892.36	1717.28	2372.65	0.240956	-0.216354	-0.713282	0.00734597	-0.744776	-0.278402
RpL35A	1639.25	1803.29	1335.13	1000.44	1644.26	926.09	1152.15	0.137596	-0.296056	-0.712401	0.00440255	-0.823812	-0.508707
RpL36	3198.14	3978.22	2417.67	2345.25	3165.42	1907.65	2001.31	0.31489	-0.403616	-0.447491	-0.0148362	-0.745437	-0.676288
RpL36A	3852.28	4600.69	2437.46	2021.68	4132.52	2033.74	2272.17	0.256138	-0.660334	-0.930158	0.101309	-0.921577	-0.761642
RpL37a	5962.58	7316.53	4274.16	3028.4	6043.37	3292.05	4134.86	0.295223	-0.480296	-0.977381	0.0194166	-0.85695	-0.528098
RpL37A	5720.17	7224.92	4267.55	2526.09	5675.88	3988.27	5170.57	0.336924	-0.42265	-1.17915	-0.0112139	-0.520295	-0.145735
RpL39	24613.9	39565.9	31282	22271.7	28878.9	16892.3	18895.6	0.684784	0.345859	-0.144262	0.230543	-0.543107	-0.381423
RpL41	372506	332868	212477	148128	355233	177956	117230	-0.162313	-0.809957	-1.33042	-0.0684981	-1.06574	-1.66792
RpLP1	2125	2748.53	1543.15	890.859	2020.92	1123.88	1596.2	0.371197	-0.461585	-1.25419	-0.0724506	-0.918975	-0.412821
RpLP2	3413.32	4073.95	2345.34	1932.94	3322.48	2196.55	2718.93	0.255253	-0.541379	-0.820379	-0.0389152	-0.635936	-0.328137
Rpn8	159.349	172.094	109.587	90.1362	140.569	101.841	120.738	0.111007	-0.540113	-0.822011	-0.180911	-0.645871	-0.40031
Rpp25	39.6526	30.9793	35.5062	39.8754	53.9702	32.4716	32.4899	-0.356111	-0.159345	0.00808352	0.444748	-0.288237	-0.287424
RpS10a	247.116	147.534	131.607	134.343	121.28	135.469	184.438	-0.744141	-0.908952	-0.879267	-1.02685	-0.867226	-0.422052
RpS11	2510.04	2878.06	2249.02	1867.89	2626.78	2086.02	3028.66	0.197386	-0.158414	-0.426301	0.065585	-0.266957	0.270969
RpS12	2431.92	3222.68	2854.51	1926.59	2673.67	1943.96	3225.69	0.406165	0.231147	-0.336046	0.136726	-0.323097	0.407512
RpS13	2086.24	2615.46	1917.79	1379.37	2233.62	1522.41	2087.43	0.32616	-0.12146	-0.596896	0.0984786	-0.454548	0.000822685
RpS14a	1162.04	1403.16	1342.93	974.232	1101.67	943.151	1631.7	0.27202	0.208724	-0.254322	-0.0769676	-0.301099	0.489716
RpS15Ab	123.687	96.6975	85.4039	119.053	147.169	117.01	79.4156	-0.355143	-0.53432	-0.0550899	0.25078	-0.080062	-0.6392
RpS16	2524.66	3637.69	2231.29	1423.57	2409.13	1741.69	2048.95	0.526933	-0.178211	-0.826576	-0.0675769	-0.535601	-0.301204
RpS17	2035.98	3471.82	1881.67	1318.76	2086.55	1245.13	1539.25	0.769969	-0.11371	-0.626541	0.0353961	-0.709427	-0.403496
RpS19b	501.612	428.407	499.094	510.179	456.213	512.829	877.097	-0.22759	-0.0072603	0.0244317	-0.136864	0.031906	0.806165
RpS20	3509.94	3474.25	5108.91	3492.85	3778.9	3392.86	5836.08	-0.0147448	0.541569	-0.00704168	0.10652	-0.0489445	0.733553
RpS21	7351.73	7573.48	5181.45	3948.14	6761.75	6106.03	6204.83	0.0428726	-0.504728	-0.896911	-0.120687	-0.267849	-0.244692
RpS26	3496.95	3976.88	2595.76	1684.28	3255.44	1532.99	2567.15	0.18554	-0.42994	-1.05397	-0.103245	-1.18975	-0.44593
RpS27A	2828.83	3369.31	3244.75	2853.9	3021.47	1978.44	2404.04	0.252248	0.197902	0.0127293	0.0950451	-0.515842	-0.234745
RpS28b	11480.5	12171.6	8321.54	6336.79	10880.8	7677.04	7984.42	0.0843334	-0.464263	-0.857361	-0.0774008	-0.580563	-0.523926
RpS29	24703.5	40115.5	33218.4	30132.8	30050.8	16856.3	26889.1	0.699444	0.427267	0.286619	0.282688	-0.551428	0.122306
RpS4	1695.93	1722.96	1237.62	1057.52	1700.7	1309.23	1400.74	0.0228126	-0.454508	-0.681392	0.00405205	-0.373358	-0.275887
RpS5a	1822.67	2162.45	1660.37	1203.54	1686.79	1442.15	2026.27	0.246613	-0.134549	-0.598769	-0.111773	-0.337832	0.152773
RpS5b	936.264	754.115	577.566	507.347	863.596	664.106	809.577	-0.312131	-0.69693	-0.883943	-0.116559	-0.495502	-0.209747
RpS6	1783.29	2078.67	1407.2	1224.36	1716.25	1103.69	1451.14	0.221119	-0.341714	-0.542514	-0.0552816	-0.692206	-0.297355
RpS7	2180.42	2819.52	1978.81	1337.09	2080.31	1534.34	2063.01	0.370844	-0.139973	-0.705509	-0.0678075	-0.506988	-0.0798552
RpS8	1541.59	1733.99	1039.1	853.684	1443.9	906.654	1042.75	0.169676	-0.569085	-0.852645	-0.0944483	-0.765795	-0.564026
RpS9	1528.55	2665.36	1428.75	1083.44	1715.81	776.698	1092.25	0.802167	-0.0974102	-0.496544	0.166726	-0.976738	-0.484861
Rsf1	185.025	130.024	111.968	132.186	189.587	120.089	99.3416	-0.508942	-0.724634	-0.485151	0.0351398	-0.623616	-0.89725
rst	11.776	5.80335	6.31462	9.38957	10.463	8.26685	8.36254	-1.02089	-0.899082	-0.326719	-0.170553	-0.51044	-0.493836
Rtca	26.0581	14.4331	13.7526	15.0586	9.73521	24.7054	23.079	-0.852351	-0.922028	-0.791144	-1.42045	-0.0769055	-0.175151
RtGEF	18.5613	21.9242	20.1828	24.4767	18.9693	17.507	28.4842	0.240226	0.120829	0.399111	0.0313687	-0.0843659	0.617864
Rtnl1	1490.7	1358.16	1725.76	1162.35	1866.04	1777.7	2752.61	-0.134336	0.211242	-0.358945	0.32399	0.254022	0.88481
rump	183.215	171.759	135.407	172.293	226.312	210.726	166.708	-0.0931519	-0.436235	-0.0886735	0.304775	0.201831	-0.136214
rush	79.7993	90.5385	55.2197	41.4211	78.0141	56.102	69.4745	0.182155	-0.531193	-0.94601	-0.0326412	-0.508324	-0.199893
sad	12.8932	12.5869	13.8973	8.26099	13.4344	15.4325	12.354	-0.0346874	0.108194	-0.642224	0.0593215	0.259361	-0.0616321
Saf-B	59.5527	70.3905	38.873	67.6076	52.1116	41.5106	55.7061	0.241214	-0.615398	0.183019	-0.192562	-0.520687	-0.0963316
Saf6	14.5502	13.6957	14.4647	19.7023	13.2627	15.1289	10.0593	-0.087316	-0.00850258	0.437325	-0.133664	0.0562681	-0.532509
SAK	20.4529	22.948	28.0643	33.2784	15.7302	12.7158	12.8653	0.166063	0.456431	0.702281	-0.378768	-0.685683	-0.66882
Sans	14.0858	8.9141	4.23035	4.29912	6.45367	9.05527	13.5356	-0.66008	-1.73539	-1.71213	-1.12605	-0.637412	-0.0574827
sbb	21.2477	12.2925	17.4528	28.7783	22.5923	22.6279	15.7755	-0.789528	-0.283848	0.437675	0.0885245	0.090796	-0.429621
sbm	7.85328	3.60413	6.89151	9.01862	7.60103	9.58567	14.8276	-1.12364	-0.188475	0.199611	-0.0471004	0.287584	0.916918
scaf6	24.0141	29.1762	16.5488	19.3564	34.3409	16.8812	20.1911	0.28091	-0.537155	-0.311071	0.516046	-0.508464	-0.250162
Scamp	152.942	138.617	104.075	113.034	157.692	115.559	93.1359	-0.14188	-0.555361	-0.436228	0.0441248	-0.404355	-0.715575
Sccpdh2	31.0142	25.9239	33.1028	23.7338	37.3873	39.4896	41.2238	-0.258646	0.0940243	-0.385986	0.269619	0.348544	0.410549
SCOT	21.2856	22.334	23.3186	20.7144	33.9827	26.7068	25.9954	0.0693639	0.131603	-0.0392437	0.674923	0.327329	0.288379
scra	55.4166	53.2167	89.7006	103.801	67.4948	69.5554	70.1372	-0.0584391	0.694799	0.90543	0.284458	0.327844	0.339862
scramb2	115.931	92.21	106.199	130.085	110.709	94.128	78.6537	-0.330271	-0.126496	0.166188	-0.0664939	-0.300571	-0.55968
scrib	48.9539	35.4217	45.0079	66.3394	50.0105	47.4649	38.4991	-0.46679	-0.121246	0.438442	0.0308072	-0.0445628	-0.346599
ScsbetaA	173.035	178.863	175.323	205.514	155.677	127.113	146.717	0.0477911	0.0189514	0.248173	-0.152508	-0.444952	-0.238028
scu	400.43	418.61	305.96	318.539	440.254	274.939	230.23	0.0640567	-0.388207	-0.33008	0.136786	-0.542438	-0.798474
scyl	559.403	554.968	495.388	355.303	525.75	585.234	618.477	-0.0114834	-0.175329	-0.654838	-0.089511	0.0651256	0.144832
SdhC	345.278	355.692	393.202	470.829	421.371	289.803	350.613	0.0428701	0.187512	0.447445	0.287333	-0.252686	0.0221211
sdk	13.431	11.8936	18.414	19.0024	10.1785	13.3392	13.3091	-0.175381	0.455236	0.500615	-0.400042	-0.00989458	-0.0131537
Sec15	26.2966	29.6891	34.5746	44.3394	29.3511	27.1984	26.8885	0.175057	0.394836	0.753713	0.158538	0.0486455	0.032113
Sec22	87.468	64.4652	53.0336	36.0284	82.8087	64.473	71.0098	-0.440235	-0.721849	-1.27962	-0.078973	-0.44006	-0.300737
Sec61beta	2418.28	1861.05	1695.6	1773.11	3198.96	1585.84	2236.58	-0.377864	-0.512185	-0.447699	0.403622	-0.608734	-0.112687
Sec61gamma	4287.66	2732.69	2187.64	2945.89	5862.97	4342.88	3940.04	-0.649869	-0.970815	-0.541487	0.451441	0.0184616	-0.12198
Sem1	698.054	639.813	368.238	448.252	696.681	449.834	291.235	-0.125688	-0.9227	-0.639029	-0.00284043	-0.633946	-1.26115
Sema1a	8.0299	5.11715	10.4156	11.7164	12.9305	7.96894	9.05205	-0.650041	0.375292	0.545075	0.687324	-0.0109942	0.172863
2005-09-01	19.2946	20.0626	23.1441	23.5489	22.5659	16.5107	13.7861	0.0563114	0.262447	0.287463	0.225947	-0.224796	-0.484983
Set1	11.4343	18.7455	15.3926	16.9458	13.6195	12.271	10.334	0.713176	0.428869	0.56756	0.252306	0.101885	-0.145969
Setd3	17.6558	16.7369	13.6549	11.2529	18.1277	14.2396	10.7392	-0.0771099	-0.370723	-0.649845	0.0380537	-0.310234	-0.717256
sev	19.2921	16.9932	19.8204	12.7558	15.956	24.7873	23.1804	-0.183053	0.0389759	-0.596857	-0.273911	0.361591	0.264895
SF1	64.1477	65.7249	40.1581	58.8521	72.2972	67.6653	50.3685	0.0350425	-0.675707	-0.124304	0.172542	0.0770186	-0.348876
Sf3b6	255.396	270.259	238.719	149.18	274.893	185.064	235.901	0.0816067	-0.0974225	-0.775682	0.106134	-0.464712	-0.114554
Sfxn1-3	5.61069	7.24344	8.15322	10.8773	9.17008	11.8082	14.7271	0.368497	0.539192	0.95507	0.708756	1.07354	1.39222
sgll	73.4773	52.2665	43.5697	43.2014	72.6846	61.6279	43.9169	-0.491412	-0.753973	-0.766221	-0.0156489	-0.253715	-0.742522
Sh3beta	159.246	150.033	111.224	136.094	175.343	115.314	92.7705	-0.0859773	-0.517789	-0.226654	0.138923	-0.465689	-0.779519
Shawn	22.353	25.6985	14.035	10.6957	11.9868	15.1502	20.3614	0.201216	-0.671439	-1.06344	-0.899022	-0.561132	-0.134632
shot	8.47647	6.81837	9.88769	14.6453	9.42026	12.5803	11.6082	-0.314037	0.22217	0.788902	0.152303	0.569631	0.453609
shrb	157.401	158.052	116.219	88.4409	151.254	119.573	138.555	0.00595459	-0.437599	-0.831659	-0.0574714	-0.396553	-0.183986
shtd	14.4286	20.4755	21.5004	22.6012	11.9739	11.5074	12.8056	0.504967	0.575432	0.647468	-0.269038	-0.326369	-0.172156
shu	150.423	140.278	125.976	128.915	91.4536	91.1276	122.746	-0.100736	-0.255876	-0.222605	-0.717913	-0.723065	-0.293349
sigmar	37.1414	37.6715	30.2524	21.6472	24.9206	24.4273	30.4758	0.0204453	-0.295979	-0.778848	-0.575689	-0.604534	-0.285364
sina	47.474	41.7455	32.0014	32.9191	46.906	51.2259	46.6854	-0.185517	-0.569003	-0.528213	-0.0173651	0.109736	-0.0241662
SkpC	15.3175	12.4608	9.08973	4.42094	4.41165	7.2594	31.3997	-0.297784	-0.752872	-1.79276	-1.79579	-1.07726	1.03557
sle	60.515	46.1603	55.9046	58.4863	40.8403	57.2676	67.617	-0.39064	-0.114326	-0.0491941	-0.567299	-0.0795736	0.160093
SLIRP1	716.163	302.15	372.218	347.511	572.42	585.014	423.034	-1.24502	-0.94414	-1.04323	-0.323214	-0.291817	-0.759514
sll	11.9113	24.5929	17.4715	9.98915	13.8538	14.7271	18.8976	1.04591	0.552673	-0.253897	0.217951	0.306142	0.665872
slmo	194.765	165.048	162.968	114.855	176.519	165.286	170.918	-0.238849	-0.257146	-0.761921	-0.141911	-0.23677	-0.18843
slow	18.8557	17.5405	28.571	25.6126	16.7729	16.5548	13.8554	-0.104311	0.599551	0.441853	-0.168869	-0.187751	-0.444552
slv	26.9817	36.5969	37.0298	24.0947	33.5365	28.2434	42.3795	0.43974	0.456706	-0.163265	0.313751	0.0659325	0.651385
smash	18.8756	10.6572	14.1132	20.1802	11.9439	13.6642	14.5911	-0.824694	-0.419477	0.096418	-0.660249	-0.466122	-0.371434
SmB	290.471	248.839	212.882	243.507	279.83	190.444	176.038	-0.223182	-0.44834	-0.254431	-0.0538435	-0.609027	-0.722507
SMC2	39.0153	32.688	42.8971	58.2697	48.2806	40.7378	31.7166	-0.255279	0.13684	0.578706	0.307404	0.0623281	-0.298802
Smn	101.313	77.9873	73.8992	57.2717	90.1196	86.6008	97.0796	-0.377508	-0.455189	-0.822925	-0.168906	-0.226367	-0.0615792
Sms	39.595	33.538	36.7373	33.1123	33.8036	24.9076	22.5293	-0.239522	-0.108073	-0.257951	-0.228141	-0.668732	-0.813516
smt3	2744.91	4894.17	2262.2	1632.81	2760.88	1962.19	2777.35	0.834305	-0.279032	-0.749402	0.00836934	-0.484294	0.0169501
sn	33.0691	17.3727	20.6418	28.7847	39.4437	36.8261	34.0156	-0.928662	-0.679915	-0.200182	0.254311	0.155245	0.0407128
snama	27.5757	30.8783	32.7658	39.5518	28.1116	24.1653	24.8536	0.163196	0.248793	0.520346	0.0277681	-0.190461	-0.149943
sno	17.5197	19.2616	20.6616	25.7553	14.9252	12.0225	10.4443	0.136749	0.237974	0.555891	-0.231228	-0.543241	-0.746262
snRNP-U1-70K	46.3303	34.5107	25.7979	37.4331	53.1664	31.3905	30.6447	-0.424912	-0.844702	-0.307641	0.198559	-0.561628	-0.596318
snRNP-U1-C	150.975	167.815	140.172	189.347	164.555	121.284	106.453	0.152562	-0.107111	0.326723	0.12426	-0.31592	-0.504093
SNRPG	1947.44	1603.33	1216.48	1594.96	1679.79	1334.1	1430.94	-0.280507	-0.678866	-0.288059	-0.213298	-0.545712	-0.444616
Sod3	104.639	109.534	77.3201	80.8222	119.097	157.973	185.25	0.0659581	-0.436505	-0.372597	0.186716	0.594257	0.824053
Sodh-2	11.3238	6.11614	5.25341	4.82755	7.00212	7.65125	7.72472	-0.888665	-1.10803	-1.23	-0.693494	-0.565591	-0.551804
sona	21.8675	15.9017	14.7425	15.0309	24.3004	39.0183	22.4762	-0.459607	-0.568807	-0.540857	0.152192	0.835363	0.0396098
Sos	8.58394	16.6456	12.8338	14.7825	11.4266	9.43562	9.16658	0.955429	0.580237	0.784178	0.412684	0.136477	0.0947436
sotv	10.5341	14.3825	14.7215	18.3282	13.2305	16.413	14.1092	0.449247	0.482858	0.798998	0.328801	0.639772	0.421569
Sox14	70.6153	58.9034	69.0997	46.9626	63.9974	66.5217	78.6108	-0.26163	-0.0313014	-0.588469	-0.141968	-0.0861558	0.154747
SPARC	521.952	396.179	354.454	369.202	428.906	327.17	312.273	-0.397765	-0.558319	-0.499507	-0.283256	-0.673877	-0.741109
spas	27.6523	27.0393	21.6745	28.1828	25.0416	30.4262	36.5869	-0.0323417	-0.351401	0.0274155	-0.143073	0.137915	0.403928
Spc105R	10.0231	11.5701	13.0146	15.4567	13.9862	10.2787	8.49888	0.207073	0.376802	0.624904	0.480675	0.036329	-0.237984
spd-2	14.0519	10.6916	14.2492	17.2946	14.5216	11.5182	9.7821	-0.394287	0.0201157	0.299556	0.0474352	-0.28685	-0.522549
Spf45	37.4232	45.0246	31.5377	37.0215	50.5738	43.9612	33.8212	0.266781	-0.246855	-0.0155696	0.434457	0.232298	-0.146005
spi	65.1663	95.7039	75.1499	47.7357	57.0116	43.6156	56.8314	0.554452	0.205645	-0.449057	-0.192871	-0.579282	-0.197438
spict	43.4434	77.4161	48.6363	32.6517	47.2011	54.1066	52.1609	0.833497	0.162896	-0.411979	0.119683	0.316668	0.263832
spidey	261.719	177.759	258.249	166.622	256.308	280.135	362.252	-0.558096	-0.0192559	-0.65144	-0.0301402	0.0981036	0.468975
Spindly	21.5303	13.8149	23.1533	29.3248	20.1307	15.5141	14.6862	-0.640143	0.104849	0.445753	-0.0969711	-0.472788	-0.551907
Spn55B	22.7327	24.4367	28.7146	14.6889	18.0397	12.829	18.3603	0.10428	0.337015	-0.630043	-0.333594	-0.82536	-0.308179
spo	36.3954	34.1097	36.5096	25.7753	50.3174	44.448	43.1969	-0.0935741	0.00451974	-0.497767	0.467301	0.288362	0.247172
Spp	179.866	186.864	175.786	167.976	220.084	206.873	277.478	0.0550662	-0.0331023	-0.0986674	0.291132	0.201823	0.625451
Sps1	242.832	223.664	153.243	248.861	270.582	284.304	277.433	-0.118625	-0.664137	0.0353816	0.156107	0.227476	0.192181
Spt	14.1833	12.7939	18.3284	25.6431	19.8568	14.9505	16.8324	-0.148737	0.369888	0.854377	0.48544	0.0760005	0.247048
Spx	58.9039	51.9752	35.9431	32.8635	42.0309	35.6771	49.0153	-0.18054	-0.712648	-0.841877	-0.486913	-0.723365	-0.265131
sqh	655.29	756.72	497.641	449.455	759.412	602.528	627.312	0.207626	-0.397028	-0.543957	0.212749	-0.121105	-0.0629504
sqz	10.3293	14.592	11.2551	11.7371	14.9196	6.48122	5.2865	0.498435	0.123836	0.184334	0.530466	-0.672405	-0.966358
Src42A	131.886	125.707	142.054	131.664	164.703	199.976	212.139	-0.0692264	0.107148	-0.00243049	0.320575	0.600535	0.685718
srl	28.7069	25.2931	24.7369	25.1444	27.6018	33.184	44.1126	-0.182654	-0.214733	-0.19116	-0.0566352	0.20909	0.619793
sro	19.7797	19.677	25.2798	15.8781	25.319	19.1617	28.0899	-0.00751026	0.353965	-0.316982	0.3562	-0.045795	0.506031
srp	26.5769	14.6539	17.9127	22.746	16.4386	35.425	21.9248	-0.858888	-0.56919	-0.22456	-0.693085	0.414595	-0.277609
Srp14	279.515	391.371	341.679	363.773	352.053	231.809	200.327	0.485611	0.289716	0.380113	0.332867	-0.269989	-0.480569
Srp72	80.9344	85.4474	114.578	120.891	99.9408	72.789	88.1888	0.0782836	0.501505	0.578882	0.304321	-0.153033	0.123842
Srrm1	36.1642	28.9181	24.6775	29.6313	42.5628	28.5518	29.1594	-0.322589	-0.551366	-0.28744	0.235031	-0.340981	-0.310601
Sry-delta	16.7594	30.6395	14.6105	12.0686	21.4581	13.7584	12.2116	0.870422	-0.197965	-0.473712	0.356552	-0.284658	-0.456718
Ssb-c31a	1044.53	1603.13	918.325	997.089	1206.87	801.096	651.239	0.618037	-0.185777	-0.0670597	0.208416	-0.382807	-0.681595
Ssk	101.383	96.3148	37.8272	39.6597	75.6614	108.467	96.3759	-0.0739864	-1.42232	-1.35407	-0.422186	0.0974404	-0.0730714
SsRbeta	678.735	555.053	540.815	679.06	871.473	838.208	778.474	-0.290223	-0.327713	0.000690643	0.360608	0.30446	0.1978
sta	1044.17	1297.04	873.364	592.562	999.262	777.699	1098.54	0.312866	-0.257702	-0.817319	-0.0634217	-0.425073	0.0732308
stai	451.887	588.006	513.878	518.459	368.276	326.335	280.941	0.379869	0.185464	0.198268	-0.295175	-0.469608	-0.685695
Start1	29.2462	26.0042	41.8266	34.1692	24.4495	37.6264	37.9692	-0.169505	0.516172	0.224447	-0.258444	0.363496	0.37658
stas	157.849	161.582	212.002	145.46	134.485	184.609	250.532	0.0337214	0.425533	-0.117923	-0.2311	0.225928	0.66645
stau	25.6036	18.9167	17.595	19.5721	13.7898	11.3382	9.77529	-0.436686	-0.541181	-0.387548	-0.892745	-1.17516	-1.38914
stc	22.9648	22.8311	12.81	16.5536	18.8939	18.7264	15.8226	-0.00842385	-0.842154	-0.472279	-0.281504	-0.294351	-0.537438
stet	37.2152	30.724	30.853	16.0112	27.5015	39.3218	52.8767	-0.276526	-0.270481	-1.21681	-0.436382	0.0794374	0.50674
stg	13.5202	22.974	15.619	12.8213	9.32963	10.8675	15.4224	0.764886	0.208186	-0.0765739	-0.535225	-0.315096	0.189911
sti	22.3415	18.509	32.9899	48.8865	44.9137	34.9522	23.4092	-0.271499	0.562298	1.12971	1.00743	0.645657	0.0673496
Stlk	40.0405	33.3915	66.619	69.9993	64.306	55.6895	45.4006	-0.261979	0.734474	0.805881	0.683493	0.475945	0.181251
sturkopf	102.628	130.845	83.4342	68.7256	112.39	95.7159	97.6433	0.350434	-0.298714	-0.578505	0.131089	-0.100594	-0.0718314
stwl	25.0808	18.5095	19.0915	20.6037	29.8504	36.4104	37.2107	-0.438317	-0.393653	-0.28368	0.251167	0.537767	0.569134
stx	27.8785	24.5998	18.5567	26.4522	31.6192	48.6312	42.1939	-0.180506	-0.587213	-0.0757652	0.181648	0.802729	0.597882
Su(var)3-3	12.3715	13.6227	8.66498	9.42361	10.1019	15.0646	16.1882	0.138992	-0.513752	-0.392669	-0.292394	0.284142	0.387922
su(w[a])	35.5472	33.5668	40.6336	86.5883	37.7258	37.1594	43.7919	-0.0827009	0.192937	1.28444	0.0858156	0.0639913	0.300928
sub	24.0926	21.3714	36.1909	37.4164	32.8185	23.5585	18.7087	-0.172909	0.587037	0.635081	0.445919	-0.0323424	-0.364881
sun	4230.99	2769.48	1886.99	1993.42	4867.71	2930.36	2332.42	-0.61138	-1.16491	-1.08575	0.202248	-0.529917	-0.859168
Surf4	260.454	267.828	247.709	201.279	304.88	299.001	347.608	0.0402782	-0.0723823	-0.371832	0.227213	0.199122	0.416433
sw	21.9098	24.76	20.7176	17.2582	23.6691	27.0627	30.5165	0.176435	-0.0807194	-0.344294	0.111429	0.304729	0.478013
SWIP	9.84962	6.93192	12.4556	15.1577	9.12456	9.34237	10.6655	-0.506813	0.338655	0.621911	-0.110313	-0.0762795	0.114812
sxc	121.762	129.478	165.181	157.792	101.369	99.7007	107.074	0.088643	0.439984	0.37396	-0.264447	-0.288388	-0.185456
Syb	526.291	437.357	379.698	499.902	652.758	519.903	484.673	-0.267049	-0.471008	-0.0742154	0.310688	-0.0176182	-0.118849
Synd	58.7131	65.3028	52.691	56.1168	78.182	45.3284	48.9678	0.153462	-0.156126	-0.0652497	0.413154	-0.373267	-0.261849
Syx16	10.6694	17.965	9.36471	8.67215	9.81432	5.11835	7.52758	0.75171	-0.188173	-0.299017	-0.120519	-1.05973	-0.503221
Syx17	21.4263	62.26	21.5995	14.5605	19.8578	20.0444	25.0367	1.53892	0.0116152	-0.557323	-0.109677	-0.0961835	0.224662
Syx1A	32.3106	27.9622	21.0735	27.26	34.9605	22.6732	26.2469	-0.20853	-0.616578	-0.245222	0.113718	-0.51102	-0.299861
Syx8	34.6444	36.6822	26.3263	17.9255	28.1607	23.7516	23.5303	0.082458	-0.396117	-0.950609	-0.298939	-0.544597	-0.558102
Taf1	21.7395	26.5019	26.6466	36.2187	28.0441	20.7946	18.8426	0.285777	0.293633	0.736416	0.367379	-0.0641098	-0.206321
Taf10b	153.705	172.244	130.228	138.712	118.833	106.736	95.4312	0.16429	-0.239124	-0.148071	-0.371229	-0.526117	-0.687631
Taf12	69.1787	97.8923	50.7367	44.1614	58.8624	31.8709	35.1156	0.500867	-0.447298	-0.647542	-0.232982	-1.11809	-0.978216
Taf5	36.199	41.0832	42.8393	56.9757	33.2811	31.0417	29.9032	0.182599	0.242985	0.654397	-0.121247	-0.221742	-0.27565
Tango10	16.162	24.0982	18.437	19.2809	12.6794	19.384	25.0862	0.57632	0.189998	0.254567	-0.350119	0.262261	0.634288
Tango14	16.3348	19.116	13.5872	8.09423	17.9876	12.3562	9.35923	0.226832	-0.265701	-1.01298	0.139054	-0.402714	-0.803487
tant	57.3154	69.3257	60.0533	44.7448	42.1718	29.9916	42.3993	0.274467	0.0673207	-0.357203	-0.442644	-0.934364	-0.434882
tay	9.12535	8.38981	9.67551	13.4472	8.31616	9.5452	8.82979	-0.121242	0.0844578	0.559354	-0.133962	0.0648955	-0.0475008
TBCB	60.6541	136.969	78.8346	55.9504	49.5702	45.1368	57.5836	1.17517	0.378224	-0.116457	-0.291132	-0.426301	-0.0749472
TBCD	38.1399	43.1665	49.294	56.2888	40.2292	37.9929	32.6758	0.178611	0.370111	0.561547	0.076942	-0.00557122	-0.223079
Tbce	37.8831	63.4517	74.4647	58.2858	39.8111	36.5261	39.4683	0.744104	0.975002	0.62159	0.0716163	-0.0526267	0.05914
Tcs3	40.5082	36.2915	41.8465	50.7064	57.9341	45.8633	35.4991	-0.158582	0.046893	0.323954	0.516199	0.179126	-0.190432
Tctp	661.171	574.052	468.822	292.569	702.454	481.876	581.976	-0.203842	-0.495983	-1.17625	0.0873803	-0.456361	-0.184064
tefu	8.11198	5.22636	9.8629	11.7139	6.05521	5.61472	4.82443	-0.634248	0.281958	0.530095	-0.421877	-0.53084	-0.749696
Tes	6.47848	7.85621	9.31646	14.4297	7.32817	8.55539	7.31159	0.278178	0.524127	1.15531	0.177798	0.401178	0.17453
TFAM	129.246	118.544	94.1529	124.407	105.522	65.1979	70.7193	-0.124697	-0.457042	-0.055052	-0.292576	-0.987222	-0.869944
Tfb1	27.9209	26.2631	21.3634	18.6427	17.4206	14.8332	19.7926	-0.0883082	-0.386204	-0.582735	-0.680551	-0.912516	-0.496384
TfIIEalpha	19.0766	30.764	18.1961	15.5955	9.18723	10.5579	12.977	0.689439	-0.0681748	-0.290674	-1.0541	-0.853481	-0.555847
TfIIFbeta	30.8593	39.0933	37.4685	52.2404	31.7369	20.7468	23.3606	0.341216	0.279973	0.759461	0.0404559	-0.572817	-0.401628
Tgt	19.2825	33.404	19.658	14.4162	19.1899	20.1912	27.8806	0.792729	0.0278244	-0.419601	-0.00694492	0.0664345	0.531969
THADA	17.155	8.66202	11.5771	11.197	15.7684	9.5336	6.11733	-0.985854	-0.567355	-0.615517	-0.121593	-0.847536	-1.48766
thoc5	39.3203	35.8393	42.0115	53.4635	40.534	39.9439	32.5004	-0.133732	0.09551	0.44328	0.0438582	0.0227009	-0.274817
thr	15.8453	10.4016	22.5107	24.3097	14.188	15.7424	11.1157	-0.60725	0.506556	0.617477	-0.159384	-0.00939947	-0.511456
Tif-IA	46.5016	58.6958	55.6524	50.7627	41.7857	32.0894	33.3095	0.335977	0.259164	0.126488	-0.154271	-0.535184	-0.481347
Tim10	438.362	367.588	277.834	265.418	350.319	190.801	277.764	-0.254033	-0.6579	-0.723857	-0.323454	-1.20005	-0.658263
Tim9a	267.212	175.172	194.912	142.638	283.811	203.532	206.708	-0.609213	-0.455162	-0.905626	0.0869457	-0.392729	-0.370391
Tina-1	305.374	381.936	458.981	322.713	439.686	343.21	772.67	0.322754	0.587857	0.0796745	0.525896	0.168514	1.33928
tj	305.756	174.248	237.892	267.218	401.123	294.617	327.439	-0.811239	-0.362074	-0.194364	0.391664	-0.0535401	0.0988454
Tl	15.9927	9.98674	16.0351	19.0189	17.4369	33.7792	34.3888	-0.679328	0.00381983	0.25002	0.12473	1.07872	1.10453
Tm2	45.1721	43.7668	28.0768	16.1775	45.7534	23.1168	21.6027	-0.0455951	-0.686053	-1.48144	0.018447	-0.96649	-1.06422
Tmhs	116.288	139.359	88.0726	90.5667	142.332	162.224	144.976	0.261104	-0.400937	-0.36065	0.291558	0.480285	0.318112
Tnpo-SR	15.037	23.8317	20.1508	23.749	15.4068	14.7938	16.7236	0.664365	0.42232	0.65935	0.0350505	-0.0235241	0.153369
Tob	9.70353	11.8846	7.45793	10.1669	14.0117	10.8577	12.1349	0.292512	-0.379734	0.0672983	0.53005	0.162137	0.322581
Top3alpha	16.1995	15.4112	16.0944	20.7078	19.1261	14.7663	12.433	-0.0719701	-0.00939049	0.354225	0.239593	-0.133641	-0.381775
Topors	10.7382	13.3583	12.64	16.2114	10.7903	11.0861	9.91297	0.314984	0.235244	0.594257	0.0069828	0.0459997	-0.115363
tou	11.3217	13.2309	11.7566	18.2803	13.1959	13.6059	9.5895	0.224821	0.0543803	0.691199	0.220999	0.265142	-0.239563
Tpc1	16.9769	23.9926	19.7228	16.2092	19.8097	28.4809	25.9817	0.499016	0.216291	-0.0667602	0.222634	0.746422	0.613923
Tpi	98.7718	125.493	86.0209	70.7984	105.776	91.6452	148.015	0.345436	-0.199412	-0.480382	0.0988412	-0.10804	0.583572
TpnC47D	31.8521	17.3847	15.082	16.6952	39.3293	25.1707	18.5604	-0.87357	-1.07856	-0.931955	0.304216	-0.339643	-0.779161
TpnC73F	72.6879	91.2243	46.0415	22.749	68.3776	33.0062	27.5136	0.327703	-0.65878	-1.67591	-0.0881914	-1.13898	-1.40157
tra2	79.2833	89.6042	88.4461	104.833	91.0822	61.4925	73.9495	0.176549	0.157782	0.403004	0.200152	-0.366607	-0.100477
Traf4	25.7743	37.589	25.552	38.6178	27.2553	21.6787	19.4665	0.544377	-0.012497	0.583333	0.0806036	-0.249655	-0.40494
TRAM	191.71	123.895	142.238	106.761	228.32	148.641	175.498	-0.629808	-0.430619	-0.844541	0.252132	-0.367093	-0.127471
Trap1	66.9781	103.595	86.7816	88.9507	63.8685	54.161	55.3474	0.629193	0.3737	0.409317	-0.0685849	-0.306435	-0.275174
trbd	22.1084	21.6578	12.7215	12.4817	18.4444	12.6688	12.8207	-0.0297079	-0.797326	-0.82478	-0.261412	-0.803315	-0.78612
trbl	41.7201	50.7041	35.585	27.1014	35.903	46.505	47.2177	0.28136	-0.229473	-0.622375	-0.216638	0.156643	0.178585
Trf5	16.6171	6.37017	6.24347	3.86696	2.10341	2.07093	4.22462	-1.38326	-1.41225	-2.1034	-2.98187	-3.00432	-1.97578
trio	23.9654	21.2478	24.1617	39.7169	23.4696	28.381	23.8531	-0.17364	0.0117689	0.7288	-0.0301598	0.243972	-0.00677625
Trpm	9.29701	14.3266	7.08803	8.4169	11.6725	10.3793	10.8019	0.623858	-0.391382	-0.143478	0.328275	0.15887	0.216446
TrpRS-m	35.3384	29.5621	20.4255	25.8158	31.9106	25.1303	28.9853	-0.257488	-0.790865	-0.452982	-0.147201	-0.491809	-0.285915
trr	8.42111	9.09803	9.22922	12.1538	7.7905	8.08348	7.51857	0.111544	0.132198	0.529325	-0.112294	-0.0590339	-0.163552
Trs23	32.5633	37.7219	34.1666	24.3731	41.3072	27.5045	40.4125	0.212155	0.0693398	-0.417957	0.343146	-0.243579	0.311555
Trs33	48.4339	54.174	50.6207	59.6621	72.5845	52.1755	36.5845	0.161583	0.0637103	0.300798	0.583644	0.107355	-0.404785
Ts	53.6685	43.5112	93.334	111.859	87.7954	82.2982	72.8962	-0.302689	0.798327	1.05953	0.71007	0.616785	0.441768
TSG101	138.959	123.909	120.37	107.995	114.927	79.5286	98.682	-0.165378	-0.207183	-0.363695	-0.273942	-0.805114	-0.4938
Tsp26A	9.27197	20.2101	9.59518	5.31189	9.45474	12.4455	17.1513	1.12413	0.049434	-0.803651	0.0281619	0.424676	0.88737
Tsp42Ef	89.7928	106.375	78.6372	41.4528	55.4769	86.7632	67.554	0.244487	-0.191388	-1.11513	-0.694713	-0.0495165	-0.410559
Tsp42Ei	32.9883	44.4916	45.0238	23.1573	23.3317	39.5932	51.8341	0.431579	0.448733	-0.510487	-0.499663	0.263298	0.651947
Tsp42El	42.6603	47.0757	45.2764	19.4501	24.3125	39.1934	47.4068	0.142088	0.0858651	-1.13312	-0.811196	-0.122283	0.1522
Tsp74F	255.45	366.871	187.17	174.336	344.278	306.011	364.664	0.522232	-0.448692	-0.55117	0.430533	0.260543	0.513527
Tsp97E	71.7753	84.77	64.786	100.145	79.3473	67.0137	60.1032	0.240066	-0.147805	0.480531	0.144694	-0.0990314	-0.256046
tsu	192.319	184.959	125.356	153.047	201.48	208.083	207.269	-0.0562958	-0.61747	-0.329527	0.0671353	0.113658	0.108003
ttm50	51.8903	58.5835	53.666	44.6298	37.2732	28.1538	42.41	0.17503	0.0485435	-0.217458	-0.477326	-0.882135	-0.29106
tub	27.3307	32.6282	30.0637	22.1131	21.6981	23.4118	36.5913	0.255597	0.1375	-0.305621	-0.332954	-0.223287	0.420978
tun	18.7963	33.986	19.6432	10.8282	15.1454	15.5839	24.8539	0.854492	0.0635813	-0.795655	-0.311569	-0.270392	0.403024
twr	298.577	273.939	209.767	137.3	298.842	205.379	281.852	-0.124248	-0.509315	-1.12077	0.00127989	-0.539814	-0.0831652
tyf	38.2944	31.1257	20.9909	25.5927	31.9861	39.4826	36.1768	-0.299027	-0.867369	-0.581401	-0.259688	0.0440836	-0.0820686
tyn	16.862	14.1032	17.7926	17.6733	27.0334	22.6374	26.1058	-0.257753	0.0775017	0.0677958	0.680967	0.424933	0.630595
U2A	80.9371	51.8354	58.4574	65.9982	98.6318	78.8117	84.3189	-0.642863	-0.469415	-0.294374	0.285252	-0.0383913	0.0590549
U2af38	54.1426	99.8724	62.9479	52.6757	78.8914	44.9727	60.165	0.883322	0.217394	-0.0396266	0.543104	-0.267715	0.15216
U4-U6-60K	26.9122	26.3305	21.1077	31.5488	35.8168	32.6571	23.7141	-0.0315254	-0.350491	0.229325	0.412376	0.279136	-0.182515
Uba5	63.7546	38.7535	46.659	40.7404	75.5349	58.4071	61.9537	-0.718203	-0.450374	-0.646069	0.244614	-0.126386	-0.041339
Ubc10	201.509	150.217	141.281	126.287	223.223	182.1	177.221	-0.423796	-0.512277	-0.674138	0.147641	-0.146113	-0.185295
Ubc7	128.642	211.677	120.396	82.5526	143.844	127.549	202.008	0.718503	-0.0955743	-0.639976	0.161143	-0.0123102	0.651051
UbcE2H	89.6502	94.4136	60.7314	48.6544	94.423	69.7778	73.1189	0.0746879	-0.561864	-0.881737	0.0748315	-0.361539	-0.294062
Ubi-p5E	63.2157	63.9656	47.2482	78.8312	66.5802	78.6817	61.3277	0.0170133	-0.420024	0.318484	0.0748103	0.315745	-0.0437441
Ubi-p63E	27.9305	21.1896	14.8448	20.3788	20.7708	21.8386	16.9758	-0.398485	-0.911884	-0.454772	-0.427285	-0.354961	-0.718362
uex	49.3035	37.9137	67.8581	80.3066	62.007	58.5667	50.6836	-0.378971	0.460831	0.703828	0.330741	0.248391	0.0398289
Ufc1	158.905	113.534	125.677	114.539	193.489	144.128	148.672	-0.48504	-0.338444	-0.472326	0.284087	-0.140814	-0.0960316
Ugalt	73.3818	32.3575	56.1763	50.4018	89.6651	74.8971	94.9971	-1.18132	-0.385461	-0.541947	0.289124	0.0294876	0.372461
Ugt36D1	27.4634	13.0792	18.4044	17.1452	21.7887	24.2603	25.1273	-1.07024	-0.57746	-0.679706	-0.33393	-0.178913	-0.128255
unc-13	6.49103	8.32159	10.0615	12.5719	11.6305	11.8438	9.12869	0.358412	0.632326	0.953683	0.841394	0.867613	0.49196
Unc-76	47.3084	38.6321	27.4901	30.5535	38.3871	34.6465	35.7401	-0.292296	-0.783184	-0.630759	-0.301475	-0.449387	-0.404553
unk	37.2488	33.4053	20.6749	25.9385	29.6686	28.6117	26.1784	-0.157117	-0.849314	-0.522099	-0.328257	-0.380589	-0.508817
up	70.2597	79.7753	53.9115	42.6565	67.7354	51.2221	56.2696	0.183245	-0.382104	-0.719932	-0.0527874	-0.455931	-0.320342
Upf3	26.3425	24.3604	19.2558	22.3614	25.8742	19.5637	14.1757	-0.112854	-0.452099	-0.236382	-0.025878	-0.429213	-0.893972
upSET	11.6186	12.038	12.3705	18.308	11.0431	12.3663	10.3542	0.0511595	0.0904676	0.656038	-0.073291	0.0899777	-0.16622
UQCR-6.4	3881.57	4111.78	3531.28	2945.28	5261.4	3209.91	4187.98	0.0831228	-0.136449	-0.398236	0.438806	-0.274107	0.109614
uri	16.0474	18.7947	14.8826	19.7247	14.2119	11.4469	11.643	0.227986	-0.108713	0.297664	-0.17524	-0.487383	-0.462877
Uros1	29.915	19.0668	15.0321	13.7416	17.8163	26.9813	39.9016	-0.649806	-0.992822	-1.12232	-0.747671	-0.148909	0.415578
Usf	11.4041	12.1403	8.34808	5.12709	7.12922	7.1666	9.29319	0.0902515	-0.450036	-1.15334	-0.677736	-0.670192	-0.295307
Usp1	16.8172	12.887	9.24731	8.98146	9.01577	15.52	17.986	-0.384021	-0.862832	-0.904916	-0.899415	-0.115809	0.0969369
Usp10	67.0594	38.7094	34.6848	47.3024	38.7858	52.2247	58.1383	-0.792756	-0.951136	-0.503526	-0.789911	-0.360707	-0.205951
Usp30	13.9695	30.0923	15.1581	10.612	14.1394	18.2133	17.0755	1.10711	0.117809	-0.396584	0.0174405	0.382712	0.289647
Usp8	23.786	34.1397	32.6316	38.2645	27.3459	28.3563	33.1704	0.521338	0.456157	0.685894	0.201212	0.253557	0.479784
Utx	24.065	30.3617	32.9476	35.9306	28.7147	27.9559	20.8831	0.335316	0.453237	0.578277	0.254853	0.216216	-0.204601
Uxt	29.6042	21.3277	28.2322	35.1783	29.5093	24.1887	18.7295	-0.473073	-0.0684603	0.248884	-0.00463217	-0.291469	-0.660489
Vang	22.7745	37.3681	32.459	28.677	21.3037	16.878	21.61	0.714388	0.511199	0.332475	-0.0963154	-0.432275	-0.0757203
veli	78.9263	129.41	106.836	130.863	112.064	106.367	99.2764	0.713371	0.43682	0.729479	0.505745	0.430473	0.330945
Vha13	613.068	706.768	339.699	219.268	641.118	388.949	444.422	0.20519	-0.85179	-1.48335	0.0645428	-0.656466	-0.464117
Vha14-1	412.411	496.873	273.943	257.62	397.861	291.414	329.693	0.268794	-0.590207	-0.678838	-0.0518183	-0.501013	-0.32296
Vha26	347.309	411.075	280.836	277.182	333.322	212.997	269.348	0.243182	-0.306492	-0.325386	-0.0593033	-0.705387	-0.366748
VhaAC39-1	124.888	184.686	94.1573	71.4102	111.42	87.7336	122.345	0.56444	-0.40749	-0.806433	-0.164627	-0.509433	-0.0296797
VhaM9.7-b	966.627	1272.78	1040.47	625.861	1096.34	864.163	1025.26	0.396952	0.106204	-0.627117	0.181664	-0.161656	0.0849586
vilya	14.9823	17.7047	10.0926	4.45615	10.1254	13.4671	15.5815	0.240873	-0.569961	-1.74939	-0.56528	-0.15382	0.056575
vir-1	431.113	708.944	475.842	633.532	575.065	506.393	385.629	0.717606	0.142417	0.555351	0.415659	0.232191	-0.160853
vnc	91.4838	74.6099	74.7255	53.0403	104.835	86.7664	94.4876	-0.294149	-0.291916	-0.786427	0.196532	-0.0763798	0.0466087
Vps11	12.6789	11.3007	20.0519	22.8215	19.5878	16.078	14.3957	-0.166017	0.661309	0.847964	0.627526	0.342658	0.183208
Vps28	153.757	120.051	112.021	118.172	115.834	87.1455	91.1886	-0.357005	-0.456883	-0.379764	-0.408593	-0.819154	-0.753727
Vps33B	9.56277	14.6982	18.0466	19.1771	13.2796	16.2691	12.671	0.620139	0.916227	1.00388	0.473711	0.766634	0.40603
Vps50	8.04264	14.9273	12.7385	13.6298	8.99483	9.00673	9.7653	0.892212	0.663454	0.761023	0.161427	0.163334	0.279995
vri	37.8778	42.2066	28.6792	53.4424	41.7656	41.2604	30.9304	0.156116	-0.401348	0.496632	0.140963	0.123405	-0.292327
vsg	1291.13	1872.6	1741.71	1169.48	1418.56	1403.58	2438.57	0.536408	0.43187	-0.142767	0.135793	0.120477	0.917401
wac	80.5517	92.5437	91.4004	121.248	102.495	94.8122	73.5008	0.20022	0.182285	0.589974	0.347567	0.235158	-0.132155
wap	107.015	99.8182	93.7596	74.5185	120.549	100.117	95.1101	-0.100438	-0.190775	-0.522142	0.171807	-0.0961261	-0.170143
wbl	69.3004	44.8724	48.8904	50.8189	85.9115	68.9224	76.821	-0.627035	-0.503312	-0.447499	0.309988	-0.00789074	0.148637
wdp	49.1837	48.3482	34.5162	26.397	61.2002	49.6467	55.7068	-0.0247181	-0.510907	-0.897806	0.315356	0.0135176	0.179673
wek	15.8181	24.1532	15.3397	14.6757	21.4466	11.925	11.8924	0.610638	-0.0443061	-0.108147	0.439173	-0.407587	-0.411536
wgn	29.8612	37.609	31.7688	44.0982	33.522	25.3999	21.7361	0.332806	0.0893385	0.562448	0.166836	-0.233449	-0.458179
wit	6.13247	6.81894	6.53706	7.08078	7.2026	8.64391	10.7106	0.153079	0.0921737	0.20744	0.23205	0.495216	0.804499
wkd	17.5934	21.0783	16.0678	10.5587	14.538	16.3988	18.6638	0.260724	-0.130862	-0.736602	-0.275206	-0.101444	0.0852084
Wnt4	24.1631	8.26339	17.2744	23.4264	18.959	18.1727	14.2917	-1.548	-0.48417	-0.0446703	-0.349923	-0.411033	-0.757628
Wnt5	8.97225	12.4012	9.05109	14.0776	11.4962	9.11184	6.78757	0.466938	0.0126217	0.64986	0.357615	0.0222726	-0.402575
woc	47.9451	43.5807	47.272	70.8777	54.258	45.2233	38.102	-0.137694	-0.0203975	0.563948	0.178452	-0.0843171	-0.331517
WRNexo	11.2722	9.89517	21.4551	23.1282	12.2886	7.03182	11.482	-0.187973	0.928552	1.03688	0.124551	-0.680799	0.0266048
Wsck	13.7003	15.8522	17.053	14.5099	15.2989	16.996	22.0506	0.210476	0.315818	0.0828301	0.15922	0.310988	0.68661
wun	70.1989	44.8455	61.3677	56.4968	93.4907	64.1881	75.547	-0.646485	-0.193969	-0.313279	0.413374	-0.129143	0.105926
wupA	109.635	137.444	104.608	67.7861	95.3982	63.5164	89.8085	0.326135	-0.0677153	-0.693647	-0.200674	-0.787507	-0.287785
Xe7	13.9828	16.0024	11.6882	15.2651	20.6564	15.0384	14.947	0.194635	-0.258601	0.126584	0.562936	0.104998	0.0962027
Xpc	21.7697	33.258	28.0889	30.9917	23.6498	15.7418	14.6828	0.61138	0.367679	0.50956	0.119506	-0.467721	-0.568194
yin	3.9267	1.07872	1.41786	1.21852	3.25602	11.0091	3.967	-1.864	-1.4696	-1.68819	-0.270208	1.48731	0.014731
Yip1d1	102.331	122.094	73.3471	93.1536	137.955	109.237	100.351	0.254749	-0.480431	-0.13556	0.430954	0.0942183	-0.0281883
YL-1	20.5762	31.9353	26.5761	37.3697	32.0074	17.5531	22.8898	0.634175	0.369153	0.860892	0.637429	-0.229251	0.153728
yps	233.128	248.235	209.511	211.936	267.966	165.097	186.87	0.0905843	-0.154096	-0.137494	0.200928	-0.497808	-0.319087
Zasp66	78.0872	110.267	76.0125	24.5911	62.4365	37.4154	38.3908	0.497843	-0.0388494	-1.66695	-0.322696	-1.06145	-1.02433
zfh1	38.7321	21.1753	31.1886	46.8991	34.5853	29.5228	25.0771	-0.871147	-0.312511	0.276031	-0.163371	-0.3917	-0.627159
zip	126.337	115.355	126.191	365.772	151.534	211.015	262.246	-0.131197	-0.0016682	1.53367	0.262364	0.740068	1.05364
Zip99C	169.513	224.829	114.787	120.101	127.625	173.444	194.674	0.407432	-0.562437	-0.497148	-0.409485	0.033074	0.199664
Zir	23.2699	27.827	32.3381	38.0907	26.7133	27.8352	24.6075	0.25802	0.47477	0.710974	0.199093	0.258445	0.0806331
Zn72D	40.2973	53.0782	25.78	33.2459	42.4388	40.5744	35.649	0.397436	-0.644431	-0.277507	0.0747007	0.00988658	-0.176822
ZnT41F	5.96716	5.06295	7.04782	4.59552	9.75467	7.73372	10.8882	-0.237066	0.240133	-0.376816	0.709049	0.374118	0.867649
ZnT49B	28.2861	36.6721	40.7143	32.5436	31.7144	24.7165	27.8472	0.37459	0.525442	0.202281	0.165045	-0.194619	-0.022561
ZnT77C	8.58542	8.88336	16.0819	14.9968	10.7427	11.255	13.0323	0.0492167	0.905477	0.804694	0.323396	0.390605	0.602131
ZnT86D	53.8291	52.6867	39.5463	34.9266	58.2974	53.0901	63.6929	-0.0309475	-0.444844	-0.62406	0.115045	-0.0199434	0.242746
zpg	211.483	173.641	215.047	249.812	254.968	341.073	358.77	-0.284434	0.0241103	0.240301	0.269774	0.689539	0.762518
Zwilch	10.3531	19.0105	20.1034	22.2433	12.2431	9.03303	11.518	0.876734	0.957377	1.10331	0.241906	-0.196781	0.153827
Zyx	46.3611	65.3033	58.8084	52.0914	45.7909	40.8734	34.0912	0.494241	0.343107	0.16813	-0.0178539	-0.181753	-0.443515
