# Supplementary material for: Two distinct waves of transcriptome and translatome changes drive Drosophila germline stem cell differentiation
Source: EMBO J. 2024 Mar 13;43(8):10. doi: 10.1038/s44318-024-00070-z (PMC11021484; doi:10.1038/s44318-024-00070-z)
Supplement: Supplementary file 8 — Data Set EV7 [file 44318_2024_70_MOESM8_ESM.xlsx]

## Sheet: legend
Dataset EV7. log2(fold change) of translation efficiency at each time point compared to ‘no HS’ for 874 genes with a threshold of >1.6 fold change in TE (with p value <0.05 and FPKM of at least 10 in one of the compared RNA-seq samples).

## Sheet: Dataset EV7
	TE_log2FoldChange_5	TE_log2FoldChange_9	TE_log2FoldChange_18	TE_log2FoldChange_28	TE_log2FoldChange_38
312	0	0	-0.314778	-0.529122	-1.35864
2001-12-01	-0.779109	-1.45101	-0.180744	-1.19388	-0.477017
ABCA	0.621882	0.941862	-0.146171	0.661166	0.488869
AcCoAS	0.555671	0.386921	-0.222204	0.872393	0.44817
Ace	-0.529999	-1.18217	-0.669576	-0.661678	-0.317655
Acer	-0.190324	0.0282441	-0.0133848	0.807138	0.271926
Acox57D-d	0.461806	0.794225	-0.786336	-0.227212	0.855984
Act57B	0.679678	-0.728004	0.0956109	-0.372567	-0.151688
Acyp2	-0.891439	-1.08998	-0.406176	-8.84e-05	-0.328147
Ada2a	0.154579	0.726522	-0.146686	-0.177643	-0.29899
Adgf-A	0.286368	0.654312	0.106247	0.338126	0.719642
Ady43A	-0.365902	-1.0205	-0.243295	-0.373588	0.270457
AGO3	0.641808	0.692184	-0.0185982	0.437164	0.264436
Agpat2	0.12728	0.189242	-0.377251	0.587797	0.94937
AIMP1	-0.465654	-0.87969	-0.172354	-0.0830059	-0.328109
Aladin	0.570272	0.743517	0.184282	0.39103	0.760357
Alg3	0.510706	0.394107	0.0341377	0.33572	0.750196
alpha-Est10	0.602351	0.47998	0.106904	0.16295	0.988804
alpha-Est9	0.52843	0.387769	0.35821	0.607435	0.779167
alpha-Man-IIb	-1.05572	-0.590684	-0.128461	-0.627888	-0.797805
alphaTub67C	0	0	-3.17181	-0.609678	-0.10831
ana3	0.696968	1.04784	0.0596297	0.53193	0.396318
anne	0.851912	0.879246	0.0245953	0.466949	0.717247
AnxB10	-1.16388	-0.918292	-0.253417	-0.649167	-0.873069
aph-1	0.446925	0.460082	-0.0599101	0.0748963	0.713929
apolpp	2.08338	2.12096	0.781476	1.35407	0.954998
Aps	-0.457934	-0.728953	-0.0326577	-0.037869	0.282485
apt	-0.564202	-0.730414	-0.171393	-0.313443	-0.497635
Arc1	2.83848	3.84091	0.0194595	1.69746	3.18557
Arc42	-0.206341	-0.801977	-0.229804	-0.328268	-0.248711
Arf51F	-0.468914	-0.959812	0.00526285	-0.0419333	-0.171219
Arf79F	-0.779828	-1.13078	-0.527504	-0.666191	-0.597948
ArfGAP3	-0.374042	-0.847286	-0.0681848	-0.154447	-0.216065
ari-2	-1.15479	-1.43197	0.014683	-0.884501	-0.862904
Arpc1	-0.634512	-0.882759	-0.115756	-0.293299	-0.299146
Arpc4	-0.499773	-0.837424	-0.230623	-0.83419	-0.712679
aru	-0.560294	-0.367048	-0.00537376	-0.25026	-0.735672
arx	-0.542787	-0.377911	-0.110603	-0.727043	-0.923907
asf1	-0.517678	-0.718147	-0.133381	-0.392269	-0.372106
Atf-2	-0.78272	-1.06518	-0.310302	-0.763437	-0.640569
Atg101	0.20577	-0.0693328	0.228087	-0.150595	0.778153
Atg14	-0.374584	-0.0803093	0.0265593	-0.372888	-0.689137
Atg5	-0.304994	-0.436409	-0.767043	-0.772566	-0.797498
Atox1	-1.45349	-2.2636	-0.581413	-0.703743	-0.538704
ATPsynG	-0.151719	-0.898462	-0.345313	-0.249343	-0.426402
Atu	-0.473691	-1.2399	0.225397	-0.873905	-0.841193
awd	-0.307872	-1.00262	-0.423633	-0.141629	-0.0756148
Bacc	-0.931587	-1.20095	-0.14288	0.318832	-0.377662
baf	-0.721495	-0.574956	-0.314465	-0.182689	-0.571544
Bap111	-0.4013	-0.430034	-0.131632	-0.897158	-0.92496
bark	0.469682	1.08576	0.163018	0.652915	0.250692
beg	-0.691105	-0.679144	-0.359456	-0.607171	-0.628027
betaTub97EF	-0.593297	-1.17819	-0.35373	-0.556409	-0.24667
bib	0.380319	0.519486	0.756447	0.351654	0.459172
bigmax	-0.561169	-0.533315	-0.0173902	-0.354079	-0.824198
Bmcp	-0.625613	-1.20292	-0.0883306	-0.141825	-0.249078
bmm	0.571259	1.24445	-0.0216955	0.497088	0.656884
bond	0.102278	-0.833299	0.0531155	-0.161145	-0.124372
br	0.216979	-0.19123	0.716344	0.189499	0.254382
brk	-0.439453	-0.833863	0.0428994	-0.682781	-0.364942
bru1	-1.00171	-0.467564	-0.562506	-0.823731	-0.0537409
Bruce	0.241516	0.688392	0.151418	0.397656	0.217369
bt	0.577229	0.98365	-0.114292	0.366617	0.394374
bwa	0.41329	0.87848	0.0358591	0.796523	0.712064
cactin	-0.688831	-0.694477	0.0817886	-0.265424	-0.869701
Cad87A	0.587828	0.888623	0.517692	0.717545	0.269894
CadN	0.327561	0.992824	0.0755279	0.634888	0.414819
CAH9	-0.253824	-0.815687	-0.380011	-0.370515	-0.183981
Calr	-0.211882	-0.692711	-0.0837354	-0.336426	-0.2025
Cam	-0.901767	-1.13811	-0.217818	-0.604327	-0.748417
CaMKI	-0.30362	-0.7148	-0.488721	-0.254451	0.0146952
Caper	-1.17572	-0.788392	0.0152606	0.174185	-0.459825
cas	0.381696	1.0381	0.793757	0.486569	0.542764
caz	-0.87598	-0.899138	-0.113475	-0.401745	-0.787295
Ccdc58	-0.410577	-0.876383	-0.672218	-0.61174	-0.407682
Ccm3	-0.516547	-0.804271	0.0303656	-0.585828	-0.332312
Cda5	-0.662182	-1.40946	-0.64093	-0.707322	-0.550893
Cds	0.716862	0.755568	0.113221	0.561829	0.770791
CG10063	-0.0410922	0.212316	-0.870595	-0.296473	-0.123113
CG10175	0.447717	-0.128884	-0.0108228	0.0403285	1.05722
CG10343	-0.935343	-1.28081	-0.37819	-0.307939	-0.625325
CG10383	0.471557	0.929014	0.243529	0.646456	0.469432
CG10407	0.853225	-0.278564	0.0337077	0.928037	1.72352
CG10527	-0.685487	-0.519924	-0.0423846	-0.935889	-0.993222
CG10555	-0.590511	-0.177104	-0.106188	-0.487695	-0.941115
CG10576	-0.262299	-0.693953	0.0042003	-0.310709	-0.136697
CG10674	-1.80574	-1.88233	-1.03473	-0.33622	-0.922687
CG10874	-1.2301	-1.05723	-0.340345	-0.817838	-1.36306
CG10979	-0.472051	-0.0148942	0.210498	-0.36459	-0.956601
CG11007	-0.454975	-0.821302	-0.368175	-0.377378	0.00184959
CG11279	-0.431651	-0.547801	-0.305924	-0.809427	-0.846526
CG11382	-0.827825	-0.346723	-0.0131009	-0.279215	-0.441607
CG11409	0	0	0	0	-0.854462
CG11417	-0.469171	-0.521429	-0.128686	-0.456825	-0.678359
CG11444	-0.470942	-0.911239	-0.239117	-0.886103	-0.772487
CG11658	-0.965076	-0.639697	0.112801	-0.23186	-0.887972
CG11674	0	0	0	-1.11628	-1.24607
CG11753	0.685674	-0.162896	0.23141	0.0970837	0.903478
CG11790	-0.0363923	-0.74354	-0.380309	-0.269583	0.183713
CG11892	-1.10069	-0.548059	-0.772068	-0.50337	-1.06569
CG12004	0.781961	0.548552	0.231977	0.487519	0.771027
CG12025	-0.24962	-0.88827	0.357075	-0.227657	-0.0923253
CG12091	-0.692588	-0.366732	-0.340352	-0.481481	-0.627914
CG12116	-1.01812	-0.525841	0.48582	-1.42448	-1.23394
CG12194	0	0	0	0	-1.57121
CG1227	-1.68821	-2.31519	-0.359123	-2.49239	-2.20072
CG12279	-0.82587	-0.789398	-0.243382	-0.460159	-0.816338
CG12288	-0.398062	-0.809804	-0.11382	-0.649792	-1.10477
CG12290	0.157962	1.05105	-0.322831	0.443059	0.678323
CG1233	0.620171	0.766394	0.460323	0.506622	0.981214
CG12384	-0.743182	-0.434765	0.11157	-0.3116	-0.469487
CG1239	0	0	0	0	-1.34554
CG12493	-0.0657925	-0.087929	-1.57971	-0.270924	-0.121406
CG12499	0.493429	0.869189	0.337101	0.54949	0.305224
CG12581	0	-0.685029	-0.0769358	-0.339405	-0.743254
CG12811	-0.144776	-0.50512	-0.522566	-0.694362	-0.624029
CG13014	0.212929	-0.927138	-0.052162	0.0790017	-0.0611111
CG13067	1.00309	0.39615	0.884794	-0.222366	0.314459
CG1307	-0.519978	-0.890776	-0.25942	-0.356801	-0.495011
CG13321	-1.33177	-0.273273	-1.0266	-0.515628	-1.14282
CG13384	0.321169	0.48771	-0.344767	0.36941	1.00413
CG13516	0.495033	0.454362	0.0821965	0.164343	1.24146
CG13603	0.636412	0.334884	0.113583	0.359019	0.916657
CG13616	-1.31545	-1.2302	-0.778446	-1.91763	-0.951369
CG13667	0.32287	0.595014	0.289973	1.02144	0.55951
CG13784	0.214074	0.206971	0.46501	0.29784	0.994507
CG13895	0.51247	0.277522	0.862731	0.159088	1.0174
CG13896	0	0	0	-0.165394	-1.33381
CG13992	-0.110419	-0.680353	0.282633	0.0500256	-0.43736
CG14194	0.411655	0.443908	0.00919425	0.144046	0.782047
CG14210	-0.91949	-0.889487	-0.342099	-0.701683	-0.971677
CG14346	0.519386	0.463673	-0.843853	0.695499	1.40851
CG14407	-0.46497	-0.918456	-0.415235	-0.75019	-0.407184
CG14511	0.158399	-0.112828	-0.010447	0.223333	0.912951
CG14516	0.733068	0.938974	0.0756681	-0.123354	-1.3388
CG14544	0.730235	0.564599	-0.115548	0.357005	0.31502
CG14715	-0.422983	-0.716964	-0.4448	-0.612073	-0.530164
CG14812	-0.94955	-1.06038	-0.00405674	-0.566916	-0.618977
CG14834	-0.340133	-0.542596	-0.411859	0.733264	0
CG14966	-0.470225	-1.9325	-1.01721	-0.591986	-0.782971
CG15027	-0.520892	-0.360711	-0.335628	-0.507015	-0.967263
CG15096	-0.703722	-0.885131	-0.802582	0.0980192	0.374361
CG15111	0.399877	0.397614	0.116774	0.567664	0.952656
CG15209	-0.85679	-0.271955	-0.148196	-0.372551	-1.02984
CG15210	0	-1.30157	0	0.0278921	-1.61287
CG15353	1.61811	2.50773	-0.170533	1.64443	1.33528
CG15387	-0.18304	0.0501307	-0.117733	-0.745402	-0.913806
CG15547	0.0674802	1.57728	0.829513	0.266853	1.43225
CG15717	-0.613565	-0.990658	-0.186223	-0.507398	-0.178281
CG1572	0.704954	0.74839	0.29695	0.105696	0.644636
CG15743	-0.263231	-0.834393	-0.444692	-0.388597	-0.143777
CG15891	-0.531447	-0.485841	-0.13033	-0.837732	-0.703861
CG1622	-0.706898	-0.490842	-0.232147	-0.399818	-0.449809
CG1648	-0.696163	-0.719883	-0.190646	-0.555976	-1.13676
CG1673	0.115611	0.173412	0.932011	0.795145	0.250695
CG16995	0	0	0	0	-1.27559
CG17065	0.493597	0.65947	0.380576	0.483602	0.715223
CG17127	0.375559	0.671546	1.42465	-0.0308168	1.0012
CG17190	0.0979594	-0.815143	-0.357742	-0.425552	-0.520366
CG17202	-0.764578	-0.778506	-0.419009	-0.364139	-0.549458
CG17271	-0.29578	-0.699369	0.0708339	-0.389828	-0.0542067
CG17359	-0.771819	-1.00702	-0.302844	-0.751952	-0.461868
CG17385	-0.216141	-1.49419	-0.0911154	-0.50516	-0.212936
CG17486	0.688999	0.485172	0.136961	0.355603	0.396508
CG17593	-0.265217	-0.71374	-0.128192	-0.222649	-0.131735
CG17834	-0.700079	-0.602567	0.130892	-0.537931	-0.0680831
CG17883	0.783812	0.453395	0.280275	0.11652	0.726352
CG17919	0	0	0	-1.24918	0
CG17931	-1.41017	-1.23151	-0.193374	-0.620127	-1.91088
CG17985	-0.564956	-0.851255	-0.187272	-0.0507224	0.129776
CG18081	-0.76631	-0.933717	-0.740246	-0.214704	-1.17237
CG18171	0.0810446	1.3642	0.756624	1.09837	1.38249
CG18178	-0.480856	-0.352762	-0.225167	-0.534712	-0.688535
CG18598	-1.5849	-1.90197	-0.48442	-0.974169	-0.381952
CG18628	0.376978	0.328092	-0.391255	-0.955305	-0.654906
CG18731	-0.659887	-1.29348	-0.507361	-0.0427151	0.080526
CG18766	-0.855235	-1.45806	-0.556814	-0.576165	-0.263895
CG1890	-1.07325	-1.43845	-0.831709	-0.729621	-0.725679
CG2003	-0.682837	-0.866056	-0.130971	-0.400395	-0.310898
CG2233	1.15457	1.43727	0.837486	0.922592	0.654479
CG2519	0.304278	0.651916	0.31971	0.700487	0.766851
CG2685	-0.440429	-0.565388	-0.0375061	-0.343024	-0.77402
CG2694	-0.0177753	0.0512223	-0.494178	-0.300731	-0.748117
CG2698	0.69823	0.965094	-0.125212	0.265859	0.59878
CG2747	0.624887	0.687942	0.251525	0.612724	0.513143
CG2852	-0.446448	-1.02933	-0.106277	-0.321951	-0.139799
CG2915	-0.25896	-0.833362	-0.0743427	-0.313056	-0.218608
CG2938	0.547117	0.71884	-0.046564	0.526057	0.715797
CG2991	0.84758	0.843737	0.51484	0.71498	0.67274
CG30159	-0.753614	-0.708694	0.205078	-0.379915	-0.379073
CG30195	-0.138557	-1.33427	-1.1314	-0.282099	-0.509863
CG30344	0.513447	1.00308	-0.161606	0.387067	0.505104
CG3036	0.7657	0.589613	0.386059	0.824782	0.659495
CG30373	-0.28705	-0.234617	-0.369096	-0.758165	-0.732263
CG31313	-0.928365	-2.04782	-1.06274	-0.0768191	-0.370903
CG31342	0.0249525	0.116971	-0.217754	0.739757	0.49622
CG31510	0.880317	0.97846	0.178683	0.236946	0.348099
CG31642	1.33282	1.13707	0.112671	0.211109	0.307075
CG31650	-0.270544	-0.751111	-0.22289	-0.133317	-0.0253027
CG31715	-0.866536	-1.36462	-0.761875	-0.870659	-1.23446
CG3176	0	0	0.162882	0	-1.79567
CG31869	-0.525513	-1.02208	0.176208	-0.0620992	-0.458341
CG31908	-0.597906	-0.734283	-0.493984	-0.478491	-0.248801
CG3198	-0.289419	-0.75385	-0.16748	-0.370634	-0.330311
CG31999	0.712879	0.667822	0.330104	0.587988	0.855415
CG32039	-0.914501	-0.987993	-0.675722	-0.479324	-1.08377
CG32091	0.377785	0.913035	-0.0819146	0.684449	0.841406
CG32099	-2.06037	-1.97111	-0.133456	-1.57099	-1.63948
CG3224	-0.64153	-0.457415	0.0855877	-0.395007	-0.83231
CG32267	0.645983	0.693909	-0.272694	-0.192373	0.264016
CG32276	-0.312503	-0.668038	-0.20619	-0.686526	-0.172035
CG32278	-0.412081	-1.0789	-0.592863	-0.272998	-0.369049
CG32452	-0.81451	-0.544307	0.0905765	-0.557781	-0.690263
CG32521	-0.727928	-0.306169	-0.17245	-0.353304	-0.814943
CG32795	0.68468	0.858117	-0.136301	0.691787	0.968442
CG32814	0.219479	0.248756	-2.2534	-0.494232	-0.0642813
CG32816	0.901407	0.976457	0.368308	0.802689	0.769544
CG32834	0	0	0	0	-8.9933
CG32856	-0.711352	-0.50588	-0.332122	-0.948512	-1.29929
CG33170	0.80882	0.636991	-0.234561	0.0743859	0.61203
CG33228	0.662768	0.948692	-0.0771585	-0.118993	0.50527
CG33494	0.95467	0.640102	-0.163452	0.287313	0.843754
CG33523	-0.749357	-0.812654	-0.176891	-0.375715	-0.368969
CG3376	-0.101231	0.859419	0.105568	0.225993	0.613096
CG33941	1.04862	1.19928	0.016684	0.0505894	0.878322
CG33946	-0.182449	-1.39086	-0.960887	-0.646796	-0.187698
CG34015	-0.512932	-0.907385	-0.520819	-0.549802	-0.816468
CG34117	-0.350574	-0.746437	-0.677035	-0.0703299	-0.408436
CG34150	-0.584102	-0.861722	-0.984622	-0.615589	-0.713485
CG34348	0.589693	0.0865828	0.31355	0.573196	0.697812
CG34376	0.362356	0.802679	0.543637	0.328304	0.641189
CG3500	0.240412	0.130912	0.0861237	0.173257	0.859037
CG3520	0.614008	0.765666	-0.163212	0.539433	0.459401
CG3566	-1.08158	-1.28035	-0.346952	-0.498002	-0.683511
CG3732	-0.814524	-0.685232	-0.141725	-0.437209	-0.220197
CG3760	-0.597993	-0.868846	-0.174898	-0.492502	-0.657191
CG3764	0.395989	1.07548	0.34341	0.517455	0.16424
CG3770	0.0816336	-1.06757	0.00870598	-0.0560498	0.179096
CG3792	-0.354522	-0.848398	-0.202924	-0.126657	-0.210451
CG3939	-0.561634	-1.02425	-0.300238	-0.505253	-0.544367
CG40486	0.380678	-0.0879468	-0.0884187	-0.156807	-1.2115
CG41378	0.785876	0.503463	-0.104606	-0.116466	0.219741
CG42342	-0.937995	-0.475076	-0.0414013	-0.158199	-0.580797
CG42371	-0.479083	-0.507325	-0.298106	-0.515209	-0.851805
CG42376	-0.811974	-0.704683	-0.729026	-0.720785	-1.58872
CG42588	0.613532	0.755312	0.0201464	0.365711	0.112837
CG42672	0.158567	0.479763	0.144073	0.687929	0.276648
CG42705	0	0	0	0	-7.80262
CG42806	-1.31385	-1.35311	-0.60727	-0.993165	-1.29521
CG42807	2.07732	0.614806	0.241136	-0.0866526	0.0153734
CG42813	-0.388118	-0.724683	-0.367521	-0.391478	-0.237358
CG43074	0	0	0	0	-9.27399
CG43088	0.768779	0.245203	-0.344245	0.359191	1.75077
CG43090	0	0	0	0	-6.73079
CG43340	-0.803797	0.222946	-0.243298	-0.154922	-0.827831
CG43675	-1.81327	-0.415735	-0.336515	-0.222636	0.789986
CG44085	-0.135598	0.813805	-0.636845	0.278819	0.338944
CG4415	-0.666792	-0.603316	-1.3968	-0.228891	0.163463
CG44303	-0.954954	-1.22527	-0.868059	-1.08664	-1.49312
CG45076	0.320171	0.270331	0.469936	-0.472248	-0.682814
CG45078	-0.0214813	0.151294	0.354816	-0.615771	-0.810799
CG45099	0.250991	0.597538	-0.346979	-0.546496	-1.63098
CG45100	-1.22808	-0.626731	0.0948844	-0.53978	-0.899279
CG45263	-0.579573	-0.397109	0.390564	-0.414941	-0.855391
CG4554	0.539713	0.808753	0.0473659	0.630815	0.243348
CG46339	0.375533	1.03731	0.266203	0.676687	0.345539
CG4797	-1.17781	-0.96168	-0.216574	-0.399609	-0.247564
CG4820	-0.0659931	0	0	-1.15845	-1.00385
CG4911	0.474596	0.397454	0.196956	0.350457	0.865329
CG4936	-0.682591	-0.646014	0.036896	0.343735	-0.328592
CG5021	0.385791	-0.0430212	0.227506	0.110678	0.721502
CG5023	-0.333542	-0.971771	-0.306088	-0.719313	-1.1848
CG5116	0.4325	0.969232	0.784674	0.756927	0.394758
CG5171	-1.38819	-0.284527	-1.24192	-0.462612	-1.05243
CG5177	-0.202273	-1.14406	-0.59175	-0.539017	-0.88251
CG5199	0.000708507	-0.348586	-0.199372	-0.669665	-0.734639
CG5270	0.483659	0.818295	0.112921	0.632749	0.394663
CG5287	0.571472	0.225945	0.32419	0.359598	0.909848
CG5323	-0.670912	-1.29244	-0.171458	-0.56311	-0.816416
CG5447	-0.398762	-0.845586	0.195741	-0.555534	-0.70891
CG5455	-0.151953	0.470089	0.0941414	0.796936	0.229215
CG5510	-0.407662	-1.10758	-0.0878876	-0.139122	-0.10457
CG5515	-0.909728	-1.34222	-0.63388	-0.386386	-0.727353
CG5569	-0.4847	-0.158377	-0.312621	-0.884061	-0.305915
CG5853	0.133746	0.775188	-0.126175	0.504846	0.639634
CG5862	-0.635763	-1.03622	-0.0906203	-0.40156	-0.63445
CG5885	-0.118457	-0.788078	-0.190801	-0.236451	0.0686621
CG6218	-0.585776	-1.00525	-0.117797	-0.449671	0.0352279
CG6227	-0.885547	-0.495393	-0.312829	-0.342785	-0.71189
CG6287	-0.294682	-1.14511	-0.278308	-0.0519026	-0.263908
CG6340	-0.843341	-0.519332	-0.0488797	0.00126078	-0.303953
CG6357	-0.29044	-0.741377	-0.403269	-0.402223	-0.480766
CG6503	2.16009	3.17341	1.24046	0.822622	2.23171
CG6610	0.354769	0.487584	-0.354215	-1.07455	-0.473332
CG6693	-0.731254	-0.629933	-0.457697	-0.0279704	-0.343538
CG6700	0.345428	0.892985	0.306036	0.146332	0.302276
CG6830	0.43912	0.991631	0.379598	0.612421	0.26427
CG6845	0.369978	0.814062	0.1176	0.765858	0.901586
CG6878	-0.408007	-0.712471	-0.114428	-0.368565	-0.263712
CG6923	-0.690214	-0.151955	-0.179383	-0.127083	-0.43857
CG6927	0.584165	0.390751	-0.0378979	-0.696256	-1.1274
CG6937	-0.513621	-0.518694	-0.230462	-0.472186	-0.744966
CG6961	-0.818955	-0.380141	-0.324127	-0.291281	-0.107151
CG6962	0.859777	0.814198	0.445057	0.41942	0.490084
CG7083	0.202123	0.799722	0.130002	0.111969	0.349975
CG7101	-1.01254	-0.429395	-0.164505	-0.606956	-0.932396
CG7215	-1.08397	-0.829033	-0.472938	-0.229419	-0.863225
CG7239	-0.696849	-0.694785	-0.118426	-0.234288	-0.421029
CG7339	-0.699449	-0.588932	-0.418451	0.0698848	-0.108726
CG7378	-0.495283	-0.241435	-0.134522	-0.459665	-0.882292
CG7414	-0.309709	-0.710621	-0.351613	-0.218731	-0.130045
CG7536	0.613597	0.521336	0.257174	0.650875	0.853901
CG7630	-0.426082	-0.864809	-0.257005	-0.499235	-0.285797
CG7655	0.320089	0.682881	0.139352	0.425729	0.586072
CG7675	0.140059	-0.850817	-0.0876092	-0.589467	0.206922
CG7702	0.353129	0.619503	0.242483	0.76664	0.979386
CG7800	0.587257	0.699799	0.216363	0.196181	0.350499
CG7806	0.460146	0.525593	0.130594	0.709197	0.624165
CG7860	-0.618074	-1.11179	-0.434951	-0.0854182	-0.265609
CG7872	-0.247943	-0.803356	0.0446931	0.092905	0.00718
CG7879	0.319658	0.869836	0.15417	0.172386	0.208738
CG8010	-0.735705	-1.17022	-0.380802	-0.730126	-1.0076
CG8034	0.0746803	0.968926	0.359989	0.311592	0.560579
CG8111	0.359215	0.479632	0.315907	0.62992	0.811199
CG8112	0.402427	1.3435	-0.238515	0.85477	0.516142
CG8134	-0.973936	-1.16952	-0.489328	-0.490987	-0.542705
CG8149	-0.706504	-0.723219	-0.224692	-0.320202	-0.617757
CG8195	0.768864	0.693707	0.546304	0.843379	1.20902
CG8202	0.845406	0.711872	0.379997	0.372398	0.446039
CG8300	-1.33872	-1.36764	-0.725778	-0.834117	-0.879106
CG8303	-0.327977	-0.876088	0.243601	-0.345664	0.0452868
CG8369	0.674489	0.865486	-0.0156183	-0.0781662	0.238173
CG8435	-0.43779	-0.338469	-0.448923	-0.526403	-1.02338
CG8441	-0.201586	0.0174295	-0.231984	-0.420795	-0.682603
CG8520	0.528095	0.123374	0.17985	0.32425	0.908108
CG8539	-0.282202	-0.683465	-0.430737	-0.137278	0.0346618
CG8675	-0.926152	-0.88666	-0.276009	-0.809087	-0.856797
CG8777	0.512771	0.753932	0.0801143	0.39326	0.308572
CG9034	-0.298795	-0.697336	-0.178975	-0.59517	-0.367969
CG9065	-0.655154	-0.945055	-0.309487	-1.26366	-0.926608
CG9154	-0.533499	-0.514302	-0.732899	-0.513593	-0.862483
CG9175	-0.34604	-0.728069	0.00637862	-0.328068	-0.247819
CG9215	-0.433913	-0.706236	-0.137758	-0.406818	-0.00450689
CG9626	-0.0363963	0.882617	0.212609	0.415827	0.42083
CG9628	0.636485	0.629614	-0.300353	0.863706	1.19659
CG9705	-0.952509	-0.767465	-0.100665	-0.781835	-1.15426
CG9723	0.504803	0.720038	0.154453	0.410708	0.571577
CG9773	0.497821	0.366417	-0.101094	0.277205	0.760825
CG9855	-0.58246	-0.616681	-0.506323	-0.75471	-0.643101
CG9864	-0.000233147	0.0807216	0.338924	0.605786	0.906162
CG9922	-0.693212	-1.15103	-0.384832	-0.0939669	-0.583781
CG9932	-0.00139846	0.759173	0.264425	0.472844	0.0499086
Chc	0.553356	0.725134	0.1656	0.317892	0.423198
CHES-1-like	-0.208587	-0.0744445	0.0645675	-0.403863	-1.01901
chic	-0.327988	-0.780406	0.0295372	-0.445353	-0.167133
chk	0.411455	1.01022	0.626321	0.925131	0.608788
CHMP2B	-0.73992	-1.4603	-0.0415344	-0.552845	-0.540167
CHOp24	-0.674609	-1.17743	-0.173535	-0.664528	-0.379477
ci	0.422337	0.680407	-0.0774673	0.0256192	0.206608
Cirl	0.151375	0.762945	0.210826	0.510453	0.748365
Cisd2	-0.586153	-0.537545	-0.150265	-0.330571	-0.782783
Cks30A	-0.131144	-0.590279	-0.606728	-1.05502	-1.75954
cl	-0.49088	-0.874008	-0.557268	-0.494513	-0.624968
Clc	-0.78341	-1.20424	-0.186473	-0.713787	-0.545759
Cln7	0.637863	0.549086	-0.389219	0.784924	1.0139
CNBP	-0.79513	-1.11464	-0.22447	-0.282705	-0.569774
CngB	0.690605	0.502205	0	0	0
cni	0.731599	0.123019	-0.146801	0.176953	0.66871
cnn	-0.469224	-0.328692	-0.215742	-0.245267	-0.982958
colt	-0.350339	-0.678856	-0.199498	-0.231209	-0.0028118
cona	-0.621749	-0.703279	-0.719993	-0.74077	-0.945833
Coop	-0.810226	-0.6939	0.145784	-0.555433	-0.855447
corto	-0.786182	-0.764054	0.389208	-0.599463	-0.636182
COX5A	-0.813342	-0.945939	-0.199826	-0.44704	-0.680105
COX6B	-0.259754	-0.288172	0.0856682	-0.864029	-0.701675
COX7A	-0.876938	-0.870663	-0.193155	-0.0633428	-0.493987
COX8	-0.10031	-0.0332881	-0.220141	-0.777791	-0.54694
cpa	-0.363451	-0.698696	-0.262992	-0.34164	-0.204747
Cpsf5	-0.342598	-0.726259	0.0199028	-0.441134	-0.638749
Cpsf6	-0.493403	-0.409825	0.0300839	-0.31469	-0.690373
CREG	0.45482	0.835718	-0.0646104	0.211538	0.767008
Cse1	0.804999	0.866183	-0.165495	0.345036	0.552897
Csl4	-0.37591	-0.947814	-0.675721	-0.389369	-0.460533
ct	0.175957	0.700075	0.447118	0.426883	0.206116
Ctl2	0.660747	0.954174	0.102388	0.705307	0.945771
CycA	0.0478248	-0.14027	-0.028903	-0.128006	-0.802231
CycB	0.04282	0.149248	-0.654083	-0.87903	-1.20491
Cyp305a1	0.443976	0.180035	0.197348	0.802082	0.480415
Cyp4e2	0.653317	0.333685	0.370689	0.358657	0.691721
Cyp4g1	1.08165	1.21751	-0.659073	0.830969	1.07322
Cyp6d4	0.141459	0.794531	-0.718961	0.285171	0.265491
Cyp9c1	-4.38557	-3.71811	-1.8257	-0.55729	-1.1518
cype	-0.0593747	-0.22876	-0.145314	-1.03974	-0.528421
Cyt-b5	-0.637184	-0.692686	-0.451257	-0.27839	-0.379683
Cyt-c-p	-0.567732	-0.961334	-0.336234	-0.361183	-0.491294
D1	-0.822172	-0.828757	-0.196601	-0.590063	-0.749892
daw	0.399625	0.607216	0.766089	0.869282	0.220111
Daxx	0.496887	0.718939	0.541117	0.380758	0.18257
dbe	-0.611041	-0.803132	-0.209175	-0.443174	-0.677668
DCTN3-p24	-0.929528	-1.10675	-0.206074	-0.223674	-0.952555
Ddx1	-0.65938	-0.467407	-0.216812	-0.350439	-0.680196
del	0.590195	0.789144	0.199756	0.154653	0.40402
Den1	-0.295029	-0.318566	0.0109212	-0.710509	-0.520441
DENR	-0.714369	-0.659302	-0.51302	-0.470092	-0.664484
dgrn	0.447696	0.673856	0.420391	0.290811	0.686153
Dhc64C	0.294039	0.685778	0.319719	0.662708	0.340083
Dhc98D	0	0	0	0	-1.37825
dhd	-0.478599	0.0441301	-1.24055	-3.38962	-3.16774
Dhpr	-0.801165	-0.88943	-0.346219	-0.483924	-0.660994
Diap2	-0.78066	-1.12709	-0.0827505	-0.518501	-0.398801
didum	0.0785425	0.764277	0.184614	0.460639	0.505219
DIP-iota	0	0	0	-0.767829	0
disp	0.587432	0.720373	0.70729	0.5344	0.627755
dj-1beta	-0.237023	-0.839864	-0.272736	-0.307162	-0.257045
Dlc90F	-0.93137	-0.943235	-0.340355	-0.317381	-0.767842
DNApol-eta	-0.846455	-0.0654655	-0.0568937	0.0386453	-0.0602375
dnk	-0.653379	-0.880616	-0.466117	-0.182436	-0.591834
dnt	0.555421	0.729121	0.0639596	0.346739	0.510981
dob	0.385785	0.163485	0.349367	0.136466	0.75898
dop	0.379724	0.723005	0.322113	0.459337	0.455261
DOR	-0.831467	-0.214183	-0.473059	-0.935183	-0.465281
Dp	-0.456441	-0.699765	-0.169405	-0.0987945	-0.251757
Drep4	1.35571	1.33207	0.392552	1.0761	0.88267
Drs	0	0	0	0	-4.12922
Dsp1	-0.948509	-0.743884	-0.297931	-0.694647	-0.779425
Eaf6	-0.482792	-0.932437	-0.114694	-0.605834	-0.975552
EbpIII	-0.753779	-0.253924	-1.04448	-0.82611	-1.11618
eca	-0.718988	-0.605929	-0.786571	-0.933939	-0.697531
eEF1delta	-0.522469	-0.797542	-0.467251	-0.0628128	-0.401172
eEF5	-0.331487	-0.751853	-0.65399	-0.34353	-0.230255
eff	-0.103294	-0.681883	-0.508203	-0.502158	-0.161671
egh	0.710098	0.853507	0.107905	0.709231	1.16844
eIF2beta	-0.584474	-0.792787	-0.203874	-0.279966	-0.557472
eIF3j	-0.248258	-0.733655	-0.355617	-0.249345	0.0988522
eIF4EHP	-0.341824	-0.802236	0.300281	-0.258723	-0.448455
eIF6	-0.29217	-0.507982	-0.137181	-0.65252	-0.696771
Eip55E	-0.325049	-1.04721	-0.165743	-0.497255	-0.385947
EloB	-1.04876	-1.28405	-0.361674	-0.402038	-0.808444
ELOVL	0.295939	-0.058008	0.383271	0.76738	0.62148
endos	-0.684956	-0.607989	0.0357955	-0.682974	-0.651539
Eno	-0.236638	-0.726502	-0.191233	-0.0670039	-0.36144
Epg5	0.424579	0.771724	0.166943	0.370529	0.381095
eRF1	-0.26992	-0.730705	-0.153322	-0.0938906	-0.064746
ergic53	-0.268103	-0.710159	-0.104735	-0.327055	0.167659
ERp60	-0.439454	-0.698624	-0.0916949	-0.347238	-0.278385
Esp	0.0895968	0.31238	0.137673	0.029565	0.879701
exu	0.497815	0.681344	-0.979134	-0.0348546	-0.208053
faf	0.433727	0.686303	0.166031	0.483288	0.35511
Fancd2	0.561351	0.696618	0.132132	0.307006	0.331155
FASN1	0.189378	0.7763	0.474418	0.677131	0.466185
fau	-0.169165	-0.157514	0.148194	-0.609219	-1.11098
Fdx1	0.530841	0.911318	0.219771	0.0300203	0.524671
Fgop2	-0.299423	-0.780723	-0.143981	-0.354158	-0.299857
Fili	0.702094	0.590128	0.0843738	0.471738	0.679379
Fkbp14	-0.591876	-1.42566	-0.323791	-0.468631	-0.280717
Flacc	-0.882917	-0.344098	0	0	-0.669812
FucT6	-0.227924	-0.791131	0.0104047	-0.128766	-0.041859
fwd	0.435987	0.800635	0.16923	0.277142	0.148266
fz	0.534252	0.845813	0.471407	0.837386	0.851384
Gadd45	-0.805003	-0.831383	-0.0945498	-0.744157	-0.164748
Gale	-0.545371	-1.27788	-0.198117	-0.0334943	0.00328159
Galk	-0.554574	-0.771807	-0.339924	-0.104714	-0.187209
Galphao	0.858885	0.585421	0.272569	0.0490308	-0.256796
Gbs-70E	0.870372	0.846094	0.829352	0.677373	0.583009
Gclm	-0.418924	-0.815249	-0.257217	-0.0948409	-0.24198
GlcT	0.451482	0.152041	-0.056235	0.740693	0.781704
Glut1	0	0	0	0	-0.832946
GM130	-0.396475	-0.707439	-0.315728	-0.257414	-0.367692
gnu	-0.78224	-0.237393	-0.848197	-1.3829	-2.62833
grk	0	0	0	0	1.2042
Gs1	-0.0814747	-0.477669	-0.924362	-0.878859	-0.196664
GstD9	1.04692	0.584759	0.05142	0.950701	1.1861
GstO1	0.579533	0.893308	-0.235953	0.552982	0.481795
gwl	0.173665	0.406958	-0.476739	0.0981165	-0.806045
Hacd1	-0.327964	-0.901732	-0.479506	-0.362145	0.429083
HDAC4	-0.728741	-0.357772	-0.0522138	-0.461236	-0.667434
HEATR2	0.729606	0.851125	0.117881	0.977561	1.11316
heix	0.8813	0.591973	0.267122	0.536754	0.891659
Hel89B	0.569124	0.753102	0.265916	0.882639	0.626249
Hers	-2.22856	-1.95711	0.535247	-1.67003	-2.41257
Hesr	0.97946	-0.994521	1.82133	0.908163	1.77126
Hexo2	-0.324409	-0.780461	0.0113316	-0.171769	-0.19524
hid	0.380658	0.938485	0.0816178	0.140367	0.173911
HINT1	-0.0379726	-0.312347	-0.326278	-0.692149	-0.581654
HIP-R	-1.51347	-1.55108	-0.464547	-0.797361	-0.910534
HmgD	-0.957235	-0.74433	-0.110876	-1.07687	-1.38601
HmgZ	-1.44914	-1.65115	-0.742591	-1.01092	-1.37653
Hml	1.24845	0.799214	0.440534	0.365385	0.278616
homer	-0.697494	-0.47297	0.0854606	-0.324936	-0.394172
Hrb87F	-0.980703	-0.913399	-0.00494074	-0.382728	-0.700477
Hsl	0.538594	0.890347	0.212407	0.338408	0.409231
hyx	-0.39079	-0.700331	0.0724381	-0.175518	-0.0142783
Ibf2	-0.462537	-0.329178	-0.401704	-0.118102	-0.728275
Idgf4	1.07695	0.429789	0.297192	0.201967	0.278197
Idi	0.687574	0.801061	0.0481937	0.0960477	0.452153
Indy	0.569849	0.661317	0.161755	0.520729	0.742708
INPP5E	0.830939	0.712617	0.0926654	-0.132419	0.0101596
InR	0.145996	0.898087	0.117381	0.218559	0.0562621
insc	0.328083	0.953741	0.45418	0.658176	0.341031
IntS3	0.719577	0.800641	0.170323	0.278965	0.362608
Invadolysin	0.655626	0.719157	0.647411	0.679848	0.416243
Inx7	0.738083	-0.164661	0.302184	0.170975	0.691376
Ir7c	0	0	-0.572697	-1.21112	0.117612
jar	0.176553	0.772868	0.141458	0.436709	0.582125
JhI-21	0.313359	-0.0568311	0.104386	0.624321	0.805536
JMJD7	-1.66289	-2.23651	-0.0653572	-1.42808	-1.8531
kappaB-Ras	0	0	-0.385298	-1.04129	-1.57398
KCNQ	-0.262627	-0.79019	0.0453125	-0.567831	0.0386878
kis	0.282691	0.706884	0.288985	0.377825	-0.00785651
Kr-h1	0.490277	0.239719	1.20499	0.720814	0.242962
kraken	-0.475162	-0.958067	-0.251923	-0.206731	0.0619383
kri	0.171195	-0.98496	0.179321	-0.134201	0.207571
kst	0.444566	1.07586	0.287678	0.693963	0.18926
l(1)G0320	-0.293347	-1.20611	-0.0966572	-0.38458	-0.0241403
l(2)01289	-0.456905	-1.14708	0.157835	-0.501411	-0.60777
l(2)35Be	-0.634403	-0.366875	-0.298575	-0.222369	-0.807378
l(2)37Cg	-0.596935	-0.62992	-0.380297	-0.450538	-0.853616
l(2)gl	0.553664	0.837463	0.394694	0.600684	0.755146
l(2)k09022	0.490065	0.719809	0.215697	0.414923	0.198381
l(3)80Fg	1.08096	0.561566	-0.0990746	0.28633	0.550232
l(3)80Fj	0.810732	0.969771	0.173603	0.390754	0.396544
Lac	-0.45418	-0.718733	-0.191656	-0.320832	-0.258326
lama	0.0122755	0.23312	0.573943	0.779774	0.07679
lawc	1.82964	2.11651	0.984988	0.984497	0.970709
lbk	0.680467	0.715276	0.16334	0.47982	0.606629
Lerp	0.438741	0.872303	-0.146428	0.234542	0.683614
lili	0.351683	0.92112	0.207308	0.47106	0.219255
loj	-0.336443	-0.795094	-0.182421	-0.242458	0.0787968
loqs	-0.842801	-1.16555	-1.24323	-0.807196	-0.626841
Lrch	0.772283	0.956926	0.551609	0.99122	0.890915
LRR	0.280464	0.730809	0.488741	0.40237	0.712297
Lrrk	0.711879	0.804655	0	0	0
Lsd-1	-0.743994	0.19198	-0.752501	0.274619	-0.00224265
LSm-4	1.02635	1.15747	-0.180526	0.237247	0.239498
LSm1	-0.997435	-1.37061	-0.630712	-0.417144	-0.703986
LSm3	-1.07564	-0.906619	-0.452535	-0.667887	-1.0405
LSm7	-0.409045	-0.454137	-0.30871	-0.811351	-0.59382
lsn	-0.972552	-0.963088	-0.501034	-0.410943	-0.800282
LTV1	-0.731798	-0.378644	-0.139113	-0.484382	-0.616581
Lztr1	-0.421369	-0.282511	-0.160805	-0.350009	-0.762541
M6	0.454446	0.297833	0.206154	0.216673	0.795887
maf-S	-0.676964	-0.717267	-0.436397	-0.145377	-0.74373
MagR	-0.776837	-0.637091	-0.503829	-0.535494	-0.290792
Marf1	0.847547	0.66615	0.542714	0.197662	0.372419
mars	-0.910067	-0.842974	-0.324879	-1.07716	-1.24265
mav	0.859671	0.685646	0.18023	0.259303	0.472447
Max	-1.2094	-1.08932	-0.237395	-0.620936	-1.0746
mbl	-0.0321892	-0.0083371	0.130704	-0.348952	-0.702665
Mcm7	0.724743	0.850047	0.0561766	0.594766	0.76717
Mdh2	0.28916	-0.691994	-0.0875857	-0.369373	0.0330272
mdy	0.747328	0.395349	-0.0828952	0.104001	0.290681
MED22	-0.943118	-1.14353	-0.378581	-0.258876	-0.716845
MED23	0.727411	0.83319	0.544076	0.57803	0.519906
MED25	-0.207114	-0.232141	-0.0309149	-0.402132	-0.813196
MED28	-0.518154	-0.773678	-0.0741393	-0.638887	-0.409794
mei-W68	0.937153	1.08782	0.235579	0.987443	1.43655
Mf	0.557832	0.131467	0.0339677	-0.850719	-0.431183
MFS16	0.371041	0.403417	0.171481	0.461577	0.91259
MFS18	0.330416	0.343927	-0.0252238	0.161028	0.848438
mgl	0.208401	0.521861	0.34303	0.706922	0.186139
mgr	-0.799157	-1.11024	-0.567557	-0.12351	-0.300396
Mhc	0.30378	1.01628	0.180337	0.592976	0.642379
Mkk4	-0.170643	-0.685154	0.0777956	-0.299727	0.188254
MKP-4	-0.349232	0.141459	-0.161458	-0.82502	-0.951902
Mkrn1	-0.698564	-0.754874	-0.209904	-0.372534	-0.420673
Mlc1	-0.0658153	-1.10774	-0.0765857	-0.65963	-0.745043
Mlf	-0.573972	-0.341084	0.00948926	-0.296443	-0.696294
Mlh1	-3.2688	-3.3138	-0.604326	-2.55167	-3.07053
Mlp60A	0.805351	0.152187	-0.387369	-0.600086	-0.0510609
Mob4	-0.436955	-1.19583	0.0875753	-0.0378117	0.121952
Mocs1	-0.759176	-0.643891	-0.211586	-0.470844	-0.36769
Mp20	0.101902	-0.407819	0.140432	-0.816019	-0.882095
Mpc1	-0.43974	-0.878859	-0.175191	-0.198435	-0.384892
mr	-0.697899	-0.540338	-0.341241	-0.649433	-0.662516
mRpL1	-0.497398	-0.426383	-0.0800174	-0.335278	-0.725421
mRpL12	-0.298495	-0.418096	-0.167252	-0.724353	-0.610332
mRpL27	-0.365992	-0.721136	-0.411523	-1.13263	-0.682717
mRpL34	-0.780457	-0.158534	-0.698744	-0.613294	-0.935727
mRpL52	-0.471716	-0.0950632	-0.443911	-0.754762	-0.776667
mRpL55	0.105729	0.148267	-0.189952	-0.758352	-0.087835
mRpS17	-0.988361	-0.823192	-0.937634	-0.526075	-0.83892
mRpS28	-0.140481	-0.3354	-0.534129	-0.809776	-0.332085
mrva	0.316863	0.700029	0.0243749	0.224636	0.819003
MSBP	-0.42372	-0.738579	-0.248342	-0.164508	-0.0988565
Msp300	0.367153	0.831593	0.230962	0.670146	-0.0872188
Mtp	0.682143	0.54367	0.250512	0.475725	0.426333
mtSSB	-0.45228	-0.207119	-0.354486	-0.554233	-0.810045
muskelin	0.497884	0.863176	-0.14391	0.311239	0.23575
mv	0.23526	0.777564	0.238407	0.494268	0.31712
Mvd	0.852357	0.57655	0.754429	0.467551	0.922101
myo	0.708256	0.352498	-0.149329	-0.0763852	0.429287
Myo61F	0.0746353	0.686374	0.422803	0.607833	0.784423
MYPT-75D	-1.48457	-1.06958	-0.522668	-0.577077	-0.469443
Myt1	0.629984	0.771414	0.208348	0.512892	0.279331
NC2beta	-0.766376	-0.600201	-0.260464	-0.474787	-0.711925
ND-B12	-0.540263	-1.07493	-0.694711	-0.348046	-0.299765
ND-B14.5B	-0.303582	-0.852699	-0.251011	-0.45048	-0.390353
ND-B15	0.494824	0.215777	-0.2832	-0.683565	-0.120308
ND-B16.6	-0.47308	-0.743096	-0.26999	-0.546786	-0.388883
ND-B17	-0.307156	-0.759892	-0.0625082	-0.315083	-0.392645
ND-B18	-0.753467	-0.943725	-0.251653	-0.457691	-0.624551
Neb-cGP	-0.448037	-1.04555	-0.751378	-0.502077	-0.940921
Nedd8	-0.838732	-0.907892	-0.82328	-0.186073	-0.77977
Nep2	0	0	0	0.834271	0
Nepl21	0	-1.11969	-1.04024	0	0
Nf1	0.734606	0.807986	0.166775	0.475983	0.321788
Nhe3	0.727815	0.888118	-0.0824127	0.713618	0.966497
Nipped-A	0.882882	1.09982	0.255057	0.545819	0.626895
Nipped-B	0.699359	0.847546	0.262211	0.479118	0.452676
NLaz	0.48832	0.36975	0.65956	0.442296	1.01504
nmo	0.550935	0.155061	0.331818	0.589303	0.821495
Nnp-1	-0.501916	-0.45718	-0.0582576	-0.379344	-0.734049
nos	-1.86956	-1.85181	-0.264621	-0.311098	-0.339154
Not1	0.454425	0.756626	0.34803	0.601369	0.362803
Nplp2	0.608719	1.47902	-0.0856249	-0.349753	0.36904
nudE	-0.707025	-0.662804	-0.355722	-0.548631	-0.564491
Nup188	0.463993	0.854928	0.232243	0.474993	0.465829
nvd	1.10346	0.602417	0.00618177	0.819422	0.764607
Nxf3	0.509999	0.766883	0.497674	0.580971	0.616265
Oatp30B	0.227847	0.713804	0.208127	0.517253	-0.134253
Obp49a	0	-1.1503	-0.224571	-1.9841	-0.775004
Obp99c	2.46441	2.37436	-0.0825323	1.35018	1.87821
Oda	0.314321	0.685407	0.330962	0.307881	0.361585
opm	-0.371318	-0.689747	-0.0702143	-0.483203	-0.554082
orb	-0.262713	-0.30961	-0.775228	0.0354533	0.139394
Orct2	0.285176	0.0393234	0.465753	0.948149	0.697667
ord	0.0757834	0.115731	-0.690377	0.0465606	0.19653
osk	0	0	0	-5.36637	-4.27033
Ost48	-0.304828	-0.70026	-0.0404289	-0.280578	0.0514376
out	0.384672	0.782869	-0.0311854	0.492355	0.107965
p24-1	-1.41786	-1.91521	-0.862233	-1.45007	-1.14471
P5cr	-0.352317	-0.730765	-0.146029	-0.251868	-0.415644
Pa1	-1.31391	-1.05686	-0.315189	-0.0658979	-0.823276
pain	0.570301	0.849141	0.224354	0.505348	0.505381
pan	0.636489	0.679822	0.33527	0.566642	0.527858
Papss	-0.392838	-1.15498	-0.0817842	-0.250068	-0.301806
Pcd	-0.733548	-0.649498	-0.420449	-0.4985	-0.725533
pcm	-0.754459	-0.210477	-0.118485	-0.0367195	-0.0865902
Pcmt	-0.434191	-1.0222	-0.0325472	-0.404045	-0.195917
Pdk1	-0.191823	-0.17732	0.736386	0.593845	0.187619
pds5	-0.305434	-0.253188	0.0361747	-0.466152	-0.678866
pelo	-0.397801	-0.689312	-0.0100558	0.273529	-0.227421
pes	0.463474	0.829742	-0.0865133	0.294218	0.416404
Pex23	-0.578282	-0.222168	0.0152647	-0.227878	-0.79222
Pfdn2	-0.22425	-0.286845	-0.370135	-0.704807	-0.598942
Pgant6	-0.479158	-0.682476	-0.0430805	-0.0768662	-0.0476381
Pgant9	0.0218154	-0.128659	0.148866	1.01551	0.267556
Pglym78	-0.267096	-0.917407	-0.117936	-0.358082	-0.459254
ph-d	0.317089	1.02046	0.438254	0.278943	0.380135
PH4alphaEFB	-0.275337	-1.00346	0.0859771	-0.382001	-0.182147
PheRS-m	0.383079	0.681029	0.0569198	0.368393	0.54015
Phk-3	-0.000163362	-1.22597	-0.25894	-0.618142	-0.465927
Pi3K68D	-1.16422	-1.29573	0.0563975	-0.685399	-1.2486
Piezo	0.584892	0.836711	0.263042	0.752663	0.440719
PIG-B	0.721865	0.683216	0.144549	0.387494	0.819935
PIG-O	0.502419	0.70461	0.469724	0.589152	0.588245
PIG-V	0.739423	0.313672	-0.250373	0.270212	0.743423
pip	0	-1.18256	0.0506689	0	0
PlexA	0.682795	0.5479	0.111732	0.348096	0.390029
PNUTS	0.207218	0.699222	0.161949	0.363305	0.394839
poe	0.370495	0.77828	0.190915	0.473983	0.215964
poly	-0.195072	-0.754264	-0.581727	-0.611768	-0.267734
Pp2B-14D	-0.701202	-1.00707	-0.148941	-0.571942	-0.76189
Ppat-Dpck	-1.09522	-0.556292	-0.0782021	-0.445179	-0.445689
Ppcdc	-0.725471	-1.40209	-1.36643	-0.432978	-0.0136832
Ppcs	-0.681741	-1.04463	-0.263487	-0.372743	-0.354541
ppl	-0.539439	-1.1995	-0.507803	-0.522761	-0.442031
PPO1	0.647639	-0.889165	0.138573	0.143778	0.530224
PPO2	0.730021	-0.728763	0.163677	-0.264336	0.603135
Ppox	-2.77779	-2.79007	-1.43165	-1.68189	-2.14597
PpV	-0.338794	-0.872602	-0.0572778	-0.118073	-0.145419
prel	-0.239988	-0.802611	-0.0684115	-0.0568402	0.165862
Prestin	0.606478	0.810077	0.167513	0.483102	0.696782
Psc	0.54201	0.946543	0.678316	0.391598	0.0834484
Pten	0.775242	0.561378	0.198546	0.376187	0.663493
Pxt	0.588342	0.882281	0.0931855	-0.357842	-0.76914
Pyroxd1	-0.634684	-0.871405	-0.304291	-0.699957	0
Rab30	0	0	0	-2.06866	0
Rab35	-0.971029	-1.08434	-0.161724	-0.536721	-0.470031
Rab6	-0.373629	-0.729521	0.0108862	-0.296666	-0.154016
Rac1	-0.776979	-1.2298	-0.155757	-0.471272	-0.527138
Ranbp16	0.767181	0.848047	0.283935	0.438295	0.522577
Rap1	-0.629608	-0.905341	-0.189957	-0.46606	-0.536135
Ras85D	-0.845335	-0.593704	-0.173456	-0.0426588	-0.546693
Rbp9	-0.298335	-0.680058	-1.37802	0.235276	0.562852
Rbpn-5	-0.707055	-0.322134	-0.174626	-0.186198	-0.851541
Rcc1	-0.459191	-0.776105	-0.559132	-0.364105	-0.300365
Rcp	0.728249	0.618012	0.0187159	0.292154	0.135628
rdog	0.340692	0.892391	-0.0677184	0.653899	0.138438
regucalcin	0.353108	-0.851735	-0.262538	-0.313941	-0.426152
rgn	-0.473348	-0.361662	0.0899063	-0.229132	-0.688169
RhoGAP100F	-0.0614809	0.76683	-0.0250549	0.421346	0.127186
Rip11	-0.656229	-0.414262	-0.232719	-0.459892	-0.761227
rnh1	-0.433682	-0.825699	-0.259855	-0.878398	-1.08675
robl	-0.834997	-1.2453	-0.695413	-0.843018	-0.882734
rod	0.338431	0.727819	0.353715	0.240316	-0.0598286
roh	-0.721553	-0.771133	-0.310134	-0.898578	-0.753364
Rpb11	-0.305083	-0.237202	-0.300702	-0.755019	-0.734974
RpII15	-0.52239	-0.728671	-0.169891	-0.335948	-0.24338
RpII18	-1.31115	-1.18364	-0.454826	-0.35484	-1.05401
RpL13	-0.0733371	-0.676759	-0.287324	-1.04683	-0.748923
RpL17	-0.216346	-0.88882	-0.333501	-0.475359	-0.251751
RpL22-like	-0.12633	0.217523	-0.224811	0.572569	0.897106
RpL23	-0.70931	-1.41169	-0.731858	-0.724322	-0.701828
RpL24	0.00292957	-0.698255	-0.077763	-0.581935	-0.21008
RpL24-like	-0.508114	-0.904975	-0.436688	-0.823598	-0.748156
RpL28	0.132711	-0.858962	-0.0900364	-0.697192	0.0440092
RpL32	0.861371	0.163942	-0.0939473	-0.0737877	0.570595
RpL35A	-0.0997772	-0.722137	-0.13511	-0.907919	-0.562061
RpL36	-0.32445	-0.571885	-0.464641	-0.740627	-0.69993
RpL36A	-0.884828	-1.43939	-0.690621	-1.43179	-1.29581
RpL37A	-0.144643	-1.02828	-0.595636	-0.395676	0.000721406
RpL37a	-0.294492	-0.867933	-0.328934	-1.04047	-0.508562
RpL39	0.444939	-0.261275	-0.625449	-0.712874	-0.458984
RpL41	-1.18102	-1.63721	-0.995835	-0.437318	-1.36447
RpLP2	-0.497246	-0.936879	-0.60139	-0.562337	-0.331017
Rpn8	-0.861694	-1.11562	-0.347104	-0.583534	-0.56491
RpS20	0.834426	0.334658	-0.148071	0.0238111	0.869325
RpS21	-0.373738	-0.978653	-0.657413	-0.280193	-0.25685
RpS25	-0.393754	-0.895528	-0.469113	-0.622383	-0.357813
RpS26	-0.290464	-1.01526	-0.396676	-1.05592	-0.529405
RpS28b	-0.516038	-0.901631	-0.626586	-0.762715	-0.698007
RpS29	0.766464	0.712277	-0.283349	-0.625545	0.18726
Rpt3	-0.694172	-0.575391	-0.222025	-0.266571	-0.564119
Rrp4	-0.504042	-0.76259	-0.33562	-0.263157	-0.382993
Rrp40	-0.413165	-0.441399	-0.242967	-0.394087	-0.723135
Rsf1	-1.12766	-0.984209	-0.137485	-0.739443	-0.991142
rst	-0.443219	-0.14704	-0.231864	-0.809787	-1.19977
Rtca	-0.695972	-0.359864	-1.30314	-0.0745316	-0.271809
Rtnl1	0.375342	-0.167389	0.120046	0.269906	0.960526
S2P	0.385487	0.215342	-0.136223	0.266806	0.830504
S6KL	-0.289202	0.123895	0.0276274	-0.702737	-0.160226
Sac1	-0.298335	-0.721447	0.0669928	-0.165719	0.0339935
sad	0.22179	-1.34876	-0.384307	0.0777294	-0.365151
Sam-S	0.603869	0.0524972	0.125821	0.391207	0.747219
Sap30	-1.02164	-1.07935	-0.200439	-0.324005	-0.78899
scb	0.0476927	0.710761	-0.0760835	0.451675	0.107199
SclB	-0.0161723	-0.553498	-0.064079	-2.0201	-0.962794
Scox	-0.561096	-0.762845	-0.603621	-0.272178	-0.470866
sdk	0.454224	0.73763	-0.0699344	0.451654	0.355304
Sec22	-0.655974	-1.18504	-0.20365	-0.560661	-0.478355
Sec61beta	-0.543283	-0.876898	0.000943009	-1.03436	-0.600015
Sec61gamma	-0.344762	-0.719211	0.0499268	-0.0102193	0.00386665
sei	0.726548	0.736927	0.0227491	0.426736	0.420456
sel	-0.451287	-0.904183	-0.515494	-0.471739	-0.572498
Sem1	-1.63279	-1.51132	-0.690313	-0.979476	-1.76695
Sema1a	0.512943	0.603333	0.693628	0.157815	0.227747
Sfxn2	-0.309117	-0.247221	-0.606151	-0.713194	-0.41683
sgll	-0.548443	-0.707618	-0.181331	-0.293895	-0.674656
shot	0.434795	1.09348	0.496652	0.983185	0.558294
shv	-0.374756	-0.691608	-0.252986	-0.166624	-0.421381
side-V	-0.733315	-0.373129	-0.194218	-0.894156	-1.28396
Sirt4	-1.81862	-1.37671	-0.379497	-0.571721	-1.34797
Sirup	-1.30124	-0.442894	-0.572728	-0.852594	-1.06917
SLC5A11	0.280827	1.117	-0.0186316	0.779132	0.399336
SLIRP1	-1.11264	-1.09518	-0.445815	-0.467095	-1.09739
sll	0.49628	-0.473712	-0.094809	0.414954	0.879507
sls	-0.945143	-0.402112	0.310158	-0.864424	-1.38872
Slu7	-0.946106	-0.782394	0	0	0
slv	0.552201	0.611998	0.182228	0.505249	1.12976
SmD3	-0.597114	-0.566356	-0.180651	-0.593572	-0.726129
Smn	-1.10998	-1.51655	-0.743707	-0.45775	-0.625684
smt3	-0.632034	-1.03193	-0.519386	-0.726117	-0.667261
Snap29	-0.609444	-0.743951	-0.124764	-0.396745	-0.637784
sni	-0.295659	-0.593151	-0.396062	-0.562314	-0.82688
snRNP-U1-70K	-1.04923	-0.799814	-0.1865	-0.75502	-0.963618
SNRPG	-0.819569	-0.837184	-0.610459	-0.509248	-0.648221
Socs36E	0.25188	0.944724	0.980219	0.403912	0.292778
sona	0.142199	-0.347541	0.227538	0.840033	0.142876
sotv	0.616922	0.789689	0.0926585	0.624926	0.700255
spd-2	-0.358611	-0.149761	-0.285333	-0.3778	-0.809725
spg	0.350926	0.784748	0.40862	0.483157	0.254165
spi	0.0667259	-0.494904	-0.254372	-0.705855	-0.141329
spin	0.460112	0.820971	0.627453	0.683716	0.852823
Spn27A	-0.142014	-0.486433	-0.365526	-0.314407	-0.773506
spo	0.241434	-0.702049	0.10542	0.213947	0.1946
spt4	-0.325798	-0.86217	-0.568956	-0.170164	-0.11769
Spx	-0.424384	-0.708095	-0.255051	-0.335859	-0.285573
sqd	-0.450299	-0.839284	-0.0533364	-0.200385	-0.29157
Srrm1	-0.74803	-0.74625	0.208714	-0.587235	-0.711712
Sry-delta	-0.304203	-0.701143	0.181371	0.0241553	-0.399702
Ssk	-0.872599	-0.904498	-0.482728	0.0782846	-0.480649
stan	0.423238	1.01476	0.315003	1.12032	0.240395
stas	0.438397	0.577218	0.0226033	0.16298	0.958612
stc	-0.721413	-0.327276	-0.093834	-0.305525	-0.72685
stet	-0.252381	-0.96774	-0.29044	-0.189433	0.0246582
Stlk	0.947229	0.94459	0.385786	0.312372	0.492868
sturkopf	-0.202894	-0.848398	-0.244329	-0.408971	-0.250873
stw	0.708799	0.466176	0.0503572	0.296865	0.160947
Su(var)205	-0.554668	-0.71366	-0.253991	-0.450886	-0.589421
su(w[a])	-0.841951	-0.12693	0.119731	-0.327915	-0.466516
subdued	0.588003	0.575415	0.169988	0.746866	0.539756
sun	-1.03635	-1.24319	-0.583434	-0.0921917	-0.767529
Surf6	-0.568226	-0.493375	-0.500683	-0.509766	-0.933299
Syx8	-0.894974	-1.37335	-0.560165	-0.864135	-0.834884
Tab2	-0.282926	-0.222515	0.113524	-0.340588	-0.741687
Taf12	-0.220809	-0.288056	-0.267702	-0.814454	-0.913933
Taf5	0.308173	0.743964	0.132764	0.400925	0.413083
Taldo	-0.315185	-0.737405	-0.334612	-0.0199162	-0.411305
Tango10	0.0407051	0.165225	-0.213541	0.589271	0.75908
Tango14	-0.264165	-1.13355	0.10347	-0.518952	-0.872133
Tango9	0.505505	0.623481	0.192436	0.480145	0.71606
Tasp1	-0.806369	-0.658216	0.174034	-0.6419	-0.656801
tay	0.301441	0.69591	0.17869	0.452273	0.195485
Tctp	-0.61929	-1.46546	-0.458707	-0.395755	-0.301121
temp	0.18463	0.275986	0.410727	0.440268	0.878935
Tes	-0.743999	0.137577	-0.0577396	-0.616702	-0.736238
TFAM	-0.24976	0.0196558	-0.170807	-0.820937	-0.74573
Tfb1	-0.440294	-0.701909	-0.514426	-0.309245	-0.189307
TfIIEbeta	0.486975	0.892747	0.186396	0.183591	0.283652
Thor	0.378119	0.690321	0.263843	-0.311786	0.144062
Tim10	-0.884586	-1.0602	-0.551361	-1.07855	-0.949671
Tim8	0.2841	0.726892	-0.0463797	0.1481	0.419223
Tim9a	-0.686189	-1.41801	-0.710093	-0.370916	-0.455357
Tm2	-0.213819	-1.17666	-0.124251	-0.960343	-1.16006
Tmem63	0.444476	0.670681	0.00387505	0.426346	0.702217
TMS1	0.628537	0.869951	0.136398	0.366525	0.723251
Tmtc3	0.393736	0.392029	0.00786991	0.564116	0.756726
toc	-0.431062	-0.133677	-0.0370186	-0.0459695	-0.689307
Tollo	0.656349	1.0274	0.614119	0.689368	0.867638
Tom7	-0.733751	-0.867258	-0.588501	-0.583859	-0.888013
Tpi	0.0654449	-0.873388	-0.158343	-0.255057	-0.0313884
TpnC73F	-0.605581	-1.72344	-0.303064	-1.07965	-1.37976
Traf4	0.388794	0.825737	0.474224	0.226098	0.271645
TRAM	-0.239382	-1.20544	-0.102398	-0.555113	-0.215565
trbd	-0.86043	-0.957156	-0.20714	-0.75364	-0.775911
Tre1	0.532784	0.378831	0.165356	0.515161	0.761574
trio	-1.79166	-1.4188	-0.0946871	-1.3905	-1.80463
trx	0.121879	0.67974	0.0883698	0.25524	-0.280105
Tsp42Ee	0.580467	0.846218	0.204585	0.575833	0.58411
Tsp42Ei	0.749605	-0.0639667	-0.233206	0.503498	0.953659
Tsp42El	-0.255601	-1.25726	-0.98394	-0.074097	0.0351196
Tsp96F	0.866799	0.444391	0.418635	0.465461	0.65628
tud	0.45492	0.703501	0.302387	0.504192	0.371958
tut	1.23838	2.02213	0.568293	1.76009	2.00581
tutl	1.07697	0.888585	0.443819	0.539514	0.516999
twr	-0.553272	-1.56893	-0.556138	-0.629251	-0.146486
tyn	0.0488413	-0.110931	0.367914	0.462255	0.923989
Uba5	-0.556418	-1.06521	-0.260307	-0.481739	-0.404785
Ubi-p5E	0.271321	0.689064	0.11308	0.391008	0.240537
Ufc1	-0.436795	-0.914446	-0.427773	-0.451555	-0.469696
Ugalt	0.0147869	-0.754816	-0.0597776	-0.241083	0.0974976
unc-13	0.936683	1.08341	0.783852	0.955172	0.676558
up	-0.269705	-1.13909	-0.25806	-0.546275	-0.720627
Upf3	-0.321878	-0.356137	-0.0702724	-0.266904	-0.809983
UQCR-11	0.891555	0.532845	-0.275078	0.158284	0.453101
Uros1	-0.826436	-0.875065	-0.572345	-0.108812	-0.137449
ush	0.326447	0.92802	0.276726	0.437182	0.360102
Vha13	-1.09501	-1.70466	-0.302659	-0.772081	-0.781304
VhaM9.7-c	0.403865	0.130577	0.194052	-0.00718637	0.853695
viaf	-0.239764	-0.785207	-0.270245	0.0381057	-0.0835169
vnc	-0.281667	-0.873944	0.0486105	-0.192229	-0.183369
Vps11	0.844632	0.935476	0.268191	0.179941	0.272225
Vps13D	0.556223	1.01291	-0.0401915	0.59991	0.533171
Vps33B	0.63977	0.770312	0.332369	0.730281	0.623326
Vps50	0.618707	0.779393	0.216589	0.372189	0.445921
vsg	0.507116	0.0205018	0.279076	-0.0421947	0.684071
Vsp37A	-0.839018	-0.898011	-0.647376	-0.27717	-0.422657
wbl	0.317944	-0.978581	-0.208693	-0.24935	-0.0826146
wdp	-0.30921	-1.10351	0.267202	-0.00211439	-0.000387442
wisp	0	0	0	0	-1.04901
wit	0.367755	0.731923	0.523984	0.722373	0.990283
yem	-0.759256	-0.465072	-0.287429	-0.162888	-0.945449
yin	-0.942923	-0.839894	0.1313	1.84054	0.424115
yl	-0.440501	0.280284	-0.695972	0.0414527	-1.05667
yps	-0.398133	-0.504271	0.0847559	-0.683087	-0.602939
Zasp66	0.473911	-1.0765	0.132438	-0.99605	-1.15417
Zfrp8	-0.80231	-0.620013	-0.329595	-0.46084	-0.922603
zip	-0.108719	1.54068	0.241319	0.80484	0.99962
Zir	0.505284	0.773691	0.121746	0.335918	0.33591
Ziz	0.520045	0.714938	0.210028	0.431971	0.274647
ZnT77C	0.846431	1.0303	0.510146	0.792296	0.906914
ZnT86D	-0.127332	-0.705152	0.087248	0.113298	0.426462
zormin	0.520311	0.846077	-0.0449347	0.226616	-0.0874404
