# Supplementary material for: Two distinct waves of transcriptome and translatome changes drive Drosophila germline stem cell differentiation
Source: EMBO J. 2024 Mar 13;43(8):10. doi: 10.1038/s44318-024-00070-z (PMC11021484; doi:10.1038/s44318-024-00070-z)
Supplement: Supplementary file 9 — Data Set EV8 [file 44318_2024_70_MOESM9_ESM.xlsx]

## Sheet: legend
Dataset EV8. Classification of gene regulation from deltaTE at each time point compared to ‘no HS’

## Sheet: 5hr_noHS
forwarded	exclusive	intensified	buffered
Hcf	Cals	dco	apolpp
Acf	PlexA	Lsd-1	bt
awd	eIF4G1	nos	CG1674
Zwilch	unc-13	Pxt	CG2003
Alp4	myo	CG42342	RpL32
Mlc2	Eph	CG6006	CG7920
Zip99C	Thd1	CG45263	Obp99c
ATPsyngamma	CG33941	COX7A	Cnx99A
Cap-D2	lgs	lost	yem
Usp1	PMCA	CG40045	RpL27
eEF1gamma	CG31998	Psn	CG11892
dgt6	ABCD	polo	BRWD3
Ppn	anne	Ptp69D	Pfdn5
Mlc1	Map205	Mcm7	EloB
RpS10a	Mccc1	mrva	Stat92E
CG33970	faf	DIP2	dnk
CG14545	Sap-r	kcc	Vha100-2
Nup358	Fer1HCH	CG11961	SF2
CycB3	Cisd2	PIG-V	Mf
Nct	CG14516	Pex11	p23
Esp	Ctl2	CG30197	RpL13A
Saf-B	Inx3	Arc1	Prosbeta7
REPTOR	Dhc98D	CG13321	asf1
jnj	CG46339	CG43340	CG18135
Ndc1	SPARC	PIG-G	Vps60
orb	Lerp	Tbce	UQCR-Q
unk	CG14544	CG10417	Su(P)
how	Nf1	p120ctn	Rpn12
DNApol-alpha180	CG33494	Marf1	CG13067
CG31195	vig2	lok	Tollo
Cdk2	CG31510	RpS26	Gbs-70E
SF1	Ppox	Cse1	Hml
CG18213	CG13616	CG9934	Dhpr
CG42232	CG5746	Nup154	dally
Rbf2	Kal1	CG31869	RpL14
Tm2	Rox8	RnrL	DOR
Caf1-55	CG13603	Ent2	zormin
RpS5b	GluProRS	CG16995	Mlp60A
Meltrin	CG12499	Eno	CG4797
BigH1	RpS20	CG4415	CG3732
ATPsynE	Fancd2	Stip1	Lapsyn
GILT1	Srp72	Cda5	Prosalpha3
CG5608	CG4390	pcm	MFS14
Prosalpha2	Vha13	CG7101	Tes
GstD1	Epg5	c11.1	Picot
Mcm5	cona	CG11382	spin
fau	Dlc90F		Zasp52
jumu	CG18598		BEAF-32
CG8112	MED17		CG42807
CG7443	CG7215		mars
Mcm2	CREG		stan
CG1943	kuk		TER94
Osi20	Fas1		Cyp4e2
Cont	CG17931		ACC
jim	Mat89Ba		Rpt1
SAK	CG10407		Cyt-b5
TrpRS-m	alpha-Man-IIb		sky
Adgf-A	CG6218		La
CG6479	Hsc70-4		Tep4
TpnC73F	Spn88Ea		Idgf1
MED10	Hrb87F		Adh
CG5235	rin		Arpc1
DNApol-delta	Desat1		CG6523
brm	CG6962		CG31715
CrebA	COX5A		RpL7
CG8745	Lk6		baf
CG11267	Ranbp9		Sirup
Tsf2	CG6693		x16
sti	RpS25		CG9135
CycA	Tctp		Msp300
chrb	SdhC		CG3036
NaPi-III	Bruce		tutl
JIL-1	Fmr1		IM33
CG18628	RpS29		Thor
SH3PX1	PpD3		FASN1
MTF-1	hyd		CG14207
GstO1	Calr		CG5162
HP4	Ras85D		SMC3
CG8111	D1		MSBP
Mcad	CG8202		CG34348
CG8539	bel		sev
lark	CG7800		ras
RhoGEF4	CG2747		Idgf4
CG10063	Alh		Smox
Msr-110	alphaTub84B		Inx7
Ubi-p63E	Ref1		CG3226
CG12012	twr		RpL7A
sls	CG2182		Mcm3
Klp61F	RpII18		trol
Usp10	mtd		DAAM
E(bx)	Mms19		RpL22
levy	corto		Cyp4g1
stl	Karybeta3		Rpn8
CycB	MED31		RpS24
Vps35	CG9776		Act57B
PCNA	CG14641		Mlh1
MetRS	beta-Man		Drat
Dgp-1	l(3)80Fj		AnxB10
thr	l(3)80Fg		CG1572
CG5009	UQCR-11		Pa1
sub	nvd		Rpt3
Dcr-2	Vps11
Prosalpha5	CkIIalpha
GstS1	CG33170
mute	IleRS
Rif1	Ddx1
dup	CycH
ckn	Atox1
Rpn6	Mkrn1
Sps1	CG7324
Hsc70-5	Clc
Ctf4	Ssk
Cp1	Mi-2
fand	Oat
Sans	l(3)76BDm
Nup54	Ltn1
RnrS	Max
Drip	Indy
Fpps	MYPT-75D
Prosbeta5	Pep
CG17765	CG7630
Caf1-105	CG9705
Orc6	Smn
Mmp2	TMS1
Map60	bmm
Boot	mop
Nop17l	endos
CG46385	Nxf3
scra	JMJD7
dpa	Srrm1
Tsp42Ed	RpS12
Trap1	CG42709
Act42A	Vps13D
BubR1	eIF2beta
Cndp2	Ncc69
kune	CG32099
Gprk1	CG5946
Tim23	Pi3K68D
barr	Akr1B
msb1l	CG8108
Top2	BI-1
gammaTub37C	MED24
CG31808	msk
fzy	akirin
CycE	LanA
bgm	CG10674
Ance	TfIIEbeta
Sos	Ctl1
RpL24	Sc2
CG44085	enc
ATPsynG	PIG-B
aurB	CG32267
Pen	eIF5B
Ndf	kst
CG5853	hob
CG4619	promL
Fkbp59	CG1275
borr	CG12004
Btk29A	CG12091
SA	ND-ACP
CG13992	Rac1
toc	trio
Ts	fwd
NLaz	emp
Iris	CG3760
Obp19c	pain
COX6B	RpL41
Sec61gamma	mRpS17
Ubr1	tsr
Myb	mr
shtd	SERCA
Lsd-2	Nap1
hiw	CG5532
Nup93-1	apt
Pdcd4	roh
up	DCTN3-p24
CG1998	CNBP
Hsc70-3	Nup214
Gs2	MED23
Ant2	CG42565
Hexo2	CG2852
Nrg	CG4554
CG12116	ari-2
ND-75	HmgD
NELF-B	CngB
RpL17	Tim10
GAA1	ND-B12
ovo	Fkbp14
CG43134	RpL29
tyf	MFS16
cib	shg
Unc-76	CG15098
CG11596	CG15096
CG14803	pAbp
CG14629	Sema1b
Rbf	Rab4
	ste24a
	IntS8
	CG8303
	RpLP2
	krimp
	CG42837
	Mlf
	SRPK
	RpS23
	CG6701
	Nup188
	ana3
	Cam
	Oda
	Prp8
	ERp60
	Mtor
	CG12384
	LTV1
	CG7222
	Galphao
	Sec24AB
	Lime
	Not1
	shrb
	Ggamma1
	Acsl
	CSN7
	Cul4
	Tmem63
	nito
	Cul1
	Coop
	Tsp42Ee
	CG30159
	Eb1
	l(2)09851
	hrm
	sxc
	Nipped-A
	Nipped-B
	CG17883
	CG17486
	Stlk
	IntS3
	CG41378
	eEF2
	Lamp1
	Mondo
	del
	Mtp
	Fs(2)Ket
	COX4
	tj
	CG10623
	Nedd8
	CG10341
	CG10333
	bsf
	Lrch
	Cyt-c-p
	cni
	CG5861
	stc
	CG31729
	MRP
	RpL7-like
	RpS27A
	Cand1
	CG4972
	Rsf1
	Pten
	me31B
	ova
	Npc1a
	emb
	CG13384
	Mettl14
	Piezo
	mon2
	Mcr
	poe
	RpL36A
	Ziz
	CG5171
	Sem1
	Caper
	Rab30
	snRNP-U1-70K
	Hrb27C
	l(2)k09022
	Nhe3
	CG31642
	eIF4A
	Rtnl1
	CG2991
	aph-1
	Npc2a
	Sam-S
	Zir
	l(2)gl
	dod
	SLIRP1
	anox
	CG32521
	Hers
	CG14210
	Grip84
	Flacc
	CG6659
	Rip11
	HisRS
	CG8675
	SNRPG
	Rok
	eIF2alpha
	hang
	Dsp1
	caz
	Ranbp16
	sun
	Chc
	CG6340
	CG6227
	ND-B18
	Jafrac1
	HDAC4
	rudhira
	CG1737
	sesB
	nocte
	CG1354
	c12.1
	Aladin
	His3.3B
	Trxr-1
	CG2233
	l(1)G0193
	RpS14a
	mahe
	Ir7c
	2001-12-01
	CG3847
	CG3566
	Spt6
	schlank
	sqh
	Mlc-c
	spoon
	snf
	peb
	CHOp24
	egh
	Pgd
	su(w[a])
	sdk
	Roc1a
	RpL36
	ebo

## Sheet: 9hr_noHS
forwarded	exclusive	intensified	buffered
Acf	PlexA	eIF4G1	bt
dco	4E-T	Eph	CG2003
janA	unc-13	CaMKI	RhoGAP100F
Usp1	Thd1	Hcf	Sap-r
Dhc98D	CG33941	rod	CG15547
Gp93	bip2	Zwilch	Fer2LCH
CG14545	lgs	Fer1HCH	Sry-delta
Esp	PMCA	Cap-D2	Nlp
REPTOR	CG31998	CG14516	Nph
Kal1	anne	Nup358	Obp99c
Lsd-1	ci	Nct	Cnx99A
CG10175	Map205	asp	Pglym78
CG4393	faf	jar	Ctl2
orb	awd	SdhD	Nepl21
Cdk2	CG1890	how	spg
Srp72	mRpL32	DNApol-alpha180	betaTub97EF
Srp14	Alp4	Sec15	mino
CG5191	Mlc2	nos	Lerp
Caf1-55	Tpi	Pxt	Tl
BigH1	RpS8	kuk	CG6503
GILT1	CG7834	CG42232	CG12290
aurA	ATPsyngamma	CG6006	CG5028
PGRP-LB	eEF1gamma	Rbf2	CG11892
Mcm5	Apc	CG9925	CG11790
jumu	CG4849	CG14712	bai
Cenp-C	Mlc1	SdhC	CG5510
pch2	RpS10a	COX7A	Rab7
CG45263	Hmu	CG7800	mbc
Mcm2	SPARC	alphaTub84B	Sec13
tacc	scrib	Taf1	cnc
lost	Ald1	CG40045	bond
CG41128	Nf1	Psn	CG5326
UQCR-11	Vps33B	CG5235	Pfdn5
SAK	vig2	l(3)72Ab	CG6028
Chd3	CG31510	Ptp69D	lsn
nes	Ppox	sti	InR
CG6841	puf	Mcm7	CG5862
Uggt	atl	Prm	meigo
CG6479	CG13616	Zasp66	Mvl
brm	GluProRS	CG6983	CG17271
Phs	Gdh	DNApol-epsilon58	Stat92E
CycA	Nup98-96	PIG-B	CG5023
scyl	Gclm	stet	CG4936
CG18628	CCT1	E(bx)	CG17190
alphaTub67C	CG12499	betaTub60D	Arc42
Klp67A	Atpalpha	Nup214	dnk
Atg18a	AdSS	Vps35	CREG
Uba2	Fancd2	LBR	Manf
Mcad	Vha13	Act57B	SF2
RhoGEF4	Epg5	rig	CG5399
Mis12	Dlc90F	CG15096	Surf4
S6k	CG18598	PIG-O	Set
Msr-110	Mdh2	Dgp-1	Rpb7
DOR	MED17	MED9	UQCR-C1
mRpS6	CG7655	thr	btsz
pav	cher	ste24a	Meltrin
CG2162	CCT3	mute	cv-c
Klp61F	Fas1	Cdk4	CG9922
Usp10	gish	Rif1	Ace
wac	msps	Arc1	CG12279
CG2765	spn-E	Cap-G	Aos1
tsr	nsl1	fra	Prosalpha2
Sox14	CG6218	Nup54	CG17202
ord	Tm2	FANCI	sad
CycB	Spn88Ea	slv	CG6830
dnr1	VhaPPA1-1	puml	Mrp4
PCNA	RpS5b	PIG-G	Fdh
MetRS	l(3)L1231	Gadd45	CG8507
CG45087	CG31313	Ady43A	p23
Prp19	RpII140	Eb1	AP-1mu
Nup75	rdx	Bap170	CG8149
OstDelta	flfl	BubR1	pum
Prosalpha5	CtBP	Gp210	CG9626
GstS1	kar	CG8677	Osi20
CG6967	Vha55	neb	cas
CG7997	Desat1	lok	Vha26
sli	Pp1-87B	barr	Prosbeta7
dup	Dip-C	msb1l	CG14641
row	CG5196	Grip71	P5CDh1
SMC2	Cad87A	Cse1	CG5059
Cpsf160	CG6962	cmet	ND-39
Ctf4	COX5A	Nup154	asf1
fand	RpL24-like	RnrL	pip
CG13321	Ranbp9	me31B	hid
CG8860	RpS25	vri	Eip75B
128up	Bruce	CG3036	Prestin
RnrS	Mical	Gs1	CG7430
Caf1-105	RpS29	Cda5	Adgf-A
Orc6	PpD3	Nup205	Pep
Map60	hyd	CG4768	Nc73EF
Mys45A	CG8379	CG9723	CG9674
Boot	Mkk4	CG14629	Su(P)
scra	CG2747	Cyp4g1	UQCR-C2
dpa	CG2767		SsRbeta
Tbce	Alh		Arl1
CG10417	CG1307		Tollo
p120ctn	Rm62		CG7011
RPA2	Itpr		Prosbeta2
Mtp	RpL35A		Gbs-70E
Pomp	RpII18		fz
Top2	mtd		Hml
RanGAP	ctrip		Nplp2
AspRS-m	Karybeta3		eIF2beta
glu	MED31		ArfGAP1
fzy	CG9776		Sms
bgm	l(3)80Fj		CG32091
Sos	AGO3		RasGAP1
CG5787	Vps11		Dhpr
Pen	CkIIalpha		CG7182
Ndf	ArfGAP3		CG7083
Dref	IleRS		Sarm
borr	RpLP0		CG32369
PIG-U	Mkrn1		Sec63
Btk29A	CG7324		ndl
CG5973	eRF1		CG33946
CG3430	alphaSnap		loj
SA	Ssk		Rcc1
Ent2	SREBP		spo
CG9135	Oat		Cyt-c1
Hel25E	Lon		wit
mxt	Ltn1		CG32276
CG3542	Max		CG14966
Ts	CG18135		Pgant6
CG4415	CG3902		dos
CG3662	CG7630		zormin
crq	TpnC73F		mv
Pi3K21B	CG3764		Tmhs
CG12702	Nrt		CG18171
pcm	TMS1		Myo61F
CG6179	Helz		sturkopf
Myb	mop		scf
shtd	upSET		Glut1
Pdcd4	Nxf3		CG13907
sno	JMJD7		Tudor-SN
Kmn1	Srrm1		emp
Gs2	Vps13D		Mmp1
sev	SCaMC		CG3376
CG12116	Ncc69		eEF5
mahe	CG32099		bgcn
NELF-B	RpL10Ab		CG5554
Sxl	Pi3K68D		l(2)efl
Pat1	Bmcp		Rrp4
ovo	PCID2		GM130
tyf	chrb		Prosalpha3
dgt4	Sod1		insc
Ilp6	Aps		exu
CG11596	E(z)		CG13868
CG11382	nudE		TBCB
CG11378	CG6707		wbl
Cdc45	fry		PPO1
	path		CG15611
	eIF4E1		CG30460
	rhea		RhoGEF2
	GstO1		spin
	Gug		Ufc1
	BI-1		Zasp52
	MED24		Arf51F
	msk		scb
	CG8539		Cp1
	zpg		Uba3
	LanA		CG6357
	CG33523		mars
	CG10576		ATP8A
	CHMP2B		Dp
	Dhc64C		Orc3
	TfIIEbeta		Psc
	CG32267		spt4
	eIF5B		Dera
	kst		pds5
	RpL28		whd
	promL		14-3-3zeta
	alpha-Spec		sel
	CG12004		oys
	ND-ACP		Uba1
	Rac1		CG1902
	trio		wun
	Gale		CG30345
	fwd		Acsl
	DIP2		CG8635
	zip		Cirl
	RpL19		LRP1
	pain		Pabp2
	RpL41		Gdap2
	egg		LRR
	Eps-15		Cyt-b5
	CG33228		Drat
	Rpn8		chk
	Nop60B		La
	RpL12		bwa
	IntS1		CG10462
	mr		Tep4
	SERCA		tj
	kcc		Socs36E
	apt		GCS2beta
	roh		Sgt
	DCTN3-p24		CG31808
	MED23		CaBP1
	RpL23		Syx5
	RpS16		Smg5
	CG4554		loqs
	qkr58E-2		CG9302
	Gp150		CG44085
	wdp		CG9932
	ari-2		crok
	HmgZ		piwi
	ND-B12		CG6724
	Fkbp14		SmB
	tud		CG33303
	LSm1		CG5367
	shg		CG31715
	CG9346		Usp14
	Hsl		eEF1delta
	18w		CG5853
	RpL11		CG5885
	CG10737		CG13384
	Eip55E		Ostgamma
	CG5323		Su(var)205
	MESR4		SLC5A11
	RpL18A		baf
	eEF1beta		pes
	IntS8		snRNP-U1-70K
	RpLP2		x16
	RpS15		Nhe3
	krimp		CG9536
	CG42837		Arpc4
	Diap2		CG13992
	Vha36-1		CG31650
	Su(var)2-HP2		Scox
	CG30197		Atet
	CG17385		bark
	RpS23		CG17593
	Qsox1		Thor
	Nacalpha		ND-PDSW
	Nup188		FASN1
	muskelin		CG9643
	Sin3A		colt
	Lac		aop
	ana3		CG15353
	Cam		RFeSP
	RpS11		Spp
	CCT5		cbt
	Oda		ush
	Prp8		shv
	CG13185		dbr
	tou		CG12576
	Taf5		GCS2alpha
	CG7222		AnxB10
	CG7637		mRpS14
	stan		CG8034
	psq		Cyp18a1
	Galphao		stas
	eIF3j		Fim
	Sec24AB		Ubr1
	CG1648		DENR
	RpL31		CG14407
	Not1		regucalcin
	prel		CG1703
	Rme-8		CG1572
	CG30344		SrpRalpha
	shrb		Rpt3
	CG8777		ras
	Tom7		mgl
	Ggamma1		Nrg
	Vps13		mys
	Inos		sws
	Tsp42Ee		CG44303
	l(2)01289		pigs
	Nipped-A		CG34417
	Stlk		Ubi-p5E
	IntS3		CG3566
	eEF2		MCTS1
	Lamp1		Mcm3
	Mondo		CG10803
	del		CG32795
	COX4		Ugalt
	swm		sgg
	dnt		egh
	RpL30		CG2918
	CG10623		pcx
	bsf		prage
	RpS26		apolpp
	CadN		dj-1beta
	Lrch		PH4alphaEFB
	CG12288		CG46339
	Cyt-c-p		CG5515
	ND-B17		EloB
	Eato		CG7675
	RpL24		eff
	CG31729		Dip-B
	CG16974		Hrb87F
	CG9934		sqd
	Tor		mgr
	MRP		Tctp
	vir-1		Calr
	Rab6		D1
	Hacd1		CG8112
	CG31705		CG1227
	CG4751		twr
	Nup160		Arf79F
	RpL9		Atox1
	aub		Clc
	ATPsynG		Papss
	CG6700		Indy
	Mdh1		Smn
	Cand1		Pdi
	Utx		bmm
	Npc1a		Argk
	RpL13		ergic53
	RpS2		mrva
	emb		CG10674
	Pp2A-29B		CG3760
	Piezo		Taldo
	PAPLA1		CNBP
	mon2		CG2852
	Bsg		MFS16
	Mcr		robl
	poe		CG8303
	RpL36A		Sec61beta
	Ziz		shot
	CG5177		ERp60
	Caper		Mlh1
	Rab30		CG2915
	Hrb27C		Mob4
	l(2)k09022		Mhc
	Daxx		Arpc1
	Gpdh1		CG6287
	RpL37A		CG31869
	eIF3i		Lip4
	hoe1		chic
	RpL27A		cl
	Ptpa		Msp300
	CG2991		Sec61gamma
	RpS21		Lsd-2
	Tnpo-SR		Tim9a
	Bacc		Uba5
	CG31681		l(1)G0320
	Uch		Ost48
	TBCD		CG2233
	Npc2a		2001-12-01
	Eno		CG11444
	Iris		CHOp24
	PNUTS		TRAM
	kis
	spen
	Zir
	l(2)gl
	SLIRP1
	Obp19c
	Rab35
	Hers
	dome
	RpS10b
	CG8010
	HisRS
	beta-Spec
	RpS5a
	r
	SNRPG
	Pp2B-14D
	eIF2alpha
	CG3632
	caz
	vap
	Ranbp16
	MSBP
	tay
	sun
	Chc
	HUWE1
	CG6227
	RpL37a
	ND-B18
	up
	p24-1
	Tim8
	Pa1
	Hsp60A
	Neb-cGP
	l(1)G0289
	CG1354
	LPCAT
	RpS28b
	Aladin
	AP-1gamma
	ND-75
	Ubr3
	spidey
	Ir7c
	ct
	brk
	RpL17
	PpV
	ND-B16.6
	Rbcn-3A
	Shmt
	Act5C
	RpL35
	Mlc-c
	spoon
	VhaAC39-1
	CG3939
	N
	trol
	sta
	rush
	Sec22
	sdk
	Roc1a
	RpL36

## Sheet: 18hr_noHS
forwarded	exclusive	intensified	buffered
RpS10a	Lsd-1	Dip-B	awd
CG14545	orb	sti	ttk
asp	CG13321	CG10063	CG11892
bond	Oda	ndl	RpS27
CG18598		CG12493	mask
Caf1-55		ord	eff
flfl		CG4415	Ace
MtnA		CG32814	RpS25
Parp			Osi20
UQCR-11			cas
CkIIalpha			kra
eIF4E3			Nc73EF
blanks			Smn
pav			Gbs-70E
Usp10			alphaTub67C
bgcn			dally
RpL22-like			RpL41
CG6967			RpL39
CG8303			EbpIII
Obp49a			CycB
RnrS			ND-B12
CG44085			RpL29
cmet			RpS18
Sec61alpha			CG15096
Lam			robl
mxt			RpLP2
CG3251			RpS15
Atet			spin
Cyp1			CG30197
Pdcd4			RpS23
mahe			shot
2001-12-01			Psc
			RpL31
			LRR
			RpL21
			RpL30
			RpS26
			Socs36E
			RpS27A
			bib
			Kr-h1
			RpL37A
			RpL27A
			RpL40
			FASN1
			RpS21
			Gs1
			HUWE1
			CG1673
			mgl
			Gclc
			CG2233
			RpS14a
			br
			RpL36
			CG33946

## Sheet: 28hr_noHS
forwarded	exclusive	intensified	buffered
pygo	apolpp	CG10407	PH4alphaEFB
dco	unc-13	GlyS	Nph
Tl	eEF1gamma	flfl	ball
CG14545	Ctl2	Nep2	CG5455
Mink	CG5612	CG5199	RpS27
asp	SPARC	JMJD7	bai
mask	TFAM	CG14834	puf
Rab7	Vha13	Src64B	CG13616
CG14314	cona	sls	KrT95D
kuk	Tm2	side-V	Pfdn5
CG42232	Mf	Acer	CG4572
c(3)G	RpS5b	Gart	CG7702
CG4210	CG31342	CG12194	CG7675
RpII15	Cad87A	Hers	CG18598
CG4570	RpL24-like	stx	Hel89B
Mst85C	RpS25	Cyp4g1	AdamTS-A
CG8036	Adk3		CG6218
CG45263	Fdh		Set
COX7A	CG45078		eff
alphaTub84D	fau		poly
Osi20	p23		Ace
CG9776	CG8112		Ect3
Parp	CG2747		CG6830
AGO3	ELOVL		CG14715
CkIIalpha	CG1227		Bruce
CG5059	Rm62		Mical
CG5535	RpL13A		CG8478
CG6664	Vha26		Calr
nxf2	ctrip		osk
stwl	Karybeta3		twr
sti	COX8		CG17919
Sms	HIPP1		kra
ND-SGDH	Cyp305a1		Ten-m
sunn	Indy		ZnT77C
rt	TpnC73F		SREBP
alphaTub67C	TSG101		Sfxn2
path	CG9705		Nc73EF
akirin	endos		Pfdn2
mrva	Nxf3		CG11811
Galphai	Srrm1		CG18628
CG10063	SCaMC		ergic53
zpg	Ncc69		CG6983
blanks	CG32099		Sarm
CG12493	yps		LanA
CG32243	CG32091		CG6610
pav	CG43693		Uev1A
Larp4B	mRpL12		Dhc64C
Tmhs	nmo		CG32276
CG12091	kst		Svil
msd1	RpL28		alpha-Spec
Usp10	Myo61F		sturkopf
shu	trio		rno
RpL22-like	Pdk1		pain
Fib	zip		CG3356
CG15096	RpL39		EbpIII
stau	mr		CycB
CG6967	CG5569		CG2852
CG8303	sona		Gyg
SRPK	roh		insc
CG30197	Gp150		CG10737
Ack-like	Tim10		Ote
Oda	MFS16		RhoGEF2
Sod3	tud		CG5065
CG14464	CG10527		RpLP2
La	Act57B		lbk
nesd	hrg		tum
Top2	robl		Obp49a
fzy	Pgant9		fdl
piwi	scb		Den1
CG17127	Arc1		ERp60
Lip4	RpS23		CG13185
Pen	mEFTu1		Sec24AB
Agpat2	mars		Prosalpha7
CG13384	Mp20		babo
Rtnl1	pds5		Cirl
mxt	Not1		Pabp2
CG3251	LRP1		ACC
Thor	Mlh1		Vps13
Mad	Vps28		Drat
Trf5	Tsp42Ee		Gadd45
NLaz	chk		Clamp
CG4415	Src42A		vari
lwr	RpL30		CG10383
crq	RpS26		CadN
CG17598	Lrch		tweek
dod	CycE		PRL-1
tty	CG9934		Sfmbt
Obp19c	Npc1a		Sirt1
narya	CG5853		CG9932
hang	RpS2		Cks30A
CG9921	RpL36A		Piezo
exd	Rab30		poe
mud	Nhe3		Sirup
CG32625	cype		snRNP-U1-70K
Pdcd4	RpL37A		DIP-iota
HDAC4	RpL27A		Arpc4
feo	HINT1		chic
X11Lbeta	CG16700		Msp300
Nost	Prosalpha4		CG34126
mahe	RpL37a		CG3036
CG4666	CG9065		FASN1
ttm50	Jafrac1		Iris
CG14814	Bap111		ush
png	CG12116		Gs1
CG32814	RpL17		Cda5
	RpL35		ABCA
	Cbp80		HERC2
	yin		AnxB10
	Roc1a		beta-Spec
	RpL36		shi
			tay
			CG16952
			HUWE1
			CG1673
			Spase25
			Uba5
			l(1)G0320
			mgl
			Nrg
			CG2233
			Ir7c
			CG44303
			CG15930
			dhd
			CG11444
			CHOp24
			rst
			trol
			Ilp6
			CG11378
			Sec22
			sdk
			CG46339
			Clc
			DOR
			bgcn
			Sec61beta
			shot
			stan
			2001-12-01

## Sheet: 38hr_noHS
forwarded	exclusive	intensified	buffered
pygo	apolpp	cona	bt
Spase12	Sap-r	Pxt	CG31999
CROT	RpS8	flfl	Alp4
Tl	ca	Men	CG15547
gro	Cisd2	CG6325	sro
CG14545	eEF1gamma	CG8112	Pcd
RpS19b	CG14511	CG8036	Obp99c
orb	Ctl2	CG45263	CG12877
PyK	Slu7	gpp	Lerp
hdly	Inx3	CG9776	CG12290
CG4572	Gp93	CG5059	CG11892
CG7675	NSD	CG5199	vig2
CG18598	CG5612	fal	Ppox
Mdh2	SPARC	Nxf3	CG13616
CG14314	CG33494	Sms	Kal1
Manf	Stt3B	path	CG4393
c(3)G	Esp	zpg	Stat92E
Surf4	BRWD3	Src64B	Surf6
GlyS	jar	sls	gwl
CG31342	mask	CG12091	Fas1
Ect3	Rox8	side-V	Calr
CG4570	Rab7	CG9864	CG8149
jumu	CG13603	Tab2	osk
srl	Rpt2	CG15096	kra
chb	CG6937	stau	CycH
CG18135	AdipoR	krimp	fng
Tsp74F	CG5326	SRPK	Clc
TSG101	CCT1	Arc1	Oat
SsRbeta	Sar1	pds5	Adgf-A
stwl	RpS20	ptc	spd-2
ssp2	TFAM	Src42A	Tollo
AdenoK	CG5023	La	gnu
sunn	CG4390	Hacd1	bmm
rt	MED25	Lip4	eIF2beta
iPLA2-VIA	Vha13	grk	CycA
Prps	CG7702	CG9135	CG18628
alphaTub67C	CREG	Pfas	nudE
bip1	mtSSB	Snx1	Dhpr
HP4	Zip88E	Mad	CG4911
CG8539	Spn88Ea	Spp	tut
akirin	His4r	dod	pbl
Galphai	Dip-B	CG9281	CG14834
CG33946	Hrb87F	PhKgamma	Uev1A
Pdk1	kar	CG4666	Dhc64C
Tina-1	GstD9	Cyp4g1	pav
Rpi	Tango9		PIG-B
Treh	COX5A		Drs
GstS1	Ho		promL
Sply	RpS25		Glut1
CG6967	CG45078		CG13896
CG8303	fau		CG3760
CG30197	MtnA		pain
Ack-like	PpD3		EbpIII
CG43191	p23		eIF6
CG13192	D1		RpL22-like
Sod3	bel		CycB
Vps28	COX7A		Fili
Nop17l	CG2747		Rbpn-5
CG1416	alpha-Est10		CG3295
CG10602	CG1227		Hsl
Idgf1	alphaTub84B		lbk
bgm	Ref1		spin
eRF3	Rm62		Dg
piwi	dgrn		Mlf
Pen	CG2182		Sec61beta
CG5885	CG2519		CG13321
Gdi	RpL35A		Taf5
CG17292	RpII18		psq
Gart	Karybeta3		mlt
stai	lost		Lime
gammaTub23C	RpL15		babo
Rbp9	Ddx1		Acsl
Trf5	COX8		Cirl
lwr	rgn		Pabp2
Gs1	l(3)77CDf		LRR
CG17598	Mi-2		CG43340
tty	Indy		kappaB-Ras
CG4991	Pep		Incenp
Cyp1	TpnC73F		vari
exd	CG9705		l(2)37Cg
Gapdh2	TMS1		tweek
eag	Pdi		Cse1
CG32625	CG9628		Cyt-c-p
Pdcd4	endos		Smg5
sno	JMJD7		CG31869
sev	Srrm1		CG17127
feo	RpS12		Cand1
Ant2	Wbp2		RnrL
Atg8a	SCaMC		CG4658
stx	Ncc69		Pp2A-29B
X11Lbeta	CG32099		Su(var)205
Nost	eIF3l		Piezo
Corp	ND-SGDH		CG5171
mahe	yps		snRNP-U1-70K
spidey	Pi3K68D		CG3430
Ir7c	CG32091		Spn27A
CBP	CG6707		Arpc4
CG15930	vsg		Lam
ovo	CG5021		CG34126
CG43134	Mcm7		CG34125
Ugalt	RpL14		CG3036
CG11596	Cpsf6		toc
CG14814	nmo		FASN1
CG32814	mrva		Drp1
SkpA	CG10077		CG16995
	Sc2		TBCD
	eIF5B		Npc2a
	PHGPx		Got2
	CG12004		Rrp40
	Myo61F		Eno
	trio		CG14346
	CG13907		aru
	zip		Cda5
	RpL41		l(2)gl
	Rpn8		CG40486
	RpL39		wap
	mr		CG32521
	Alg3		Obp19c
	levy		l(1)G0004
	roh		AnxB10
	CNBP		CG8034
	HmgZ		Rip11
	Rae1		Ggt-1
	CG10444		Hesr
	hrg		DENR
	hts		Axs
	Fkbp12		Pp2B-14D
	CG15111		CG8939
	pAbp		CG16952
	OstDelta		sun
	Sema1b		CG15027
	robl		Lsd-2
	ste24a		CG43088
	Hmgs		CG11674
	Vha44		yl
	CG8399		Set2
	RpS23		regucalcin
	shot		wisp
	mars		prtp
	Mp20		Gapvd1
	Qsox1		Ran
	SmD3		Hsp60A
	Oda		CG15210
	Mtor		Smox
	wal		CG2233
	CG1371		CHES-1-like
	CG1648		CG44303
	Tom7		CG3226
	Ggamma1		dhd
	LRP1		rg
	Mlh1		CG6927
	Tmem63		CG11444
	rnh1		CHOp24
	Tsp42Ee		CG10803
	l(2)k09848		rst
	Act42A		CG32795
	Nipped-A		Klp3A
	eEF2		kz
	Lamp1		Pgd
	TM9SF2		CG11417
	bwa		CG11409
	COX4		sdk
	CG10333		CG13366
	CG10413		CG14516
	RpS26		Dhc98D
	Rpb11		CG10175
	Lrch		CG17931
	CG12288		CG10407
	VhaSFD		Tm2
	Adh		CG43693
	Nnp-1		bgcn
	CG9934		HmgD
	JhI-21		MFS16
	KdelR		CG10527
	SmB		cnn
	CG31715		Obp49a
	Npc1a		Cam
	RpL13		Cks30A
	CG5853		Sirup
	Hnf4		Jafrac1
	CG13096		2001-12-01
	Agpat2		egh
	CG13384
	PAPLA1
	RpL36A
	Rack1
	CG13784
	Sem1
	Rab30
	nrv1
	Nhe3
	Ent2
	Sec61alpha
	Kr-h2
	eIF4A
	cype
	eIF3h
	Rtnl1
	HINT1
	aph-1
	Sec24CD
	NLaz
	PNUTS
	CG3164
	Sam-S
	CG12576
	SLIRP1
	sw
	Hers
	COX6B
	Rcd-1
	Naa15-16
	scu
	stas
	RpS5a
	CG16700
	CG9723
	SNRPG
	hang
	Prosalpha4
	Chc
	CG6227
	RpL37a
	dob
	CtsB1
	HDAC4
	CG1572
	Tim8
	CG34348
	Rpt3
	CG1637
	Neb-cGP
	Aladin
	His3.3B
	Bap111
	CG15347
	RpS14a
	Inx2
	Inx7
	ogre
	RpL17
	Fum1
	schlank
	Tre1
	Cbp80
	CG2694
	ND-B14.5A
	Lztr1
	Roc1a
	RpL36
	CG42376
	tyn
