# Supplementary material for: Two distinct waves of transcriptome and translatome changes drive Drosophila germline stem cell differentiation
Source: EMBO J. 2024 Mar 13;43(8):10. doi: 10.1038/s44318-024-00070-z (PMC11021484; doi:10.1038/s44318-024-00070-z)
Supplement: Supplementary file 11 — Source Data Fig. 2 [file 44318_2024_70_MOESM11_ESM.zip]

Archive with 3 entries (2 files):
- 2A/
- 2A/2A_RNAseq_FPKMs.csv
- __MACOSX/2A/._2A_RNAseq_FPKMs.csv
