# Supplementary material for: Two distinct waves of transcriptome and translatome changes drive Drosophila germline stem cell differentiation
Source: EMBO J. 2024 Mar 13;43(8):10. doi: 10.1038/s44318-024-00070-z (PMC11021484; doi:10.1038/s44318-024-00070-z)
Supplement: Supplementary file 11 — Source Data Fig. 2 [file 44318_2024_70_MOESM11_ESM.zip › 2A/2A_RNAseq_FPKMs.csv]

	no HS	5 hr AHS	9 hr AHS	18 hr AHS	28 hr AHS	38 hr AHS
vasa (vas)	205.007	200.864	199.162	191.986	205.365	211.078
aubergine (aub)	99.0917	99.5057	100.399	98.2957	99.4213	96.3721
matrimony (mtrm)	3.40404	2.23853	1.58969	9.41687	16.4811	27.5459
benign gonial cell neoplasm (bgcn)	40.5228	34.3105	25.1468	17.5995	11.373	12.4134
