# Supplementary material for: Two distinct waves of transcriptome and translatome changes drive Drosophila germline stem cell differentiation
Source: EMBO J. 2024 Mar 13;43(8):10. doi: 10.1038/s44318-024-00070-z (PMC11021484; doi:10.1038/s44318-024-00070-z)
Supplement: Supplementary file 12 — Source Data Fig. 4 [file 44318_2024_70_MOESM12_ESM.zip]

Archive with 3 entries (2 files):
- 4D/
- 4D/4D_RNAseq_Riboseq_FPKMs.csv
- __MACOSX/4D/._4D_RNAseq_Riboseq_FPKMs.csv
