# Supplementary material for: Two distinct waves of transcriptome and translatome changes drive Drosophila germline stem cell differentiation
Source: EMBO J. 2024 Mar 13;43(8):10. doi: 10.1038/s44318-024-00070-z (PMC11021484; doi:10.1038/s44318-024-00070-z)
Supplement: Supplementary file 12 — Source Data Fig. 4 [file 44318_2024_70_MOESM12_ESM.zip › 4D/4D_RNAseq_Riboseq_FPKMs.csv]

	no HS	5 hr AHS	9 hr AHS	18 hr AHS	28 hr AHS	38 hr AHS
mod - RNAseq	198.951	203.625	195.509	185.699	197.415	209.748
mod - Riboseq	361.083	419.976	358.757	353.463	314.712	339.761
Dp1 - RNAseq	186.222	195.046	214.021	193.027	197.048	227.895
Dp1 - Riboseq	147.464	116.627	146.646	181.408	141.319	137.003
Cirl - RNAseq	144.073	132.104	116.045	108.712	115.327	117.863
Cirl - Riboseq	26.8871	26.6126	35.7779	22.8307	27.2561	34.5009
